# Supplementary material for: Identification of candidate regulators of the response to early heat stress in climate-adapted wheat landraces via transcriptomic and co-expression network analyses
Source: Front Plant Sci. 2024 Jan 3;14:1252885. doi: 10.3389/fpls.2023.1252885 (PMC10791870; doi:10.3389/fpls.2023.1252885)
Supplement: Supplementary file 3 [file DataSheet_2.xlsx]

## Sheet: Data S2_DEA Genes Normalized Co
Data S2: Normalized gene counts of the accessions, and genes, used for differential expression analysis. “Before” and “After” in each sample’s name refers to whether RNA was extracted from tissue before or after exposure to heat stress
Gene	YoGI_033_After	YoGI_048_After	YoGI_050_After	YoGI_055_After	YoGI_057_After	YoGI_083_After	YoGI_086_After	YoGI_155_After	YoGI_235_After	YoGI_268_After	YoGI_292_After	YoGI_310_After	YoGI_324_After	YoGI_155_Before	YoGI_235_Before	YoGI_268_Before	YoGI_292_Before	YoGI_310_Before	YoGI_324_Before	YoGI_033_Before	YoGI_048_Before	YoGI_050_Before	YoGI_055_Before	YoGI_057_Before	YoGI_083_Before	YoGI_086_Before
TraesCS1A02G000100	13444	15755	10993.9	18428.9	14139.6	16940.4	16864.8	15626.2	14989.9	15094.6	16837.9	15623.3	18487.6	25664.2	26027.2	22470.9	21966.8	22512.4	22633.9	18132.9	16931.1	22701.3	24281.2	20547	23323	24014.4
TraesCS1A02G000200	1960.55	2267.91	1580.65	2781.59	2521.47	2477.15	2300.84	2424.78	2242.6	2142.25	2586.28	2177.28	2441.14	3701.58	3894.13	3128.7	3163.23	3091.2	3390.35	2527.3	2289.85	3267.27	3560.78	2937.25	3487.14	3616.95
TraesCS1A02G000400	0	0	0	8.53221	0	0	0	1.93519	3.33636	6.59065	1.49012	11.9008	4.14644	0	0	12.0233	0	6.72925	0	0	1.44223	0	2.01665	0	4.17821	0
TraesCS1A02G000500	3.34193	4.62254	4.02285	6.93789	0	4.15275	4.32664	3.87623	5.79308	11.5696	8.77955	3.30497	7.52779	7.92678	6.80982	7.25553	4.97342	12.4085	7.64247	3.59689	2.9496	9.89678	8.03826	5.67463	8.28597	10.4738
TraesCS1A02G000600	2.49182	1.32143	0.670817	0.771896	15.8882	0	2.14875	2.88872	1.6601	0.819839	2.22434	0	1.37545	0	0	3.58951	2.45607	1.11611	1.88731	0.89171	0	0.987057	2.00687	0.943408	0	1.30136
TraesCS1A02G000700	0	0	0	0	0	0	0	0	31.5854	0	0	0	0	105.84	47.8993	54.567	0	0	0	0	56.0732	0	0	81.2283	0	0
TraesCS1A02G000800	0.839426	0	0.670798	1.53972	0	0	3.25964	0	0.831023	1.65393	0.734613	1.32229	2.7486	0	2.27424	0	3.75275	1.13289	0	0.902378	2.93951	2.98033	0	2.83359	1.03608	0
TraesCS1A02G001000	0	0	0	0	0	0	0	0	0	0	0	0	2.09119	0	0	0	0	0	0.956471	0	5.09156	0	2.03413	1.91244	0	0
TraesCS1A02G001100	7.50024	1.98872	0.673039	6.19563	7.97041	0	1.07793	2.89829	4.16399	0	2.23171	3.96077	1.38001	2.26015	7.96156	0	82.551	6.71882	0.946782	0.894664	0	1.98065	4.02705	2.8396	7.30054	2.61134
TraesCS1A02G001200	2.47008	1.99784	1.34994	5.51069	0	2.10629	7.43314	6.62705	1.65618	9.06863	6.73872	3.30245	4.12524	7.97336	2.27919	29.5373	8.47539	3.30729	9.46521	0	0	4.92832	5.04362	9.56855	7.40279	6.5315
TraesCS1A02G001300	99.6528	124.435	64.1784	88.3972	16.0619	45.3372	143.898	89.0867	72.4918	117.978	112.296	59.5752	155.381	184.088	197.338	203.793	107.49	138.993	146.819	97.2278	118.709	179.164	153.453	184.936	152.462	163.506
TraesCS1A02G001400	0	0.664884	2.02514	0.776765	0	0	1.08115	3.87592	0	0.82501	0	1.9863	0.692063	2.26689	2.28152	4.8162	0	0	1.89922	0.897335	0	2.97985	2.01953	2.84808	2.0921	1.30956
TraesCS1A02G001500	210.46	241.264	203.449	387.079	381.282	347.033	277.919	342.433	297.145	251.549	314.7	307.869	295.67	500.369	468.055	397.411	427.261	435.287	484.135	246.432	269.858	443.523	441.604	380.023	531.143	437.815
TraesCS1A02G001700	0	2.0036	0	0.78025	0	0	0	0	0	0.828712	0.749472	0	3.47584	3.4156	3.43764	0	0	2.25637	0	0.901361	1.45077	0	1.0143	0	0	0
TraesCS1A02G001800	1192.61	867.227	758.068	764.887	794.338	744.978	817.537	1301.05	811.976	256.514	441.312	294.627	712.482	1619.11	880.442	288.697	987.419	310.114	1156.76	731.2	763.736	831.605	917.411	1584.53	1268.73	1555.95
TraesCS1A02G001900	754.445	810.297	687.574	732.716	578.883	891.318	917.366	1292.26	845.61	101.148	810.667	101.86	842.388	1365.46	1024.9	75.174	874.741	139.336	868.4	873.984	793.791	900.174	984.184	838.724	909.221	1090.95
TraesCS1A02G002000	24.6293	64.2044	54.3985	26.0671	64.6089	40.692	45.8036	58.8393	44.4244	80.9166	37.9661	103.753	55.0589	65.7776	18.2249	111.291	18.1197	107.704	19.3134	25.8336	54.6132	42.2209	14.1589	30.8892	34.7363	42.1869
TraesCS1A02G002100	282.575	285.335	242.487	278.116	348.021	307.969	262.558	448.004	161.944	207.104	262.759	213.843	292.701	462.677	160.669	237.992	205.77	186.151	312.289	290.021	232.168	212.819	272.236	306.772	360.738	332.494
TraesCS1A02G002200	218.68	228.623	207.049	193.08	332.442	245.168	178.979	275.712	185.819	145.392	340.222	198.784	239.358	437.439	389.486	153.065	334.533	307.565	288.331	435.132	382.067	505.823	432.067	340.722	204.902	256.532
TraesCS1A02G002300	305.116	338.259	221.145	242.013	307.158	265.079	154.325	262.866	268.933	59.2535	212.438	40.8557	241.898	314.181	269.998	53.7983	235.191	38.8297	226.077	302.716	227.879	271.853	220.534	250.265	350.811	234.742
TraesCS1A02G002400	70.507	80.4289	0	0	0	0	0	0	6.65691	1.66459	0	1.33204	6.19254	3.42472	1.14245	0	0	0	5.77463	28.0287	19.3471	0	0	6.67491	0	25.0513
TraesCS1A02G002500	134.222	132.414	200.368	188.771	348.266	136.784	147.655	203.233	177.519	152.042	343.74	120.722	234.227	385.473	421.665	88.5431	233.153	333.294	334.658	163.622	138.701	263.717	180.181	196.613	201.602	318.065
TraesCS1A02G002700	391.993	348.913	566.383	556.861	639.889	529.396	508.784	990.003	573.633	91.0617	582.38	67.0713	575.024	1069.7	870.694	139.783	626.056	84.1473	709.971	525.52	531.25	663.674	831.081	686.758	589.018	658.587
TraesCS1A02G002900	0	0.659014	0.695104	3.13582	0	6.23043	2.12648	6.5456	3.27978	4.97843	2.24448	0.665498	1.35521	3.4387	2.33248	3.51617	4.83256	0	0.960385	1.77684	1.50485	4.89537	2.0128	5.86145	1.04587	28.8571
TraesCS1A02G003000	0	0.662378	19.742	0.791125	40.4319	15.6636	0	18.6661	9.87654	1.67	3.6527	0	0	0	1.13994	0	1.20746	1.11043	0.966641	0	0.759777	2.94661	0	0.966622	3.16177	0
TraesCS1A02G003100	0	0	10.2179	6.33967	8.09426	8.35196	0	6.50507	12.3305	37.5813	8.0287	43.5759	0	3.47043	9.11616	31.4939	8.42209	31.0228	0	0	0	0	0	0	0	0
TraesCS1A02G003546	0	0	0	0	0	0	0	0	8.22437	0	0.729889	0	0	0	0	0	1.20787	0	0	0	0	0	2.02193	0	0	0
TraesCS1A02G003700	22.746	15.2927	2.02247	0	7.95915	0	0	0	5.85986	0.827585	0	2.65119	0	0	0	0	0	0	0	0	0	0	0	0	0	0
TraesCS1A02G004000	0	0	8.18232	0.793186	0	0	0	0	2.46877	0	0	0	0.679839	5.78954	0	0	0	0	0	0	0	0	0	3.87501	0	1.32081
TraesCS1A02G004100	0	0	13.6312	9.51532	8.09878	0	0	0	21.3813	0	10.2226	0	0	0	20.5207	0	15.6444	0	0	0	0	4.90529	17.2133	2.9052	0	0
TraesCS1A02G004200	2.51193	0.659931	107.689	0.767539	173.772	3.11307	10.8381	5.8466	3.31579	94.8339	0	114.049	8.22554	13.5356	0	115.401	4.99206	131.093	7.62267	4.50025	0	148.647	3.00944	156.324	3.09969	7.84088
TraesCS1A02G004400	0	0	32.7046	0	8.08993	8.37052	0	0	0	1.67247	0	114.711	0	0	0	0	0	0	0	0	0	0	0	0	0	0
TraesCS1A02G004900	0	0	55.7638	0	0	0	0	0	0	10.8425	0	34.8069	0	0	0	14.0212	0	4.43407	0	0	0	41.1883	0	0	0	0
TraesCS1A02G005000	45.0831	69.4971	3.40287	79.9173	0	81.3987	113.816	71.6951	69.8848	12.5191	8.75841	0	77.4357	123.632	100.245	2.33675	3.61497	0	90.8252	88.1068	60.0414	3.92415	68.789	0	59.0106	59.3455
TraesCS1A02G005100	33.2454	32.4501	58.7816	46.0147	16.0143	53.1429	40.9255	63.1177	45.4751	0.831233	19.7683	0	62.8893	5.71679	2.27738	0	27.0921	0	23.0806	13.4639	17.1932	9.88512	2.01918	21.9764	10.4433	5.26199
TraesCS1A02G005200	32.7473	58.9342	74.9741	60.2805	16.1994	96.0764	82.881	38.9936	28.771	4.17747	0	0	71.9819	11.5764	1.13982	0	1.20229	0	8.70597	1.77895	3.04832	0	4.04959	1.93715	3.16673	1.31995
TraesCS1A02G005300	0	0	0	1.58354	0	0	0	6.52885	0.823128	0.835371	0	0	1.36012	1.1563	0	0	0	0	0	0	0	0	0	0.967309	0	1.32004
TraesCS1A02G005400	0	0	0.68098	4.74279	0	0	0	0	0	0	0.732027	0	0.681744	0	0	0	0	2.22874	0	0	1.51771	0	0	0.966268	0	0
TraesCS1A02G005500	13.2431	17.1966	54.0774	41.4197	40.0759	54.1438	89.0455	61.7353	65.9901	17.4517	27.7723	15.9821	37.503	88.1407	25.026	21.395	12.2429	30.199	53.8519	10.7388	22.4802	145.902	103.923	129.182	41.8068	53.9027
TraesCS1A02G005600	133.847	182.179	76.7097	98.9101	105.288	60.493	106.544	82.0583	109.377	39.2439	90.6549	40.2212	75.2769	90.2808	89.0171	61.8175	78.2827	28.816	63.8806	141.701	148.493	85.8569	88.9964	58.8716	88.4983	88.3351
TraesCS1A02G005700	19.6552	21.1851	49.7274	21.3966	24.2829	54.2875	47.8298	113.37	76.4481	21.7136	60.5796	10.7264	22.41	34.7045	62.6733	3.4992	55.3434	9.97142	23.2054	9.7854	13.704	70.609	25.3016	34.8426	45.3604	25.07
TraesCS1A02G005800	341.142	379.833	733.212	239.263	654.111	300.362	241.657	167.67	397.243	131.396	341.837	124.884	218.926	173.07	635.45	164.593	432.371	163.082	179.565	275.433	320.581	1501.69	221.041	951.739	242.145	147.312
TraesCS1A02G005900	131.896	150.857	154.569	125.702	144.819	26.058	115.458	113.974	12.3564	122.391	107.386	106.153	147.056	162.045	27.3193	220.687	175.136	297.554	203.327	191.974	275.905	422.092	279.81	352.695	20.9763	169.822
TraesCS1A02G006000	4.09443	34.434	27.2599	0.792963	24.295	14.6201	0	0	0	40.101	4.37999	1.34135	13.5831	1.15742	4.55925	6.99603	13.2303	32.1281	18.3778	19.5715	9.90411	1.96148	1.01237	1.93676	15.8311	0
TraesCS1A02G006200	2.4558	24.4989	32.0325	11.8969	24.2978	6.26542	26.5619	4.64153	4.93177	60.1517	8.02885	5.36562	50.2472	1.15758	0	11.6538	0	6.64505	0	0	12.9549	22.5518	16.1973	5.81116	4.22207	3.95959
TraesCS1A02G006300	27.8298	157.574	72.2372	5.55143	48.5914	54.2954	30.8088	7.4257	0	181.275	238.654	12.0716	9.50536	8.10233	0	120.023	3.60611	7.75183	3.86873	34.6832	48.7671	50.982	4.04895	8.71599	8.4434	10.558
TraesCS1A02G006400	0.820599	1.98722	0	1.58323	0	0	0	0	0.822925	0	0	0	2.71957	2.31212	0	0	0	0	0	0.890842	0.760316	0	1.01235	0	0	0
TraesCS1A02G006500	2.45549	2.64799	1.36274	2.37868	0	4.17604	10.6233	4.64129	0.821816	2.50574	12.4059	3.35269	10.8624	6.94356	0	0	2.40411	5.53679	3.86815	3.55702	0	3.92142	20.2421	0	6.33143	1.31956
TraesCS1A02G006700	35.2001	34.4255	4.76957	10.3071	0	3.13213	3.18739	28.7823	5.75317	2.50578	17.5153	7.37593	19.0108	17.3584	46.7211	4.66211	9.61823	15.5049	29.9785	31.127	27.4234	8.824	36.4369	7.7458	3.16566	10.5568
TraesCS1A02G006800	36.0145	135.731	113.135	3.96576	32.3972	35.5027	26.5591	0	0	0.835422	216.766	0	3.39484	0	1.13969	1.1652	7.21185	3.32218	5.8035	101.383	53.3457	115.691	0	8.71687	11.6107	7.91894
TraesCS1A02G006900	4.91421	3.97018	0.680605	0.791524	0	0	25.5097	1.85975	0	3.33815	3.64795	0	0	0	0	5.83497	1.20364	0	0	11.5628	9.12413	5.88295	0	0	0	3.95581
TraesCS1A02G007000	2.45933	0	0	0	0	6.26168	0	0	2.46669	60.0935	6.56919	23.4455	0.679308	0	2.27839	7.01123	0	7.76225	0.966249	0	0	0	0	0	1.05377	0
TraesCS1A02G007100	0.819619	0	0	0	0	1.04407	0	0	0	0.835095	0	0	0	0	0	1.16785	0	0	1.93362	1.78013	4.56497	0	0	0	0	0
TraesCS1A02G007500	1891.46	1378.99	887.849	950.679	1239.79	804.812	1390.03	1017.75	783.222	301.493	738.487	296.553	979.444	608.362	440.569	135.552	663.317	222.753	858.894	455.201	340.322	459.326	491.025	953.064	596.081	1216.69
TraesCS1A02G007800	18.1486	14.0357	2.02986	17.5374	0	2.09522	22.1739	19.7119	0	0	4.49557	0	24.8175	11.5023	0	0	0	0	14.3215	16.0078	7.28012	3.95137	13.1286	4.83424	1.06604	34.0219
TraesCS1A02G007900	106.296	121.323	114.591	1.59331	72.8405	89.9281	0	0	0	0	82.8095	0	0.688285	0	0	0	136.274	0	0	92.6086	62.5307	48.3598	0	88.8832	39.3891	0
TraesCS1A02G008100	27.8236	35.0916	55.8934	56.3275	81.0065	27.1501	48.8598	11.1332	13.9713	15.0388	33.5719	15.4276	3.39454	2.31559	10.2574	0	34.8457	6.64314	4.83667	25.7872	36.5902	20.5869	26.3208	28.0932	0	32.9974
TraesCS1A02G008200	23.9011	0	0	0	0	0	0	0	0	0	0	0	28.5123	0	0	0	0	0	26.8011	44.5505	0	0	0	0	0	0
TraesCS1A02G008400	1.64207	3.9679	0	6.30687	0	1.04232	27.6945	0	2.46673	0	4.37771	0	0	0	0	0	0	0	0	0.890538	0	0	0	0	0	0
TraesCS1A02G008500	4.9189	1.9851	0	0	0	0	6.38289	3.7265	4.9325	0	0	0	1.3584	1.15472	4.55522	0	0	0	0	5.33972	5.31577	0	0	0	0	6.59151
TraesCS1A02G008600	11.4775	0	4.0849	11.8739	0	9.39497	2.12777	0	0.822367	5.00928	12.4109	48.9166	0	0	0	0	0	7.76283	0	16.0227	0	1.9625	0	0	0	0
TraesCS1A02G009000	175.262	70.6638	42.9025	163.739	87.8827	61.8922	167.983	58.0501	47.1494	16.3854	64.3012	14.5641	73.2085	55.7356	37.1596	11.5607	28.0018	6.57972	81.1705	166.331	60.0615	34.9229	134.988	61.1238	39.3981	234.631
TraesCS1A02G009100	53.4354	34.4322	51.2047	24.8327	7.97547	61.4305	48.6544	60.7774	43.9	0	56.4241	0	15.0682	39.8647	13.6601	0	39.6738	0	36.469	0	20.065	35.6724	22.1845	66.6135	11.452	36.8009
TraesCS1A02G009200	23.9011	0	0	0	0	0	0	0	0	0	0	0	28.5123	0	0	0	0	0	26.8011	44.5505	0	0	0	0	0	0
TraesCS1A02G009300	34.3725	5.95854	23.1719	0	32.3971	22.9711	0	14.8471	23.0111	5.01235	18.2448	7.37745	31.9083	6.94554	17.0943	9.31974	8.41222	4.42898	25.1477	40.015	4.57267	13.7246	0	11.6226	13.7217	5.27906
TraesCS1A02G009320	18.821	0	0	0	0	0	2.12407	0.928434	0	0	0	0	16.2858	0	0	0	0	0	7.72979	12.4445	0	0	0	0	0	0
TraesCS1A02G009400	184.126	63.5592	36.8053	55.529	16.2	72.0484	94.5322	46.3899	6.57454	95.2398	54.7348	85.1818	506.451	54.4121	3.41897	26.7908	45.6609	108.504	714.816	348.564	35.8243	76.4639	44.5406	31.9655	35.8907	85.7885
TraesCS1A02G009500	5.72756	0	0	0	0	0	0	0	0	0	0	0	43.4343	0	0	0	0	0	5.80004	4.44473	0	0	0	0	0	0
TraesCS1A02G009600	15.5481	0	0	0	0	0	0	18.5595	0	0	0	4.69342	10.1819	20.8299	0	0	0	3.32139	11.6035	18.6711	0	0	0	0	0	0
TraesCS1A02G009900	69.5996	0	1.36243	9.5105	0	0	0	0	11.5072	0	7.29817	0	153.458	0	6.83678	0	7.21685	0	79.285	48.0312	0	0.980562	10.1203	0	0	0
TraesCS1A02G010100	0	0	0	2.34839	0	1.04666	0	0	0	0	0	0	3.43473	0	0	0	0	0	2.89725	0	0	0	0	0	0	1.32129
TraesCS1A02G010200	25.3537	0	0	0	0	0	0	0.927524	0	0	0	0	23.7432	0	0	0	0	0	12.562	13.3285	0	0	0	0	0	0
TraesCS1A02G010300	23.9011	0	0	0	0	0	0	0	0	0	0	0	28.5123	0	0	0	0	0	26.8011	44.5505	0	0	0	0	0	0
TraesCS1A02G010400	105.566	20.5252	5.45299	21.4202	8.10061	24.0172	21.2432	51.0267	19.7241	9.1903	6.56838	6.70763	124.918	46.3117	19.375	8.15345	3.60471	0	118.014	129.824	14.4836	3.92129	22.2714	1.93745	17.9466	22.4381
TraesCS1A02G010600	41.0446	0	0	0	0	0	0	0	0	0	0	0	0	0	0	0	0	0	0	10.6212	0	0	0	0	0	0
TraesCS1A02G010700	0.837202	8.57877	4.68314	1.53564	15.8016	4.15092	8.66935	11.688	4.14411	2.47432	2.93067	2.63757	8.22396	2.25667	0	8.49999	2.49521	1.12989	9.53135	2.69996	18.3233	3.96324	5.01641	3.76811	0	0
TraesCS1A02G011100	11.6958	102.566	20.8517	1.54852	55.719	87.3835	9.73579	0	9.111	22.3743	20.5089	29.8427	21.2314	0	2.27478	26.565	24.8329	11.2797	25.8756	33.2998	103.756	31.7061	4.02922	21.842	55.0799	1.31271
TraesCS1A02G011200	51.3505	60.3629	45.9753	16.5345	67.9725	40.793	32.2835	20.5454	45.812	35.8189	44.834	28.5024	37.9245	12.0906	62.6236	64.9847	61.0473	13.5535	69.5282	67.1915	60.3525	47.8881	22.0588	53.6344	63.7121	24.6885
TraesCS1A02G011400	1.64361	0	4.07416	0.788163	24.1882	0	2.13222	0	1.64545	0	3.64988	0	1.35969	0	0	0	3.63091	0	4.82305	2.67351	0	0	3.03166	0	0	0
TraesCS1A02G011500	42.8827	4.00569	0	0	0	12.5635	0	9.38374	23.8981	17.5261	34.3806	10.6033	13.7838	21.892	5.73378	0	22.9366	6.57511	22.9149	26.7279	10.1888	0	0	0	6.39172	0
TraesCS1A02G011600	35.3997	31.3654	122.174	0	97.113	20.9148	0	125.619	93.9532	0	100.924	0	94.2724	121.88	95.087	0	83.2011	0	88.7213	46.1986	28.3557	93.73	0	118.817	25.5501	0
TraesCS1A02G011700	0	0	0	4.68347	0	1.04236	3.23005	0	0	19.9581	0	10.658	0	0	0	14.3428	0	5.61277	0	0	2.99288	0	0	0	0	2.63189
TraesCS1A02G011800	12.296	4.63358	15.6551	0	32.3456	22.9609	4.25503	18.6221	9.86684	0.834702	8.02923	2.67976	10.869	2.31119	0	0	1.20501	0	1.93267	4.45014	0	3.92442	0	1.93349	1.0539	0
TraesCS1A02G011900	33.5835	29.1308	59.9433	0	16.1877	0	0	41.8293	24.663	1.67028	29.927	0	29.2039	50.8966	14.8142	0	27.6787	0	54.1455	48.9329	35.0168	20.5966	0	22.2588	0	0
TraesCS1A02G012000	40.9536	47.666	56.5341	1.58467	24.2801	0	3.18902	72.5015	129.063	7.51582	30.6553	0.670346	48.897	0	15.9529	1.16667	0	1.10806	2.90049	7.11717	16.7461	4.90372	3.03608	10.6449	0	5.27765
TraesCS1A02G012100	0	0	2.03772	4.72983	0	0	1.06686	2.81161	4.93914	2.50096	0	0.668751	2.72098	0	0	2.35005	0	0	0	0	2.27021	0	0	0	0	0
TraesCS1A02G012400	36.9309	37.7324	29.2504	0	32.3194	0	0	25.1966	153.007	0	17.5231	0	53.6945	17.3185	64.9355	0	2.41445	0	22.2168	20.4853	12.904	10.7992	2.02309	4.829	0	0
TraesCS1A02G012500	206.359	195.89	222.642	135.056	241.983	107.15	96.3336	200.302	183.816	109.84	249.396	124.249	199.739	176.769	196.405	98.7194	198.87	110.348	169.56	161.906	180.598	188.95	139.898	164.572	94.8179	63.1032
TraesCS1A02G012600	8.21888	0	35.3565	7.89539	0	3.13098	5.33151	52.3976	23.0498	0.834284	74.5108	0.669374	6.12189	29.9962	26.2066	0	26.6169	0	19.3148	18.7223	2.27418	12.7743	6.06949	5.78995	17.8914	0
TraesCS1A02G012700	6.59684	2.64791	8.13996	2.35853	0	7.29996	9.62467	6.59433	3.2964	0	19.7329	0	4.08657	13.7998	2.27773	0	9.73168	0	16.3909	6.25267	4.52628	3.93712	7.07468	3.84657	6.29678	2.63429
TraesCS1A02G012800	1.64691	0	4.06394	0	0	9.37197	2.13583	4.70396	2.46877	0	10.2171	0	2.7205	1.14826	3.41163	0	3.64444	0	0	0	0	2.94864	0	0.960197	1.04789	3.94564
TraesCS1A02G012900	5.76285	3.9728	12.9054	9.45611	8.06391	5.21691	4.27159	3.75515	1.64741	0	16.0761	0	4.08416	8.06423	4.55698	0	4.85243	0	11.581	3.56968	2.2691	9.83504	6.06742	1.92696	18.92	0
TraesCS1A02G013000	5.73207	3.31051	14.3085	3.17101	0	6.26479	7.43945	7.43155	11.5085	0	25.5471	0	5.43276	16.2002	7.97755	0	10.8253	0	8.70371	6.22687	9.13966	6.86465	15.1831	6.77704	15.8276	2.63936
TraesCS1A02G013600	0	0	8.81251	3.17513	0	0	8.50667	0	0	0	0	0	0	0	0	0	0	0	0	0	0	0	0	0	0	10.5053
TraesCS1A02G013700	55.1197	25.8096	105.236	45.6898	32.2431	33.3715	141.933	59.0918	61.7413	32.5021	53.3136	33.4246	155.786	66.7928	86.5383	68.1986	98.1817	50.0584	191.963	78.4831	18.9037	126.793	73.7841	79.9399	48.3321	194.973
TraesCS1A02G013800	827.993	920.922	865.583	741.869	675.581	916.43	737.22	923.109	1009.37	196.122	712.863	215.797	903.539	2609.42	3078.9	295.621	2541.73	399.503	2634.28	2356.08	2002.53	2583.37	2646.23	2342.83	2359.37	2349.4
TraesCS1A02G013900	0	0	0	0	0	0	0	0	0	4.15359	5.10533	0	0	0	0	0	0	31.1801	0	0	0	0	0	0	0	0
TraesCS1A02G014100	0	0.667946	0.676031	0	0	0	3.16742	0	0	1.6624	0	1.99139	0.688922	0	0	0	1.2091	1.09601	0	0	0	0	0	0	1.06524	0
TraesCS1A02G014300	11.4628	0	0	0	0	9.39363	1.06263	0	2.46547	0	0	0	0	0	3.41771	3.49837	0	0	0	8.0043	1.52229	0	0	0	6.3278	3.95745
TraesCS1A02G014500	0	0	10.2308	0	0	0	0	0	0	0	0	0	0	0	0	0	0	0	0	0	0	0	0	0	0	0
TraesCS1A02G014900	8.18957	3.31057	19.7586	13.4756	24.2883	2.08827	2.12577	16.7243	11.5091	5.84695	10.9491	5.3642	8.82874	10.4138	2.27932	0	3.60902	18.8349	25.1435	9.78579	0.761558	11.7687	5.06104	4.84041	3.16537	0
TraesCS1A02G015100	269.316	122.341	269.502	308.032	300.75	193.797	549.647	425.244	72.4367	117.816	206.679	128.582	292.751	512.39	144.359	178.587	459.334	133.502	756.662	337.901	74.8279	268.072	375.594	568.724	265.203	666.846
TraesCS1A02G015200	127.07	39.0656	129.356	113.965	129.387	33.4024	102.125	136.899	29.6088	80.9827	145.999	65.6663	139.257	147.947	44.4438	123.86	109.673	86.4819	108.212	197.584	34.9624	152.97	127.472	104.371	39.0057	83.0999
TraesCS1A02G015300	134.621	146.201	167.9	164.577	273.073	125.015	160.621	176.824	125.289	19.9647	188.516	19.3386	165.557	230.567	319.769	22.4975	296.454	13.3956	216.61	196.646	242.06	362.411	235.232	228.27	193.715	210.498
TraesCS1A02G015400	17.3197	4.63109	9.48679	12.5603	32.1643	0	10.695	8.48631	4.94312	3.32933	23.3766	2.00209	16.342	17.2285	0	2.36245	7.30337	3.34476	8.6698	30.3659	6.77864	56.0937	35.3474	24.0101	2.09651	7.89673
TraesCS1A02G015500	18.0558	0	3.39901	0	16.1481	0	2.12974	12.1373	0.822433	0	5.83927	0	2.71816	25.3814	0	0	56.7564	0	15.4466	32.9502	0	0	0	1.93009	0	9.22586
TraesCS1A02G015600	0	0.662914	2.04342	1.58276	16.1806	0	0	0.93485	0	0	0	0	5.44555	1.15604	0	0	0	0	0	0	0	0	0	1.93405	0	0
TraesCS1A02G015800	1.6376	0	0	0	24.1711	0	1.06239	2.79399	0.820575	0	0	0	2.034	0	0	0	0	0	0	0	0	0	0	0	0	0
TraesCS1A02G015900	84.3459	67.5281	121.942	38.8357	80.95	22.9683	112.656	43.667	108.504	65.9789	57.6594	50.9533	170.446	127.262	226.767	130.616	352.46	132.941	413.85	173.459	76.144	257.907	109.306	154.871	24.2645	50.1415
TraesCS1A02G016000	0	0.662215	1.36301	0	56.6886	37.5955	0	0	46.0407	1.67091	62.0525	47.6185	42.7889	1.15742	64.9714	0	50.5208	64.2606	65.7744	1.77933	0	4.90396	3.03719	47.4505	43.2719	5.27971
TraesCS1A02G016100	0	0	4.0874	0.792573	0	0	2.12542	3.71585	0	0	6.56846	0	15.6176	0	0	0	0	0	9.66916	0	0	4.90286	0	0	0	0
TraesCS1A02G016200	44.2164	47.0106	77.681	43.6069	48.5838	112.771	24.4428	45.5121	73.9832	4.1767	40.8758	3.35296	84.2071	60.1781	43.3082	0	44.4993	3.32332	92.8453	48.9244	23.6141	45.1098	43.527	33.8888	101.306	11.8777
TraesCS1A02G016300	0	0	0	0	0	2.0886	0	0	0	0	0	0	41.4449	0	0	0	0	0	2.90128	0	0	2.94359	0	0	0	0
TraesCS1A02G016900	115.305	6.5055	198.455	0.776988	59.1412	99.4824	131.829	119.165	4.04176	30.3432	8.27615	59.2121	54.7656	125.971	1.08509	62.101	0	70.8898	92.0895	137.401	6.71579	177.309	1.98827	91.1377	158.37	141.259
TraesCS1A02G017000	71.3954	36.4058	61.8969	42.6784	32.3167	63.6526	59.6293	92.3831	55.1118	17.5214	43.8046	19.4168	38.7389	54.26	42.148	15.2181	41.0435	16.6492	51.1913	59.6705	43.2624	39.2672	25.2867	61.806	58.9679	65.9265
TraesCS1A02G017100	0	3.32446	0.671757	0	0	0	2.12264	0	0	0.84452	0	8.03661	0	0	0	0	0	0	0	0	0	0	0	0	0	5.29538
TraesCS1A02G017200	1.63823	9.27104	0	45.9809	0	0	9.56775	0	23.0221	0	35.773	20.1185	0	0	1.13984	0	0	0	0	0	0.761641	0	1.01236	0	0	0
TraesCS1A02G017800	3.27455	15.2255	6.81266	7.13417	0	11.4834	45.6871	11.1432	13.9715	12.5274	5.10835	24.1361	27.8365	3.47108	7.97609	5.82834	4.80963	34.3333	9.6693	0.889336	9.90061	12.7456	14.1685	0	5.27524	6.59729
TraesCS1A02G017900	176.127	7.28222	1.36211	3.96087	323.689	21.9224	152.03	231.519	1.6442	7.51528	24.8167	296.935	26.4875	475.319	3.41839	12.8368	30.0918	661.602	31.9028	597.004	3.04404	1.96164	4.04792	944.334	22.1472	339.071
TraesCS1A02G018000	22.9425	16.5502	15.6619	18.2148	105.178	25.0529	25.5204	46.5104	14.7988	13.3592	19.708	121.305	35.3196	57.8123	14.8125	5.83714	12.041	225.01	19.3329	77.4153	19.7798	32.3705	10.1192	22.2486	29.524	34.3003
TraesCS1A02G018100	0	1.32513	0	0	0	3.13453	0	0	0	0	6.57394	0	11.5531	0	0	0	0	0	1.93543	0	8.38281	0	0	0	1.05584	0
TraesCS1A02G018300	9.92199	0	0.675535	0	0	6.24272	16.0761	7.58834	1.64828	8.30455	0	0.665493	0	10.2963	0	16.6198	0	1.11734	0	20.5633	0	0	1.0082	17.2148	9.40094	6.56869
TraesCS1A02G018400	6.55353	3.97329	12.2648	5.54876	0	6.26564	3.18952	4.64759	11.5114	6.68292	2.19022	3.3529	5.43421	2.31426	3.41947	0	0	2.21648	4.83577	0	5.33076	8.82853	2.02467	6.77676	2.11035	2.63966
TraesCS1A02G018500	58.1636	94.6688	38.82	122.785	113.29	85.6014	86.1158	63.2274	137.291	187.046	94.1577	132.045	300.871	65.9195	131.038	116.7	69.8142	95.307	314.193	64.9501	108.062	114.756	65.7785	106.43	72.7689	134.572
TraesCS1A02G018600	98.0262	2.7182	1.39793	0	293.576	148.435	272.157	99.423	0.843959	459.001	11.9884	6.57249	4.18343	289.601	0	839.959	4.94451	9.10285	19.8447	293.303	0	8.05558	0	745.228	267.826	629.268
TraesCS1A02G018800	17.9354	10.77	11.369	5.44492	41.7098	36.904	7.50235	22.8294	7.62882	14.235	12.041	17.7711	32.6958	7.94919	4.69911	10.3149	0	9.14208	5.69589	13.106	5.49092	3.85276	4.17329	22.8016	18.6405	18.1378
TraesCS1A02G018900	96.8644	38.3906	25.8414	35.5512	137.308	88.69	115.03	114.85	51.0039	93.4343	27.014	33.471	76.8072	113.104	35.3114	96.0427	31.4017	53.2917	73.395	94.4202	25.7939	16.6911	35.3983	78.1978	80.0067	116.018
TraesCS1A02G019000	815.943	123.655	82.973	51.3867	807.389	431.781	829.277	727.922	64.4013	443.186	174	766.439	645.765	1295.57	115.973	536.428	196.8	1391.63	713.418	1209.18	251.481	154.982	115.925	1259.16	481.698	1150.62
TraesCS1A02G019200	146.051	51.6309	40.8156	41.8967	161.607	168.008	126.695	179.11	46.8839	32.5421	43.8039	135.261	40.0956	183.589	34.1749	47.9825	44.6534	102.1	69.5488	141.594	65.2883	32.3928	17.1957	135.224	140.068	102.851
TraesCS1A02G019600	21.3187	33.7605	20.418	42.7257	32.3416	55.3158	54.2648	45.6461	28.782	39.2298	36.4998	36.1744	40.7644	28.8859	10.2536	26.8843	15.6714	19.9641	35.7529	9.79204	11.3993	10.7939	46.5388	33.8309	10.5378	48.8
TraesCS1A02G020000	0	0	0	0	0	6.22022	3.23795	0	0	0	0	0	0	0	0	0	0	0	0	0	0	0	0	0	0	13.0783
TraesCS1A02G020300	76.3886	51.1786	0	0	71.7102	13.6469	0	71.2345	0	71.8512	0	54.9719	0.692457	88.325	0	44.8871	0	64.3743	1.90393	76.6527	71.0435	0	0	48.2788	10.4356	0
TraesCS1A02G020400	18.8317	24.4958	4.76922	9.51264	8.0961	18.7929	8.50125	18.576	14.7953	42.5969	10.9478	46.9351	9.50639	19.6706	10.256	33.8112	22.8502	33.2309	4.83506	43.5835	20.5635	7.84451	7.08493	13.5534	12.6614	25.0721
TraesCS1A02G020500	986.096	1149.84	745.338	1864.39	1873.86	781.577	648.775	1006.91	1865.2	1278.12	2007.6	1526.33	37.3896	592.726	1384.93	1130.6	980.984	1014.97	7.72616	1019.2	1136.2	854.327	1318.66	1068.17	769.543	739.202
TraesCS1A02G020600	131.475	28.4595	59.7986	91.5208	88.7636	77.1936	37.3118	22.4567	115.208	88.3873	73.7511	96.3348	8.15973	29.9767	96.8057	57.4953	60.4894	77.7875	2.89566	65.9538	51.5087	37.3283	68.7536	83.8984	55.7443	36.9018
TraesCS1A02G020700	22.1272	13.24	16.3406	15.8352	24.2678	3.13147	13.8258	38.153	19.7329	26.7161	21.1684	46.2379	12.2269	11.5603	3.41816	5.83904	6.02232	12.1946	5.79932	8.89924	22.0559	0.981013	9.10678	14.5071	8.43407	3.95748
TraesCS1A02G020900	138.304	44.9856	257.573	383.832	300.926	41.7519	435.413	63.4293	353.154	111.162	167.128	50.7785	197.978	16.9063	221.814	46.1004	32.3966	33.8895	102.613	46.8253	5.07338	93.3154	102.473	65.9362	5.187	172.572
TraesCS1A02G021000	0.824745	1.99193	18.2013	0	0	0	11.7272	0	1.65729	2.46891	19.4413	0	28.8579	0	0	0	0	20.9869	0.944252	0	0	20.6794	0	0	0	14.352
TraesCS1A02G021100	254.27	35.7455	85.0542	334.536	137.409	3.13084	24.4797	109.999	543.628	181.931	181.778	164.76	25.1413	97.024	281.39	130.993	277.417	177.511	15.4581	231.492	46.3335	60.8487	171.974	27.0549	5.26732	23.7378
TraesCS1A02G021200	4.91506	1.9865	4.08785	1.58515	0	1.04419	0	0	0	2.50586	3.65014	8.04616	4.07545	1.15699	0	0	8.42425	1.10821	8.70355	2.66936	6.09141	2.94271	0	0	0	0
TraesCS1A02G021400	0	0.661325	0	0	0	0	0	0	0	0	42.4511	0	0	0	0	0	0	229.935	0	0	0	0	0	0	0	0
TraesCS1A02G021700	27.825	24.4952	12.2667	31.7243	32.3949	0	5.31102	7.42366	23.0104	27.5664	16.7846	34.8731	1.35776	16.2051	15.954	10.4848	13.2193	55.3613	0	16.8948	20.5752	9.80304	14.1707	11.6217	0	5.27878
TraesCS1A02G021800	0	0	0	0.793484	0	0	0	0	0	0	0	10.0641	4.07495	0	0	0	0	3.32298	13.5463	0	0	0	0	0	0	0
TraesCS1A02G022500	186.956	132.427	34.0426	193.15	177.951	2.08796	0	67.061	177.656	0	159.902	111.242	0	87.8499	207.405	0	206.122	129.774	0	171.827	197.69	31.4048	179.124	176.964	0	0
TraesCS1A02G022600	0.820622	0.665921	4.04566	0.792195	0	0	0	1.87413	0	2.47786	0.747822	0	3.43287	0	3.44145	1.17711	0	0	0	0.887975	3.62357	0.985873	1.00836	0	0	0
TraesCS1A02G023200	0	0	1.36264	5.53817	8.09103	8.36615	0	0	11.5479	0	1.46393	0	2.0447	0	3.42515	0	0	0	5.80621	0	0	0	0	2.90092	13.7096	0
TraesCS1A02G023205	2.45877	1.98567	0	3.16561	8.08636	0	0	1.86172	8.22144	0.834665	2.18958	0	0	0	0	1.16811	0	2.21733	0	1.77981	0	0	1.01165	0.966757	7.37723	0
TraesCS1A02G023400	94.0169	94.5679	67.5628	83.9445	48.5207	50.3151	37.3268	73.2075	82.1131	76.9279	87.4458	113.841	43.5492	92.5676	86.4817	90.7422	84.0056	105.038	50.2621	111.921	126.387	72.6456	84.9007	96.814	45.5637	55.6478
TraesCS1A02G023600	0	1.32449	0	0.793183	0	0	0	0	3.28852	0	3.65017	5.36629	0	0	3.41977	0	0	1.10779	0	0	0	0	0	0	0	0
TraesCS1A02G023700	6.61047	5.29645	4.74352	3.92271	16.0789	2.08531	3.21413	9.45807	5.77376	4.16292	6.58084	8.00941	1.36351	13.779	12.5274	0	7.32231	16.7534	1.9271	12.5214	1.50516	5.91259	13.1354	17.2816	8.385	21.0672
TraesCS1A02G023800	88.0336	119.671	115.546	130.339	104.34	79.8166	121.632	120.486	98.8671	181.735	102.257	131.032	161.439	83.7234	84.8692	87.4381	71.9395	108.045	87.158	80.5035	118.385	146.269	207.989	65.2386	118.207	91.6871
TraesCS1A02G024200	0	3.9969	3.4237	0	0	0	0	0	0	0	0	0	0	0	0	0	0	0	0	0	3.82181	1.97533	0	0	0	0
TraesCS1A02G024300	73.0845	86.0454	73.425	55.2761	8.07432	248.311	75.6454	58.8686	95.4375	68.396	32.1263	66.2579	57.1034	26.5354	14.8072	69.1474	15.71	19.9907	27.0353	42.7648	47.0108	22.586	1.01128	8.68533	147.335	64.5932
TraesCS1A02G024400	22.2397	20.9696	33.2191	28.6055	0	26.4676	19.6813	20.8181	17.6293	0	22.0185	43.806	0	5.64203	5.15612	0	12.8932	8.63811	0	10.7356	4.45689	12.427	3.9475	27.3793	7.20249	12.8667
TraesCS1A02G024500	50.0327	65.4382	47.7324	62.7077	15.9152	44.6907	60.4682	47.2386	65.3377	14.9046	46.0888	68.269	27.3552	52.275	62.4952	27.7005	60.6979	95.7069	45.9739	58.4052	66.7146	68.2694	64.4147	60.7638	73.7566	53.7847
TraesCS1A02G024600	1.65069	41.6645	4.73864	12.5404	0	7.29085	14.9819	1.88925	9.88686	20.7927	1.46081	47.34	19.0678	2.29418	4.55052	10.6469	4.87559	17.8496	5.77525	0.893376	11.2778	4.92165	3.02803	1.91826	2.09412	1.31531
TraesCS1A02G024700	219.75	404.464	151.092	69.6257	177.876	174.297	193.653	167.684	0.822347	104.334	117.53	52.2515	84.9264	88.9672	1.13929	63.1213	160.334	36.6012	102.427	78.3369	148.947	103.034	51.5971	174.951	175.978	180.691
TraesCS1A02G025100	190.453	191.978	167.72	152.816	153.165	140.823	173.649	164.303	149.892	95.859	115.435	173.833	84.3939	104.8	66.0618	60.0205	127.38	144.702	65.6079	126.708	143.867	121.939	85.9347	149.287	111.382	148.899
TraesCS1A02G025200	87.8166	41.7009	95.2194	129.6	56.5493	93.9116	117.139	80.2678	106.937	12.5147	141.637	90.3833	23.7879	111.973	313.257	14.0499	220.945	130.985	55.0521	142.504	130.527	185.546	258.929	159.327	146.355	104.16
TraesCS1A02G025500	22.1075	2.64833	26.5731	37.2607	0	0	24.442	0	27.9479	0	152.546	2.01163	0	0	826.225	0	24.0534	53.1714	0	64.9333	0.761672	341.251	89.0727	7.74536	0	188.711
TraesCS1A02G025600	100.707	68.191	102.199	34.8805	64.7699	45.9384	54.1946	35.2931	38.6318	136.979	270.774	78.4495	143.274	23.1423	382.893	79.2789	84.1824	180.552	281.403	103.176	80.733	841.316	97.1652	101.653	41.1502	175.505
TraesCS1A02G025700	7.37408	7.94351	96.0048	72.0591	0	57.4082	41.469	57.6727	69.0568	23.3765	0.729876	4.69091	27.1673	46.245	64.9421	37.3572	4.81631	5.54188	8.69904	7.11827	7.60669	45.12	62.7338	0.967227	45.3359	54.0845
TraesCS1A02G025800	2.46239	2.64647	1.35921	0	8.07135	0	0	0	0	5.00264	10.2177	12.0423	10.1927	0	0	0	14.4945	7.77062	0	1.78109	0	0.981573	0	0.964689	0	0
TraesCS1A02G025900	93.4754	91.2894	119.109	124.966	137.612	123.075	80.8716	109.783	106.911	71.8467	121.201	93.8791	76.1228	195.355	199.519	99.2235	151.763	80.8779	94.5984	141.578	185.556	147.032	189.035	112.268	114.994	102.961
TraesCS1A02G026000	0	0	6.81212	0	0	0	0	0	0	0	0	0	0	0	0	0	0	0	0	0	0	0	0	0	0	0
TraesCS1A02G026100	0	0	9.50201	0	0	0	3.21879	0	0	0	0.732308	0	0	0	0	0	0	0	0	0	0	3.94759	0	4.80815	0	7.91242
TraesCS1A02G026200	12.3081	14.5606	34.6853	22.1269	0	14.6071	20.229	11.1966	24.674	20.8563	35.7695	27.4481	16.3092	25.3952	919.172	62.0358	120.702	194.218	80.158	20.4815	37.9449	412.256	327.677	74.3515	25.269	40.8696
TraesCS1A02G026300	0	3.31318	21.0916	7.10991	8.07956	3.13323	21.3446	10.303	20.5965	0	0.731063	60.2836	4.08455	8.08085	70.6955	0	0	43.3867	11.5968	0	16.6863	52.1224	7.0861	38.623	6.31859	13.1952
TraesCS1A02G026400	61.4013	66.204	228.251	33.2974	40.483	6.26431	347.455	22.2868	20.548	0	105.095	230.661	5.43194	13.8861	39.8843	1.1657	52.9077	194.936	16.4396	122.737	75.408	461.817	24.2913	60.0267	25.3243	353.652
TraesCS1A02G026900	2.4862	1.98307	10.7978	3.11782	23.9987	17.6861	13.9622	11.4313	9.07472	10.7908	6.57613	9.30914	8.18406	4.5693	4.54705	3.57509	6.13573	1.11974	5.76236	0.895389	2.24159	19.7232	17.1358	17.1849	0	5.25372
TraesCS1A02G027200	20.6252	22.7083	2.70219	23.9	16.211	47.1325	66.456	30.9791	0	5.00954	20.936	25.8563	17.2369	18.4429	0	2.35503	8.4538	8.77043	16.2381	6.23909	15.2894	5.92954	15.1452	15.4737	30.9061	44.5143
TraesCS1A02G027300	0	0.662923	0	0	8.08583	5.22464	0	0	0	0	5.11918	5.36206	6.80919	1.15534	0	0	0	1.11251	1.93398	0	0	0	4.0513	0.966386	0	0
TraesCS1A02G027400	0	0	0	0.788796	0	0	4.25589	0.93301	0.821671	4.99859	0	0	0.678916	0	0	4.68103	0	0	0	0	0	0	3.03013	0	0	6.58315
TraesCS1A02G027500	0	0	13.587	0	0	0	6.38949	0	0	5.00105	0	21.401	4.07651	0	0	10.5444	0	8.88046	0.964857	0	0	14.7219	0	0	0	0
TraesCS1A02G027600	0	0	1.36265	16.6461	0	0	3.18862	0	4.11036	49.2808	0	28.1617	5.43301	3.47121	3.41894	16.3277	0	7.75548	0	0	0	0.980719	9.10977	0	0	0
TraesCS1A02G027700	0	0	0	0	0	0	0	0	0	9.17391	0	0	2.71872	0	0	3.51502	0	0	0.965428	0	0	0	0	0	0	0
TraesCS1A02G027800	0	0	3.39712	0	0	0	1.06469	0	0	13.3369	0	6.01956	6.79342	0	0	5.85572	0	0	3.85968	0	0	1.96266	0	0	0	0
TraesCS1A02G027900	0	0	0.676963	0	0	0	0	0	0	36.604	0	4.66776	23.1762	0	0	30.8249	0	0	7.70187	0	0	0	0	0	0	0
TraesCS1A02G028300	26.8477	60.1785	26.8161	28.4219	47.4868	27.0899	49.9679	26.3944	26.6434	79.0935	58.313	89.6779	54.4173	16.892	12.5035	71.6778	52.424	63.357	46.5784	22.5267	45.042	27.8001	29.1236	89.4516	53.8693	74.5299
TraesCS1A02G028400	0.818732	0	2.72549	1.58564	0	0	4.25047	0.928686	0.821961	0	1.45973	0	3.39514	1.15721	13.6752	0	2.40506	0	3.8683	1.77889	5.33202	13.7278	3.03655	7.74563	1.05521	0
TraesCS1A02G028500	0	29.8021	13.6316	0	32.3975	14.6218	0	3.71578	13.1553	1.67108	0.730081	22.8057	19.0184	1.15757	123.114	0	0	16.6197	43.5317	0	54.8609	250.115	0	136.559	7.38878	0
TraesCS1A02G028600	0	16.5586	6.11652	0	0	0	0	0.938319	0	0	0	0	8.16951	0	0	0	0	0	16.4143	1.78496	6.81317	8.85238	0	1.9283	0	0
TraesCS1A02G028700	0	0.661985	0	0	0	3.13075	0	0	0	0	0	0	0	0	0	0	1.20727	1.11005	0	2.67206	0	0	0	1.93162	3.15929	0
TraesCS1A02G028900	27.8457	33.1145	1.36321	5.55168	16.1993	90.8668	1.06295	0	0	0.835567	0	0.670779	1.3585	0	11.3998	0	0	1.10801	5.80442	9.78708	24.3836	19.6174	11.1377	29.0562	20.056	5.28038
TraesCS1A02G029100	2.04539	24.3385	5.8807	16.7253	80.7325	18.3098	0.931724	0	1.44143	2.19719	0	66.0623	11.3123	0	0	0	0	69.1753	2.5806	4.44298	22.8207	7.24486	15.9751	33.3342	11.8496	4.94127
TraesCS1A02G029200	55.6794	57.5979	40.8774	50.7305	48.5742	59.5101	59.5116	55.7342	76.4435	23.3859	67.8766	48.9449	27.1617	26.6118	33.0469	11.6601	24.055	21.0473	17.4057	51.5903	38.0774	18.6312	24.2908	25.1691	59.0837	34.3085
TraesCS1A02G029300	215.404	303.872	140.319	222.663	242.813	568.966	402.858	307.63	185.781	262.225	230.643	394.178	169.098	94.8523	231.319	89.8242	173.269	132.961	100.553	69.3901	57.8551	129.454	224.673	262.267	227.842	360.207
TraesCS1A02G029400	0	0	0	0	0	17.7672	0	0	0	0	0	0	0	0	0	0	0	0	0	0	0	0	0	0	7.39042	0
TraesCS1A02G029700	1.67138	0	0	0	0	3.10705	0	4.86275	0	0	4.3887	0.657971	2.05241	2.25158	1.13186	3.6372	1.2456	3.38379	1.90199	2.69494	0	0	2.00242	2.81968	4.12494	1.30429
TraesCS1A02G029800	351.275	448.78	365.908	146.19	234.27	147.127	25.5581	181.078	546.203	75.9217	172.301	60.9241	28.5458	383.237	3254.45	448.445	1739.86	900.263	439.446	897.79	765.682	539.956	725.198	529.145	512.756	177.994
TraesCS1A02G030000	2251.17	2448.12	1548.75	1736.77	1554.09	1689.22	2380.79	1787.45	1502.07	334.858	1061.19	1996.94	250.079	3630.69	2569.02	632.362	3854.64	2461.95	503.697	2986.55	2301.43	2163.88	4655.58	3938.52	2440.07	2625
TraesCS1A02G030100	683.27	570.484	428.588	430.428	572.605	450.575	381.858	398.178	341.576	348.446	284.805	403.243	384.28	159.008	121.849	86.9256	151.377	161.22	135.088	129.278	118.057	149.359	114.232	340.188	309.056	376.845
TraesCS1A02G030200	1.63857	3.31077	2.72493	8.71663	8.09445	5.22073	5.31636	1.85962	5.75564	3.34091	0	5.36359	3.39637	1.15682	0	2.33405	0	2.21668	0.966984	0	1.52252	0	4.04881	0	5.27459	2.63928
TraesCS1A02G030300	6.55464	3.31079	2.72487	3.9619	0	2.08829	1.06333	2.78972	0	1.67044	2.19014	2.68175	0	4.62711	0	0	0	0	2.90091	0.889883	0	0	0	0	0	5.27852
TraesCS1A02G030400	236.545	323.048	249.537	252.712	8.07515	411.125	103.366	157.022	363.709	40.8759	39.4338	148.596	24.477	104.998	111.639	8.20584	0	12.2189	8.69099	280.693	209.29	61.8766	34.388	0	143.14	14.5024
TraesCS1A02G030500	63.9179	74.8074	68.0913	106.11	0	80.3772	57.4265	78.1534	84.6857	4.17462	88.3233	59.6444	8.83032	45.09	48.9951	0	55.3977	44.3411	1.93322	55.1732	65.4171	27.4675	29.3452	0	47.4461	62.0032
TraesCS1A02G030600	77.7383	78.6462	93.2831	90.294	47.6157	63.376	68.1772	80.4395	89.4333	41.3584	85.6546	91.3102	47.246	108.828	149.928	53.2235	89.5565	172.674	42.0736	120.575	146.191	171.32	129.728	53.9664	102.634	61.5857
TraesCS1A02G030700	184.299	271.991	246.44	244.96	80.6006	318.065	264.68	312.405	217.336	141.669	229.324	265.375	162.594	200.359	302.879	251.673	271.559	279.239	364.616	100.785	98.2847	94.3623	294.118	253.277	385.572	575.676
TraesCS1A02G030900	135.583	108.669	38.1592	208.165	0	15.2479	3.37176	1.99227	190.508	22.7681	5.68566	0	10.7698	0	148.172	3.7507	0	0	3.06603	206.008	197.896	35.3339	191.497	0	5.57454	0
TraesCS1A02G031200	254.416	301.174	195.883	189.664	96.9438	186.781	267.284	237.058	263.226	69.2489	219.025	155.997	71.3632	151.225	167.451	79.6126	130.389	143.192	72.4379	260.958	298.251	148.239	149.694	64.6982	284.292	237.33
TraesCS1A02G031300	374.541	369.394	17.7017	62.5449	80.889	32.3582	58.4964	26.9889	116.755	111.871	21.8985	38.1954	61.8148	28.8994	26.2057	107.448	7.22736	27.7163	181.708	261.645	266.933	15.6966	49.5807	106.38	20.0301	59.3611
TraesCS1A02G031400	0	8.55333	0	3.06759	0	7.27754	4.29395	0	4.13612	0	0	0	0	0	4.51822	3.59201	0	0	0	19.595	0	0	0	0	0	0
TraesCS1A02G031600	8.19082	13.9043	2.0438	7.92538	0	1.04411	0	4.64706	7.39913	0	1.45993	0.670469	0	55.5325	0	1.16658	0	2.21617	0.966995	6.22788	3.80698	0	2.02435	3.87176	0	0
TraesCS1A02G031700	23.765	13.2471	0.681468	3.9636	0	0	0	3.71991	7.4022	0	0	6.70676	0	2.31447	0	0	0	0	0	0.89009	9.90023	0	0	0	0	0
TraesCS1A02G031800	1.63771	7.28303	3.40675	0	0	2.08823	0	4.64465	0	0	0	10.058	0	0	0	0	0	0	0	0.889541	1.52326	0.98065	1.0122	0	0	0
TraesCS1A02G032500	5.0313	0.661583	3.35324	7.68859	7.91794	6.25873	8.68734	7.81135	14.9928	5.76573	5.17283	0.659464	3.44793	11.2673	9.09632	6.06915	6.2342	3.39066	9.50059	3.60296	5.80173	11.9128	2.00872	4.70941	4.14767	2.61463
TraesCS1A02G032600	0.882732	0	5.85072	5.94759	0	6.7326	11.4535	3.01211	2.65397	0	8.01606	0	3.65473	0	0	0	0	0	0	0	0.815913	0	6.52594	1.03826	6.22935	2.22791
TraesCS1A02G032700	9.07421	6.00415	9.61249	13.582	0	0	5.35333	23.4205	5.58199	4.20843	3.67714	9.10851	0	9.32898	1.14831	1.17455	0	3.22358	0	6.27343	3.07043	1.97601	1.01993	0	0	6.64878
TraesCS1A02G032900	6.56064	23.1688	6.80526	7.11951	0	7.30562	1.06417	1.86371	0	0	2.19004	0	8.83285	3.46578	1.13927	0	4.82321	3.32781	0	34.7204	8.35754	17.6642	8.09337	5.79863	8.42908	0
TraesCS1A02G033000	64.0714	90.6763	43.5013	93.1419	16.1441	36.5136	42.6288	44.8808	93.8014	25.0193	41.6198	51.524	35.354	53.0545	123.007	41.0421	44.7359	43.325	25.1002	71.2871	75.7886	43.2146	99.0963	37.6239	37.8758	42.1787
TraesCS1A02G033100	203.773	188.628	317.355	228.821	290.516	293.132	414.671	277.866	232.879	286.016	258.492	216.762	413.416	183.33	176.53	208.837	251.61	183.346	222.008	180.03	190.146	238.697	139.532	217.958	198.797	287.313
TraesCS1A02G033200	68.0463	119.156	103.462	59.3522	24.2593	22.9621	24.4693	18.6257	146.37	2.50419	35.7691	73.6951	3.39685	145.605	1466.3	53.7553	282.02	1107.87	90.8383	155.77	119.338	147.18	452.254	42.5367	26.3477	68.5872
TraesCS1A02G033300	20.0882	46.3584	11.4165	46.2273	7.93773	44.962	29.2748	43.8275	45.8205	9.87904	8.89449	5.93992	9.66277	27.0815	12.5145	4.8422	7.45772	5.63375	1.89862	5.39611	16.631	8.93351	21.112	3.77142	13.5165	18.2974
TraesCS1A02G033500	82.5747	84.6056	135.106	182.647	63.6437	145.496	222.49	43.4061	106.702	202.02	62.9165	355.197	75.9183	486.264	514.701	1535.16	1767.17	715.166	1058.19	342.402	228.214	1180.49	2110.42	1082.99	581.613	489.252
TraesCS1A02G033600	216.029	23.7953	31.5919	25.5397	39.7773	16.6281	14.0406	23.1499	19.8515	24.0106	115.591	17.2297	19.1506	20.4503	3.40861	4.81997	122.686	9.00996	10.534	93.4639	4.44573	14.8427	25.16	18.034	33.2351	24.9217
TraesCS1A02G033700	4.09737	6.61978	4.76594	1.58352	16.1784	8.35035	3.19039	3.7219	1.64434	9.18345	7.29916	6.70103	2.03772	8.09218	19.369	9.34168	9.63493	15.5195	1.93307	8.89879	12.9294	0	13.1539	0	7.37974	3.95738
TraesCS1A02G033800	21.3313	28.4634	31.9744	18.9744	40.4051	26.0887	18.0977	11.1922	10.6925	30.0401	17.5213	26.7859	25.1438	19.6308	23.9228	3.51033	14.48	8.87756	5.79601	11.5763	30.371	14.7233	18.2077	14.4897	14.7452	7.91189
TraesCS1A02G034000	0	0	0	0	0	0	0	0	0	0	0	0	0	0	0	0	0	12.1857	0	0.887469	0	0	0	0	0	0
TraesCS1A02G034300	126.616	106.982	127.909	63.5387	79.5777	110.463	106.007	117.663	71.137	53.8641	126.453	82.056	61.1155	91.0549	43.4033	29.7771	100.333	96.7374	54.2532	72.8959	82.0204	109.07	63.6852	81.8048	70.2738	74.4291
TraesCS1A02G034400	105.406	101.889	0	0	177.122	4.1696	121.759	18.8004	0	89.1111	94.2109	3.33951	118.403	4.60045	0	128.406	74.0672	0	103.14	160.612	134.344	0	0	126.958	7.34643	138.249
TraesCS1A02G034600	2.46435	0	2.0438	1.58352	32.3703	0	0	0	0	0	0	0	21.0938	1.15641	0	0	0	0	1.93469	0	0	2.94846	5.06461	8.7064	0	2.64092
TraesCS1A02G034700	16.5346	8.59808	23.6729	15.6485	152.415	20.8272	6.43025	22.7434	18.1382	24.9392	7.30685	7.99513	108.359	5.72826	0	0	4.88826	1.11729	13.4683	0.89427	0	0.985185	8.07282	24.9029	0	6.57466
TraesCS1A02G035000	50.9258	51.6262	59.8166	56.8364	24.2173	21.9085	39.4297	42.0711	50.1911	23.352	40.1592	45.5032	28.5545	19.6082	25.0572	5.86259	18.1345	21.106	12.5505	55.2458	25.0123	26.5173	28.3137	21.225	34.7211	28.9984
TraesCS1A02G035100	23.7636	55.6084	58.5585	21.3805	24.2702	28.184	27.649	24.1892	46.0418	32.5618	78.8328	28.8169	31.9244	36.9971	157.238	54.8764	61.4167	327.007	96.6608	48.9428	44.1191	128.506	61.7256	38.6901	29.5221	36.9378
TraesCS1A02G035200	8.21175	6.61888	4.07916	7.89659	16.1486	6.25994	23.4394	8.40981	4.11369	6.67278	8.03156	13.3854	3.39901	9.22971	1.13901	12.8919	8.45924	9.99534	5.79328	3.56374	6.06591	5.892	8.09022	7.72029	14.7335	3.95468
TraesCS1A02G035300	16.5632	31.0623	33.0706	17.9332	0	35.3677	17.1729	32.3513	26.3885	12.4503	19.7223	16.624	8.86224	12.5678	1.13655	1.19042	15.9372	8.95182	0	11.634	14.2027	10.8427	9.0711	9.54981	19.8243	6.56639
TraesCS1A02G035400	0	0	0	0	0	5.213	0	0	0	0	0	400.995	2.72047	0	0	0	0	101.204	0	0	0	0	0	0	0	0
TraesCS1A02G035500	753.489	651.627	883.823	849.811	942.405	874.436	953.392	945.584	602.296	779.907	399.672	1097.24	647.352	1176.18	500.182	643.059	729.715	996.996	744.256	731.238	720.205	687.921	788.519	722.55	899.556	1116.85
TraesCS1A02G035600	95.4571	68.1623	16.9703	56.6984	88.6468	20.8558	29.8877	63.8168	41.9878	32.4981	511.244	122.313	66.6747	62.1697	89.9505	17.646	29.1039	575.252	88.7348	32.1116	44.5947	91.4211	115.215	11.5542	24.1604	26.3451
TraesCS1A02G035700	0	0	1.36276	0.792621	0	0	1.06338	0	0	0.835389	4.38088	2.01176	0	1.15709	1.1399	0	2.40758	23.2774	0	2.66988	0.761462	0	4.04954	0	0	0
TraesCS1A02G035800	536.907	539.832	447.803	524.943	0	507.66	563.844	415.436	414.727	0	570.372	563.128	0	675.24	682.458	0	780.815	1081.14	0	535.695	570.079	946.263	741.882	0.9713	476.44	786.528
TraesCS1A02G035900	6.5496	5.29612	6.13168	4.75628	0	5.22002	5.31285	18.5738	18.0819	0	11.6769	12.0686	0	4.6283	0	0	3.60754	2.21522	0	4.44698	6.09288	2.94149	1.01209	0	8.44075	0
TraesCS1A02G036100	129.584	209.19	144.9	141.516	32.3457	245.319	386.417	171.57	155.445	99.3382	178.117	225.092	116.264	138.599	134.416	53.8426	131.469	169.68	72.45	132.746	91.858	70.7064	69.7851	33.7683	181.128	287.392
TraesCS1A02G036200	930.088	956.9	625.09	676.251	161.143	848.787	1008.91	743.611	591.162	79.1543	427.995	757.163	75.5257	534.086	330.187	51.7815	516.777	500.798	56.8995	421.962	340.019	420.779	440.62	132.843	613.347	956.256
TraesCS1A02G036300	27.8562	18.5357	7.4905	31.6792	16.1815	32.3593	7.44285	10.2308	4.93268	16.6988	14.5979	13.4038	1.35837	4.62508	2.27879	30.3491	10.8355	12.1916	0	26.6932	39.5615	10.7895	17.2023	5.80413	14.7622	11.873
TraesCS1A02G036500	25.4391	23.1688	37.4144	27.6663	8.08021	29.2198	23.4254	20.5274	16.4518	7.50985	21.1732	28.7935	5.43718	8.08236	0	0	1.20707	7.76951	0	19.5935	2.27737	4.90848	0	0	4.21252	5.27456
TraesCS1A02G036800	0	7.94346	20.4092	23.7174	0	26.0892	5.3232	9.32789	19.7408	6.67564	6.57072	13.393	0	0	0	1.17023	0	0	0	0	0	0.9816	4.04622	0.965966	0	0
TraesCS1A02G037000	0	0	0	0	8.09501	1.04449	0	0	0	0	1.46077	4.694	3.39832	0	0	0	0	4.43677	0	0	0.761135	0	0	0	0	0
TraesCS1A02G037400	215.364	140.307	117.543	77.5867	16.3926	108.471	239.999	86.9361	110.856	164.376	145.169	121.817	6.18779	435.228	333.592	443.759	688.687	488.548	88.1123	344.473	349.804	249.243	372.258	60.8773	480.913	577.484
TraesCS1A02G037700	0	0	1.3625	1.58484	0	2.08838	2.12674	0	0	1.67051	0	0	4.07593	0	2.27951	0	2.40777	0	0	1.77984	0.761251	3.92416	0	1.93569	0	0
TraesCS1A02G037800	0	0	2.72237	0	0	0	3.18693	0	0	0	2.18809	0	3.39326	0	0	0	0	11.0734	0	2.66712	0	1.96014	0	0	0	0
TraesCS1A02G037900	110.323	133.01	209	190.448	467.194	123.034	179.404	149.369	169.624	120.799	148.27	435.645	476.34	227.845	173.056	147.178	228.163	713.532	974.872	190.938	220.545	450.334	348.627	810.3	162.751	226.53
TraesCS1A02G038200	0	1.97792	0	0	0	0	19.3456	0	0	0	0	0	0	0	0	0	1.23104	0	0	0.895011	0	1.9712	0	0.949017	0	17.0168
TraesCS1A02G038300	0	0	0	0	0	0	0	0	0.825694	0	0	0	6.8245	0	0	0	0	0	1.93026	0	0	0	0	0.962011	0	0
TraesCS1A02G038400	166.136	138.98	111.017	122.839	48.601	107.494	38.235	117.877	128.165	74.3369	54.7144	111.307	36.6799	46.2958	45.6025	27.9866	27.6664	56.5253	15.4798	100.478	92.1397	39.2363	35.4107	15.4981	64.3897	15.8421
TraesCS1A02G038500	0.819974	2.64818	3.40354	3.16551	0	0	2.12811	0	0	5.84355	6.57058	5.35998	2.03837	1.15564	0	0	1.20547	18.8557	14.4965	1.78048	0	20.608	2.02368	0	2.10791	2.63818
TraesCS1A02G038600	0	0	3.40927	4.75962	0	0	0	0	0	0	0	0	0	0	1.14056	0	0	0	0	0	0.762116	2.94459	2.026	0	0	0
TraesCS1A02G038800	32.4574	19.2483	23.5808	36.5051	23.9734	25.2051	22.6066	43.3803	29.1549	15.643	12.6746	32.3625	24.8458	1.13193	0	4.79035	2.45685	5.58687	0	0.893878	5.0344	2.96949	0	0.948676	3.13706	2.61285
TraesCS1A02G039100	83.8066	161.549	159.529	141.808	71.628	160.58	43.954	174.133	72.1165	36.8981	45.2298	140.418	207.731	40.9463	12.3465	19.6643	28.7706	25.0951	26.6234	16.6282	47.9451	11.2342	8.96585	9.0641	175.548	10.3811
TraesCS1A02G039200	65.577	73.4805	104.835	91.8162	113.226	61.5823	62.7607	78.2038	83.8711	47.583	75.9166	85.0923	84.237	45.075	83.1722	53.741	56.6311	45.462	93.7447	89.894	80.5903	72.6032	101.18	87.021	46.378	67.2717
TraesCS1A02G039400	183.203	215.318	183.357	171.957	110.798	187.987	157.458	222.466	176.326	214.92	215.055	177.716	114.091	142.015	174.904	147.366	150.002	119.488	89.9173	118.285	139.971	225.376	109.648	98.3686	156.929	172.816
TraesCS1A02G039800	18.0425	29.7849	21.0918	1.58164	0	17.7397	27.669	12.1165	19.7361	14.1861	21.1686	20.091	2.03825	24.2543	15.9477	18.7103	6.02983	24.4045	5.79628	42.7318	16.7096	15.701	2.02304	0.966183	36.8685	18.461
TraesCS1A02G039900	0	5.95861	12.9452	9.51266	8.09619	2.08816	14.878	1.85775	34.5237	0	8.02865	3.35257	6.79056	6.94264	3.41877	1.16599	4.81091	1.10776	3.86813	0	1.52322	4.90304	7.08511	2.90432	0	0
TraesCS1A02G040400	79.4551	97.3177	96.0353	61.7968	24.2786	76.2079	65.9101	77.1591	88.784	68.4754	68.6101	55.6365	23.0908	83.2749	96.8557	60.6735	77.0239	65.3793	31.9043	92.5266	92.0945	70.6158	58.6964	12.5794	69.6111	63.3304
TraesCS1A02G040500	61.1042	45.5885	54.3069	39.2871	7.92477	49.8638	59.6022	46.6524	43.0973	30.5859	64.4628	50.2337	16.4492	33.9512	39.7494	60.6245	48.6155	39.5473	9.55421	59.4234	41.9748	33.7011	34.1748	12.2886	44.532	35.3574
TraesCS1A02G040600	554.068	563.355	468.388	589.762	331.621	444.656	512.676	536.14	348.629	541.804	386.877	422.809	252.022	701.625	585.634	804.798	613.198	472.318	387.563	494.833	564.981	632.793	726.492	483.504	601.916	540.832
TraesCS1A02G040700	9.82731	3.97296	49.062	67.3896	48.5834	14.6191	11.6916	17.6516	5.75478	7.51827	3.6499	6.03542	27.1662	3.47176	4.559	1.16618	0	0	6.77013	6.22743	2.2851	16.6728	10.123	21.3011	8.44212	3.95938
TraesCS1A02G041000	0.826599	1.32701	0	0.793984	0	0	1.05181	0	0.81849	0.837343	0	0.665712	0.689853	1.15964	1.14486	2.36472	0	1.09523	1.91615	4.47839	2.9241	0.987704	1.00922	0.973106	2.12806	1.31255
TraesCS1A02G041100	0	53.6475	29.293	0.792246	8.09388	1.04434	2.12783	4.6539	12.3384	2.50593	2.9211	4.69333	44.1713	1.1567	109.434	0	0	7.76308	64.7932	1.78057	66.9711	286.574	0	115.157	3.16457	1.31983
TraesCS1A02G041300	0	0	0	0	0	0	9.50071	0	0	0	0	0	0	0	0	0	2.4178	0	0	0	0	1.97324	0	0	0	1.30816
TraesCS1A02G041400	0	0	0	0	0	0	7.41724	0	0	0	0	0	37.2829	0	0	0	0	0	0	0	0	0	0	0	0	0
TraesCS1A02G042100	16.4126	1.32268	16.3016	33.1322	0	11.4668	12.7764	0.933949	46.038	14.1671	21.1573	40.1199	0	0	7.96641	4.68538	2.41555	18.8672	0	17.8057	0.757452	0	21.2186	0	0	0
TraesCS1A02G042500	4.91023	89.3697	0	107.853	8.09807	3.1321	106.219	14.8477	0	9.1882	8.02708	4.69413	144.596	0	1.13951	2.32999	4.80706	2.21441	21.2762	2.66752	12.9535	1.96055	17.2063	0	2.11072	13.1962
TraesCS1A02G042700	656.074	600.87	822.525	601.373	757.285	766.39	679.077	793.56	858.782	510.727	796.84	756.44	561.365	914.977	503.241	646.225	1261.85	967.197	823.547	700.34	968.511	722.639	824.622	967.326	1087.95	1497.55
TraesCS1A02G042800	9.05226	0	5.43291	1.57587	0	5.21567	5.33743	0	4.11725	25.8416	10.9579	3.3433	5.44383	3.45562	0	2.35245	0	3.33823	7.71909	4.46056	0	0	19.2091	0	11.5605	0
TraesCS1A02G042900	18.0241	5.29572	16.3422	15.8389	0	15.6571	4.25293	7.44042	11.5092	4.17454	7.2987	10.7226	9.50828	20.812	7.97547	16.3415	13.2431	7.7581	11.5992	28.4719	17.4976	8.82749	13.1542	4.83657	17.9248	1.31917
TraesCS1A02G043200	339.468	358.714	303.006	388.813	209.749	442.265	262.317	250.917	355.531	319.318	220.531	331.76	305.344	242.049	461.229	548.251	340.114	371.254	369.624	506.321	544.39	484.354	567.169	265.112	390.11	169.995
TraesCS1A02G043300	0	0	0	0	0	1.03843	1.0804	0	0.827067	0	0	0	0	0	0	0	0	0	1.91269	0	0	1.97856	3.01606	0	0	0
TraesCS1A02G043400	30.3831	35.7364	41.4615	48.1539	0	36.5099	6.39239	31.7744	42.778	44.1981	34.3123	30.7795	35.3464	29.9883	37.5812	36.3349	24.171	39.9803	26.0642	43.6527	35.625	20.6204	24.2662	3.85904	35.772	3.95393
TraesCS1A02G043600	142.561	151.525	171.563	178.428	136.822	130.303	165.649	176.004	178.733	144.897	133.679	138.233	137.505	125.316	192.384	137.983	154.364	162.654	109.876	124.979	128.979	228.222	217.204	164.401	82.8837	101.38
TraesCS1A02G043700	24.7962	11.9272	6.10612	0.785729	8.05009	37.5718	31.0804	22.6925	47.87	7.50124	0	31.4063	15.0076	11.4979	47.8743	0	0	11.1727	8.68138	9.84326	4.52272	11.8317	0	8.65265	34.6325	9.22607
TraesCS1A02G043900	4.91452	0	0	0	0	0	0	0	0	0	49.6065	0.669676	0	0	0	0	0	76.4522	0	0	0	0	0	0	0	0
TraesCS1A02G044000	11.4813	29.785	38.7825	22.9346	0	24.001	13.8342	31.6876	20.5583	29.207	154.749	50.2284	21.0617	5.77499	14.8086	29.2335	68.7373	19.9669	18.3551	9.79257	15.1911	5.88781	14.1614	11.5945	8.42729	1.31866
TraesCS1A02G044100	20.6088	24.4812	39.3201	11.7845	8.04552	19.8041	19.2431	23.5483	12.3564	39.132	92.0452	46.7342	26.5517	8.04479	7.96813	15.3419	79.0547	11.1444	24.0909	7.14324	17.3383	9.83898	10.1014	7.68817	2.09763	19.7467
TraesCS1A02G044200	106.873	125.746	104.612	102.504	96.7921	92.8301	92.7849	100.215	135.801	94.2039	64.2622	93.6312	104.055	61.0781	77.4389	90.4244	73.8535	104.501	101.324	107.871	108.244	71.726	68.7444	53.0127	55.7217	63.2501
TraesCS1A02G044500	156.976	177.139	225.528	198.428	109.982	168.938	159.401	186.33	179.519	162.762	195.564	192.974	214.812	388.984	399.874	347.365	363.654	411.485	323.79	394.732	428	433.692	452.319	360.071	359.071	288.315
TraesCS1A02G044600	275.984	238.553	155.64	206.671	126.9	142.338	234.976	262.972	198.808	197.631	142.792	191.788	158.917	104.223	90.8645	83.5451	74.6931	83.5545	113.75	98.1007	67.1186	66.3698	78.421	142.875	178.246	361.579
TraesCS1A02G044800	53.3861	55.5977	60.4995	42.6313	56.5107	59.4668	53.2801	56.0866	23.8608	55.0458	64.9843	43.4977	74.7836	79.5917	42.1422	109.031	47.1443	62.2033	72.4092	84.6475	89.4474	52.0507	75.8418	47.2774	73.6554	60.6346
TraesCS1A02G045300	271.897	355.173	368.305	310.886	217.194	242.548	165.03	311.895	435.832	276.037	435.179	301.305	334.5	420.727	473.043	465.356	545.496	652.628	718.815	534.065	586.75	462.259	487.809	298.645	457.722	389.481
TraesCS1A02G045400	275.433	302.527	292.713	269.104	202.183	252.59	210.627	239.283	262.306	212.868	275.199	273.362	348.501	419.53	353.195	269.89	344.626	443.545	374.972	415.656	452.347	436.608	277.23	220.445	372.067	356.14
TraesCS1A02G045700	1125.29	1160.85	992.565	1130.91	911.581	1205.79	1372.4	1096.41	1082.24	1387.31	1080.75	1226.69	1589.98	723.825	757.324	929.835	948.968	744.747	911.985	629.345	683.68	752.576	713.759	907.142	1006.27	1316.46
TraesCS1A02G045800	91.1548	342.856	124.41	628.528	48.4437	402.718	62.863	313.998	514.219	247.721	673.926	82.3179	106.731	278.032	588.865	327.013	696.131	105.511	100.414	123.843	493.578	127.663	759.459	95.5336	250.458	80.4105
TraesCS1A02G046100	10.6257	13.263	8.87273	13.4568	0	18.7633	17.0286	8.37102	5.76288	1.66788	8.04122	4.68633	3.38954	5.77689	5.70736	1.16755	20.4081	3.32826	6.75865	0.89088	2.28158	2.9368	10.1054	3.87927	8.42829	1.3218
TraesCS1A02G046300	27.1342	23.1635	29.2059	25.2257	16.1293	37.5477	21.3333	27.1713	23.8693	11.6703	20.4476	8.69326	24.4853	12.6742	22.7754	10.5725	12.1107	4.44755	2.89471	16.9401	24.9727	23.5833	34.3705	13.4915	17.8702	9.2234
TraesCS1A02G046400	138.617	235.655	199.368	219.863	56.5808	248.38	387.414	166.86	246.729	136.866	139.436	178.156	256.849	217.151	407.845	130.991	375.11	149.774	457.947	198.548	261.294	291.484	300.45	180.69	425.602	589.49
TraesCS1A02G046500	284.379	383.168	335.133	306.85	193.862	315.663	290.597	224.929	423.067	198.411	200.66	185.314	242.593	277.064	574.24	265.349	234.087	156.985	304.899	491.766	458.153	444.191	382.765	189.361	397.925	323.908
TraesCS1A02G046600	176.102	191.913	192.783	132.296	137	162.675	233.765	101.356	156.425	189.989	163.598	162.415	242.206	141.609	217.475	169.401	183.112	235.887	204.476	159.666	163.262	238.874	116.226	202.199	190.132	209.444
TraesCS1A02G046700	22.1624	0	7.47955	41.0761	0	2.08661	0	13.0719	37.8384	8.34146	89.7951	40.1607	5.43723	8.07787	14.8066	5.856	14.4924	25.5338	1.93124	10.6882	2.27563	9.81749	54.609	2.89586	0	2.63651
TraesCS1A02G046800	27.3637	26.4515	33.7534	25.7276	64.0142	28.0997	29.0146	29.5529	23.9357	40.6865	26.3163	37.2484	30.7052	36.5641	56.8596	48.8941	66.3113	40.3332	34.5858	51.9591	59.7872	57.2262	52.4351	51.5671	30.2627	44.6732
TraesCS1A02G046900	0	1.98749	0	2.36851	0	4.17651	0	0.937099	0.823796	0.834579	2.92383	0.669557	2.72288	0	0	0	0	0	0.96606	1.78455	3.03182	3.93368	3.03605	0.965053	0	0
TraesCS1A02G047000	317.61	550.834	283.475	302.911	421.086	664.052	259.236	514.314	328.759	472.792	786.754	315.181	319.115	366.883	392.023	249.402	260.875	514.975	351.067	265.025	461.697	380.415	242.928	212.066	535.052	191.355
TraesCS1A02G047200	0	13.4993	12.5671	8.78754	8.33144	6.44794	9.84814	2.87038	7.18352	3.4386	15.5913	26.9124	6.29177	4.76279	11.4881	1.20092	26.0129	14.5217	3.89902	12.9565	25.134	15.2356	14.585	18.7951	7.16993	7.98131
TraesCS1A02G047300	2.45902	0.661768	0	0.791	0	2.08676	1.06366	0	0.822081	0	2.1893	0	122.254	0	0	0	0	0	0	0	0	0	0	0	0	0
TraesCS1A02G047500	136.946	156.886	127.263	202.524	153.608	168.031	161.745	165.851	186.678	81.7944	145.271	137.99	143.361	190.627	213.044	128.6	176.031	124.232	172.958	147.779	180.081	151.123	185.138	135.309	155.945	131.887
TraesCS1A02G048000	0	0	0	3.96071	0	0	0	0	2.46652	5.84539	5.83968	6.03263	4.07539	0	0	1.16723	1.20392	13.3004	0	0	0	0	1.01202	0.967534	0	0
TraesCS1A02G048100	0	5.29936	0	3.96282	8.0965	0	0	2.79161	0	15.0391	35.0572	11.4011	23.7861	0	0	0	0	29.9423	6.77109	0	3.04548	0	6.07543	0.968053	0	3.96032
TraesCS1A02G048200	0	2.64868	3.4036	2.37379	0	7.30785	0	12.1189	0	3.33946	3.65124	0	9.51543	8.08904	0	3.50898	14.4751	0	5.79903	0	1.51994	0.981672	1.01198	0.966701	6.32357	0
TraesCS1A02G048600	59.0887	40.3772	34.6883	22.1282	8.07882	44.8694	37.2699	22.3981	35.3708	56.7347	13.8716	46.1973	41.4582	5.77207	10.2521	43.3168	3.62176	35.5198	29.9414	41.8595	40.2236	20.6158	10.1146	7.72536	17.9002	6.59254
TraesCS1A02G048700	23.2177	15.8683	22.9459	7.014	7.9993	2.08103	7.52201	0	14.8551	2.49042	75.2835	14.6296	17.7392	0	9.09572	3.57813	8.59684	104.192	15.3676	1.79156	0	16.7719	0	2.86387	2.08647	2.62727
TraesCS1A02G049000	15.7136	33.7348	24.349	13.2995	56.1496	23.9531	35.3782	17.0675	33.8104	22.4463	21.1932	22.6531	21.1316	35.513	17.0656	34.4205	30.5664	26.824	30.7857	28.624	43.5143	26.6065	10.0919	36.3937	29.2851	27.6156
TraesCS1A02G049300	224.943	191.858	112.78	201.269	81.4986	129.376	117.844	127.09	108.411	162.178	105.019	126.653	202.184	44.2353	26.1918	38.4302	21.6231	21.0264	70.5498	99.5333	103.542	33.3109	43.4931	34.8355	60.1109	31.6496
TraesCS1A02G049600	19.3765	30.0134	27.0572	6.45556	0	12.3463	11.9138	6.6309	30.987	4.93792	41.7232	9.5592	8.99444	3.53422	11.2302	5.75045	9.81019	2.18439	20.009	12.2762	9.00061	10.6332	1.03089	24.7939	14.552	4.03199
TraesCS1A02G049700	317.256	329.84	669.246	668.298	549.892	655.709	719.262	680.771	546.594	653.515	583.24	651.93	586.212	423.567	352.397	403.76	423.472	425.934	405.499	302.139	366.641	522.299	470.28	415.87	547.496	588.422
TraesCS1A02G050100	253.548	269.98	310.983	403.646	331.092	244.092	387.538	204.379	232.73	212.678	142.326	309.203	309.841	137.316	140.068	141.65	123.131	164.25	120.687	102.4	137.298	135.444	125.378	120.655	136.827	111.48
TraesCS1A02G050200	0	0	0	0	0	0	0	0	0	0	14.5942	0.669667	0	0	0	0	0	5.54315	0	0	0	0	0	0	0	0
TraesCS1A02G050300	23.0385	21.1715	26.4655	30.7002	24.1685	33.3607	16.0091	8.44626	27.9863	18.3271	19.715	32.0723	13.6045	0	4.55333	3.52904	1.21259	3.33756	2.8927	6.24284	6.79992	2.94854	3.03119	6.73763	17.8519	1.3169
TraesCS1A02G050400	1.64103	0	0	0	0	0	0	0	0	0	0	0	0	0	0	4.6895	0	2.21905	0	0	6.79402	0.980494	0	0	0	0
TraesCS1A02G050700	5.77131	0	5.4194	1.58649	0	0	5.31306	26.5272	0	0	0	51.7932	15.8794	8.03292	0	0	0	38.704	12.3576	0.891402	0	0	0	3.85539	0	0
TraesCS1A02G051000	0.82468	0.662509	2.71659	11.024	0	2.08759	0	0	0	9.17301	0	0	6.81422	0	0	2.35966	0	0	0.96519	0.893549	0.755662	0	0	0	0	0
TraesCS1A02G051100	4.92166	5.29713	7.48789	2.37387	8.08658	10.4394	0	3.72822	14.8068	0.834849	12.4135	0	2.71849	3.46677	1.13957	2.33894	3.61823	0	7.73191	6.23343	3.04001	0	13.1553	2.90015	1.05393	0
TraesCS1A02G051200	74.6053	39.1553	0	42.6782	23.9334	49.0318	0	47.5595	0	49.0223	0.734713	0	44.6577	53.5544	0	54.5479	0	0	46.1166	61.3923	40.8431	0	41.4098	35.214	52.088	0
TraesCS1A02G051300	22.9161	30.4469	83.1096	42.8053	0	33.4025	41.4606	40.8434	39.4811	34.2726	44.5087	45.5873	29.8678	33.5528	46.7114	30.3213	46.8787	22.1452	29.0055	55.173	41.1268	44.1107	28.3339	37.7531	33.7877	22.4285
TraesCS1A02G051400	23.7287	20.524	13.6322	14.2805	0	15.6627	7.43423	18.5515	24.653	10.0254	13.1358	20.1224	13.5769	8.10455	11.3964	4.65828	1.20136	6.64229	0.9673	6.22383	4.57391	14.7034	7.08602	5.8124	9.50108	1.31984
TraesCS1A02G051500	312.426	278.426	384.957	323.795	328.251	323.728	169.696	256.128	352.358	154.487	383.016	415.88	184.186	242.379	284.33	46.4575	276.021	396.384	110.518	186.269	216.176	437.945	205.75	206.415	224.478	26.2832
TraesCS1A02G051600	50.0265	34.4209	106.154	72.7688	56.5848	112.71	2.12838	68.032	53.4546	15.0222	24.8199	77.6951	1.35889	25.4133	12.5314	23.3861	8.44124	22.186	3.86464	35.6108	5.31775	35.3284	6.06972	3.86537	34.7669	0
TraesCS1A02G051700	1043.66	1191.08	1252.84	782.501	893.692	812.129	697.636	604.699	1398.4	761.26	675.66	739.423	774.542	2593.55	7204.01	3715.85	4513.77	4296.55	4671.59	2629.31	3874.64	4818.26	4459.75	4664.81	3679.64	3409.2
TraesCS1A02G051800	27.973	28.4566	6.78913	3.93843	8.0603	12.5141	26.6807	0.938089	7.40912	5.83354	10.2246	11.3639	11.5651	12.6668	6.83189	8.23181	43.641	34.4867	25.0798	11.5945	20.414	9.82925	7.07506	10.5937	1.05064	28.9817
TraesCS1A02G051900	12.3781	6.63549	59.0921	19.0469	121.634	84.1052	11.5871	70.649	14.0094	21.8477	18.6346	17.3009	22.9366	88.3358	18.3492	17.6516	16.8977	22.9553	14.3684	12.5126	17.5583	59.4962	14.1387	55.1776	63.4298	15.7283
TraesCS1A02G052100	143.966	108.611	130.954	106.323	166.692	122.338	354.55	154.857	234.934	121.841	116.37	217.137	70.4002	207.625	269.63	163.424	228.703	200.562	117.715	210.448	199.572	145.914	164.875	167.828	170.515	341.115
TraesCS1A02G052200	328.416	276.806	367.708	334.244	444.199	262.439	291.48	336.898	255.481	228.085	416.793	343.936	306.413	453.932	457.948	311.205	392.573	441.52	376.243	480.181	432.124	497.203	443.376	465.965	427.198	414.361
TraesCS1A02G052300	10.672	4.63359	8.84092	6.32054	0	13.565	11.7166	4.66895	2.46806	16.6856	8.03159	10.0418	0	8.07926	0	8.19919	12.0782	7.77211	4.82887	5.34481	5.31078	0	6.0686	5.79273	13.6861	5.27384
TraesCS1A02G052400	82.007	82.6704	97.9578	141.302	48.0564	104.104	70.8586	114.158	108.911	129.595	70.1672	84.5295	86.622	102.942	84.1677	123.792	73.5534	62.6794	85.5503	93.1124	101.793	67.0588	131.133	69.7939	111.758	61.7744
TraesCS1A02G052500	0	0	0	0	0	0	0	0	1.63702	0	0	0	0	0	0	0	0	8.88291	0	0	0	0	0	0	0	0
TraesCS1A02G053600	14.7646	19.1934	9.5233	0	0	12.5209	10.6435	13.9862	0	0	11.679	12.7219	7.47385	9.23723	1.13902	0	13.2698	3.32838	6.76121	12.4644	8.35157	7.85097	0	6.76132	17.9032	5.27391
TraesCS1A02G053700	2.47031	10.5872	3.39219	0	0	9.38305	4.27208	7.51827	0	0	8.76452	7.34852	3.40254	11.5044	0	0	9.71196	4.45322	6.7488	18.7382	10.5703	3.93327	0	6.73463	7.34833	1.31688
TraesCS1A02G054000	112.664	98.6092	99.8335	104.825	64.5091	100.124	109.88	104.967	96.3044	110.027	98.5884	85.5878	106.109	82.9473	77.4347	86.9511	104.175	86.7378	94.5537	111.457	62.0405	87.4604	73.7926	87.6818	71.472	105.405
TraesCS1A02G054300	169.412	221.132	158.797	117.39	129.589	200.478	184.831	196.73	132.317	113.615	238.647	196.51	183.307	246.568	231.347	212.031	338.903	242.492	264.053	254.323	262.929	259.793	215.611	247.95	208.993	248.119
TraesCS1A02G054400	17.9118	16.4624	35.2156	14.4631	16.1084	21.1603	43.3253	16.9339	11.4446	6.64659	8.1351	24.0116	9.63228	82.8815	17.3217	11.5914	104.027	48.4678	62.7237	100.839	49.4156	37.1846	14.0945	58.7509	46.186	51.1908
TraesCS1A02G054500	0	0	3.40683	1.5853	0	0	0	3.71828	2.46676	0.835355	0.730076	3.35285	1.35857	0	0	0	0	1.10827	0	0	1.52301	0	0	0	0	0
TraesCS1A02G054700	19.6551	23.8343	13.6249	14.2659	32.3799	5.22023	7.4402	14.8674	24.6613	27.5613	12.4083	19.443	15.6195	2.31383	11.3957	5.83178	4.81231	14.4032	5.80173	4.44798	2.28425	0	5.06059	3.87174	1.05498	5.27818
TraesCS1A02G054900	148.48	128.565	146.128	92.8048	81.9423	96.3309	124.49	122.946	105.705	115.8	105.112	116.099	106.017	127.129	94.0316	115.223	130.087	92.9059	108.152	133.177	114.274	83.9049	72.3379	113.463	102.667	77.6617
TraesCS1A02G055000	214.275	174.742	184.275	170.621	145.37	199.286	181.084	146.631	139.032	145.984	115.359	180.731	135.948	155.789	101.376	140.578	146.166	205.415	134.228	164.8	104.675	135.5	98.1008	203.676	192.629	268.941
TraesCS1A02G055200	242.143	203.082	159.027	198.896	272.909	204.161	224.993	228.181	162.415	206.243	219.224	217.97	254.869	441.356	392.557	335.473	351.717	465.767	406.129	385.38	477.663	464.971	398.71	432.265	348.498	378.816
TraesCS1A02G055400	347.948	352.35	310.164	87.8319	428.357	432.622	408.632	360.99	44.3254	68.6406	244.154	418.379	341.092	224.086	36.4112	47.3504	246.299	204.678	282.881	181.78	185.483	179.208	52.555	441.642	292.149	512.52
TraesCS1A02G055500	4.12366	0	4.06286	6.27418	0	5.20784	5.34714	10.3764	2.47086	5.82278	10.9536	4.00149	3.40368	0	1.13756	1.18158	4.87006	4.45939	0.962706	0	1.50482	0.983885	0	3.83838	2.09491	2.63076
TraesCS1A02G055600	11.504	7.28034	19.0268	15.7794	24.2082	11.4747	9.59447	12.1641	14.8124	15.0092	11.6833	10.0349	8.83971	10.3765	1.13889	12.9071	6.04894	3.33375	2.89566	8.91267	10.6047	6.87626	9.09974	6.75044	5.2589	6.58961
TraesCS1A02G055800	14.7438	26.4841	23.8435	6.33997	16.1895	24.014	18.0718	20.4481	6.57699	5.84646	18.9789	14.7499	12.2252	1.15688	0	0	8.42345	7.75673	3.86787	8.00732	6.85218	15.693	0	4.83948	9.49459	1.31959
TraesCS1A02G056000	10.651	8.60743	10.8984	11.8843	8.09335	17.7491	12.7595	14.8787	5.75546	4.17573	13.87	14.0779	7.47183	2.31331	2.27924	0	2.40766	3.32508	0.966886	5.33905	4.5667	3.9238	0	0.967691	3.16433	6.59762
TraesCS1A02G056100	11.5055	5.95658	10.8715	18.1432	24.2053	13.5606	8.52941	8.42354	9.87535	5.00275	10.9533	5.3515	6.1201	5.764	6.8332	8.21553	2.4201	1.11138	2.89547	4.45665	7.57332	2.94715	10.1104	3.85684	10.5166	3.95359
TraesCS1A02G056105	19.6791	21.1831	23.8208	15.0328	8.0853	20.8738	9.57626	31.6737	9.86816	23.3708	23.3599	19.4268	13.5882	18.4867	17.0893	15.1959	12.0552	5.54564	10.6292	6.23135	16.7186	17.6629	13.1522	13.5322	16.8602	9.2324
TraesCS1A02G056200	170.277	224.312	146.799	72.7941	47.8314	382.848	426.714	247.91	92.507	323.613	134.713	238.523	94.6514	116.457	168.494	317.587	276.734	203.165	312.768	148.781	181.731	63.4949	168.234	205.423	318.263	671.785
TraesCS1A02G056400	0	0.66273	0	0	0	0	0	0	2.49607	0	0	0.662379	0.687882	2.2674	0	0	1.25198	1.13412	0.957583	1.80716	0.736934	1.98953	0	1.89328	0	0
TraesCS1A02G056500	100.621	116.924	128.013	95.4052	42.1169	148.833	141.034	134.244	92.3415	105.923	136.157	119.764	113.954	130.803	102.927	139.416	175.919	152.358	164.581	88.706	150.322	99.817	120.948	107.989	140.667	110.602
TraesCS1A02G056600	74.7715	106.558	129.796	61.5449	169.467	113.706	103.401	98.2354	118.497	144.259	576.13	232.819	226.427	42.6617	83.1398	41.0635	55.6445	256.685	89.7683	106.948	89.3912	172.883	57.6327	78.1176	42.0735	113.344
TraesCS1A02G056700	0	7.27244	1.34513	0.774572	0	0	0	0	6.61715	12.4248	6.58526	2.65224	7.52341	2.27384	21.5947	2.40808	2.47684	69.8071	37.3662	10.7835	2.96689	0.98948	0	0	0	0
TraesCS1A02G056800	0.834944	6.61343	0.672259	0	0	1.0397	1.08115	0	0	0.82821	0	0	0	0	12.5043	0	0	5.63666	8.62034	5.39693	0	0	0	0	0	1.31197
TraesCS1A02G056900	11.7459	22.4843	10.056	21.5085	15.8289	26.0479	30.4153	11.7309	22.4804	45.314	14.0246	19.1225	42.7072	1.12613	3.41006	15.7934	26.212	12.4451	13.3081	14.4171	4.3589	0.99286	8.03409	1.88319	27.9706	5.23017
TraesCS1A02G057100	54.1733	56.2625	53.0464	38.716	24.2329	56.3455	45.7953	50.4124	62.519	40.8793	33.5845	58.9124	55.7342	72.7163	27.3383	46.8424	53.1333	35.5249	50.22	60.5683	53.1125	43.1984	25.2852	47.3096	50.5347	51.4189
TraesCS1A02G057200	2361.42	2451.38	1450.18	1359.67	982.133	2532.76	3138.65	1894.14	945.478	1577.21	913.785	2436.53	1499.78	2242.67	988.576	1792.6	1431.27	2012.45	2493.55	1311.19	438.145	656.387	1509.81	3089.63	1290.91	2636.11
TraesCS1A02G057300	31.127	47.6658	32.0115	40.4051	89.0209	27.1425	20.1984	27.8894	31.2389	45.9284	26.2762	35.5267	33.9572	37.0107	28.4869	14.0018	22.8668	33.244	26.1034	36.477	19.0275	14.7117	20.2401	35.8026	28.477	11.8744
TraesCS1A02G057400	6.55394	3.97267	0.681185	14.2625	0	17.7493	9.56895	11.1573	13.155	7.51654	8.7599	6.70402	11.547	1.15673	3.41888	0	2.40736	2.21656	0.966918	6.22861	2.28359	0	8.09709	8.70986	3.16452	1.31955
TraesCS1A02G057900	0	2.64876	1.3602	6.31887	0	1.04377	4.26435	0	0	3.33771	1.46101	0.669517	1.36033	0	0	0	0	1.11128	0	2.67431	0	1.96509	0	2.89596	0	0
TraesCS1A02G058000	11.516	10.5864	14.9331	6.30023	0	7.29844	14.9382	15.0064	23.046	9.99835	8.7622	12.0299	1.36033	12.6642	12.5226	7.05443	4.84803	5.56125	2.89325	11.5922	8.31515	9.82728	15.1578	11.5545	7.35299	9.21961
TraesCS1A02G058200	6.55219	0.661851	9.53212	0	0	0	6.37752	0	6.57521	0	2.9189	1.34019	14.9381	0	2.27834	0	0	0	5.79894	3.55808	0	2.94177	0	0	0	0
TraesCS1A02G058300	48.7789	54.9036	70.3575	48.524	32.0952	45.8279	47.1574	54.9593	33.8067	29.1015	60.6549	47.9811	42.939	41.2536	11.3776	26.0974	32.9949	27.9336	17.3198	45.6116	46.5372	43.3526	27.2506	24.9093	30.3392	26.3032
TraesCS1A02G058400	962.486	921.92	1017.77	1041.45	956.38	1755.61	661.918	1733.54	2055.3	752.953	820.113	1085.63	815.793	2691.45	1882.02	1927.79	3442.81	1743.23	2131.23	2079.04	2409.59	952.025	1613.11	2156.03	3557.1	3111.36
TraesCS1A02G058500	4.92527	11.9107	3.39854	0.789518	0	0	1.06505	3.73603	3.28994	0.833893	4.37957	1.33823	0	1.15348	0	1.17149	1.20797	1.1102	2.89594	3.56257	8.33927	4.90842	1.01101	0	1.05217	2.63578
TraesCS1A02G058600	4.51053	5.14291	4.42043	7.49608	0	5.06924	1.14874	10.0382	3.77439	3.24453	6.31272	5.80023	0	6.25642	6.16061	1.26014	5.51967	0	0	1.92315	4.94214	3.18024	2.94861	1.8807	2.28196	0
TraesCS1A02G058700	0	0	2.03761	0	0	1.0426	0	0	0	0	0	0	0	0	0	0	0	4.44211	0	0.890717	0	0	0	0	0	1.31723
TraesCS1A02G058900	237.788	274.099	142.943	180.399	177.893	365.229	287.401	236.69	165.215	277.93	89.0837	338.156	239.804	182.527	53.5584	61.9613	106.078	123.162	127.571	143.37	91.952	19.6319	101.191	266.729	127.472	126.457
TraesCS1A02G059100	6.56712	2.64851	4.76276	22.1363	16.1633	0	3.19541	0.93345	5.75972	6.67686	0	9.37653	29.2331	6.92893	5.69743	0	4.83013	1.11029	5.79703	8.01791	7.59223	3.92793	8.09424	0.966016	2.10664	1.31894
TraesCS1A02G059200	11.4742	20.5218	8.85069	20.5837	16.1774	9.39425	5.31797	4.6535	9.86669	22.5409	40.8773	14.7418	9.51006	13.8714	29.6237	15.1835	37.3429	35.4776	12.5647	35.5984	36.5023	33.3557	31.3671	22.2424	6.32514	43.5311
TraesCS1A02G059800	2.47919	11.9261	4.74898	7.07153	0	0	1.07157	0	0	2.50025	0	0	0	1.14976	1.13976	1.18403	0	2.23417	0	1.78943	6.03034	0	0	0.961386	0	0
TraesCS1A02G059900	0	0	0	0	0	0	0	0	4.12	0	0	1.33991	0	0	2.28093	0	0	3.33793	0	0	0	0	0	5.79475	0	0
TraesCS1A02G060100	84.5296	80.7544	93.1822	67.9651	24.2365	52.1737	55.3724	39.1966	53.4675	61.7407	51.8358	55.5707	49.6139	57.7207	20.5043	32.7803	10.8653	51.0597	11.5902	65.0159	42.5004	59.8839	15.1718	19.3134	38.9593	23.7332
TraesCS1A02G060500	134.4	135.048	123.918	167.064	210.323	203.546	141.447	189.829	133.197	121.893	91.9728	143.406	149.439	6.9363	2.27878	11.6778	6.02218	24.389	12.5653	28.4773	9.88735	4.90503	11.1306	56.0949	34.791	113.448
TraesCS1A02G060600	4.0972	2.64798	4.08552	0	0	0	1.06339	1.86068	1.64162	5.00947	0	1.34032	0	2.31221	2.27879	3.50258	0	0	2.89982	2.6696	0.76063	0.980937	4.04745	0	0	0
TraesCS1A02G060700	97.7666	63.5387	160.391	88.386	169.486	189.863	59.6894	235.707	184.322	91.7303	174.515	166.599	169.302	103.785	75.1689	46.9195	65.3086	63.3308	87.843	54.3616	66.6768	54.0229	32.3564	97.4183	128.337	47.4482
TraesCS1A02G060800	35.3485	82.7281	44.1561	66.2376	80.6637	85.5299	54.3887	41.2055	42.7971	46.6862	35.0519	50.1612	31.284	21.897	13.6658	45.7953	16.9486	25.5682	13.5102	16.9379	32.5515	33.4058	15.1644	63.6186	55.7242	86.9705
TraesCS1A02G061700	155.057	207.244	160.647	173.252	315.403	397.727	245.847	216.28	190.825	232.907	238.789	261.247	275.265	214.785	131.031	87.5762	171.263	262.788	312.123	121.955	96.4162	127.548	97.1036	173.056	170.724	213.483
TraesCS1A02G061900	8.30744	4.63992	16.2443	1.56375	32.0939	0	1.07663	12.4099	0	0	5.86109	0.666871	7.52146	11.4575	1.1399	0	0	4.48983	3.85264	3.59063	5.24694	10.8757	4.04332	7.66117	6.27805	1.31712
TraesCS1A02G062100	460.51	469.884	465.22	426.41	499.958	452.646	360.569	457.331	601.691	333.421	454.966	411.899	556.385	426.269	488.524	477.032	450.598	572.678	572.155	365.573	360.909	645.625	418.498	560.795	568.637	623.215
TraesCS1A02G062200	0	0	3.39756	7.07966	0	0	0	0	0.827233	0	2.93327	0	0.683753	0	0	0	0	0	0	0	0	0	0	0	0	0
TraesCS1A02G062400	42.7158	35.7409	31.2657	29.2041	48.4305	32.3404	45.8275	29.9228	75.7003	39.1963	59.8745	44.1624	38.0741	16.1464	85.4211	32.8359	25.3922	26.6624	33.7881	25.8421	19.7039	23.572	11.1229	21.2229	28.4059	36.9059
TraesCS1A02G062800	330.632	311.852	478.035	345.11	459.637	312.687	341.358	303.241	314.942	305.859	354.545	374.77	288.546	306.692	287.331	223.098	253.05	272.311	235.034	210.683	273.204	356.836	289.48	302.489	281.691	290.716
TraesCS1A02G063300	97.5962	80.759	97.3098	87.7988	48.5023	66.7929	69.1749	102.519	70.7267	86.7972	88.3323	81.7157	107.356	61.2242	39.8737	45.6048	27.7367	35.4988	67.6328	64.1016	55.4575	82.4357	43.5008	35.7553	61.1068	39.5645
TraesCS1A02G063500	79.0233	69.4189	67.3558	57.4682	39.8862	42.6361	61.4165	70.9859	52.0539	60.5236	48.9967	60.4103	53.2874	51.2645	35.2358	43.1656	61.6993	51.6762	47.957	71.7894	77.3753	52.3745	54.398	51.4006	80.147	84.0148
TraesCS1A02G063600	16.9957	18.6094	14.7466	19.985	24.3638	21.1672	12.5636	19.8898	14.5696	4.1096	14.7589	28.3679	15.3803	18.2098	16.8254	27.3156	32.6499	32.7403	28.9581	21.0259	39.6851	11.589	18.2857	10.7915	40.4786	16.8828
TraesCS1A02G064000	32.8367	51.6286	95.2022	76.6285	104.996	97.0363	133.142	28.9485	74.8616	30.0319	78.852	75.6425	71.3707	60.0118	69.4833	24.5981	57.9764	73.2788	45.3881	34.7403	55.3776	313.209	262.956	225.895	71.5823	26.3674
TraesCS1A02G064100	69.7071	69.5061	97.3143	95.7166	72.7577	51.1391	105.353	68.0262	45.2313	77.6191	126.292	134.635	114.148	51.9861	23.9245	57.2919	92.8478	45.4803	61.8377	65.8798	72.1777	57.8994	110.271	29.9592	73.7537	117.377
TraesCS1A02G064800	17.1757	9.92047	16.3351	4.75164	32.352	14.6017	5.3076	12.39	10.6743	5.0063	10.2073	22.774	5.42652	2.31189	6.83032	1.16462	4.80528	12.1717	0.966031	7.10816	5.32608	1.95906	2.02219	3.86856	2.10812	2.63647
TraesCS1A02G064900	0.836764	0.675398	2.08294	0.807062	8.24799	2.12966	0	0.950859	0	5.96078	0.744835	0.683408	9.70554	3.53595	2.32476	3.57912	4.92149	5.65916	0.985808	1.81672	2.74958	7.009	9.14946	6.99401	0	0
TraesCS1A02G065000	288.343	223.049	286.821	310.969	435.86	308.796	279.237	238.466	300.336	288.547	251.912	298.424	222.328	333.296	397.49	336.59	280.54	306.628	336.909	271.793	367.533	346.712	313.461	340.517	288.258	371.69
TraesCS1A02G065200	5.01515	15.2506	22.1885	7.72865	127.241	25.1457	9.73657	49.5109	15.0059	33.7545	23.7807	40.9607	20.0234	13.554	17.0752	24.1331	7.43071	15.7382	21.8039	1.79523	11.5533	12.9022	6.03906	18.9016	17.7109	5.22569
TraesCS1A02G065300	62.2031	62.5036	109.198	100.02	198.769	102.693	69.3697	131.367	105.926	113.642	245.966	121.994	126.867	174.914	184.887	94.314	175.551	264.933	186.258	93.6974	85.1509	222.555	82.9555	111.076	172.746	72.8307
TraesCS1A02G065400	9.8308	11.9155	6.1286	1.58401	0	8.35059	11.695	0.929947	4.11036	5.00959	2.91946	8.71247	11.5455	5.78144	2.27873	19.8413	20.4648	24.3814	5.79979	14.2355	22.0641	9.80807	5.0594	15.478	29.5248	31.6609
TraesCS1A02G065500	78.9573	88.7825	109.552	104.784	72.83	65.1631	59.1283	93.0269	114.122	82.7757	78.0551	128.411	98.3818	197.626	116.098	150.184	161.248	149.487	156.546	101.585	147.359	64.2435	88.9896	97.2901	119.299	82.6556
TraesCS1A02G065600	40.9479	37.7424	57.918	33.2963	89.0653	64.7402	27.6352	76.1849	0	53.4616	0	50.9638	57.7281	56.7026	0	45.4831	0	50.9654	27.0796	32.0269	40.3674	39.2301	13.1595	33.8862	40.0982	21.1161
TraesCS1A02G065700	145.571	174.254	194.474	189.132	186.664	182.135	168.784	241.036	178.224	232.552	239.109	228.176	194.209	301.654	246.406	285.21	245.605	293.205	325.176	238.904	221.677	349.195	328.195	365.883	251.878	195.083
TraesCS1A02G065800	0	0	0	1.58133	0	8.3544	2.1321	0	0.823363	0	0.73074	0.669979	0	4.62027	0	1.17235	8.46217	0	0.966535	2.67463	1.5185	0	4.04896	1.93239	4.21435	0
TraesCS1A02G065900	0	0	0	0	0	0	0	0	0	0	0	0	0	3.41228	0	0	0	2.24736	0	0.89729	0	0	0	0	0	5.24619
TraesCS1A02G066000	6.5844	11.5648	20.5315	10.1298	28.5069	7.35034	5.71886	9.79953	15.1698	18.132	31.7678	16.1081	12.6954	2.49157	0	18.2779	12.9429	4.76901	9.76865	4.78702	6.7058	7.38834	2.17918	6.2539	1.13597	2.84116
TraesCS1A02G066200	23.7474	13.9029	32.7001	36.4589	24.2854	2.08804	11.6906	23.2262	17.2619	1.67037	14.5973	20.1134	22.409	16.1972	3.4186	27.9881	30.0724	14.4017	18.372	32.0229	51.018	46.0895	50.6047	97.7645	25.3199	5.27809
TraesCS1A02G066300	20.4928	27.1475	37.4545	36.4275	64.7263	9.39632	27.6579	11.1695	38.6519	8.35043	56.2175	2.01074	0	6.9375	79.7735	0	48.19	2.21771	0	28.4838	42.5984	57.8923	27.3258	46.4313	6.32676	31.6662
TraesCS1A02G066400	658.415	751.338	531.552	597.374	404.273	1395.42	1190.63	663.257	416.105	1555.84	501.507	1225.25	946.412	274.995	218.744	414.949	355.616	533.481	513.105	532.329	431.657	169.758	571.619	561.597	256.069	1358.49
TraesCS1A02G066600	11.5342	0.662309	11.5468	6.30241	0	9.39228	4.27452	6.57942	9.06478	3.33545	5.84794	6.01917	2.04305	0	3.41855	0	0	1.11394	2.89546	0	2.26832	2.95204	3.03425	8.66993	2.10207	1.31822
TraesCS1A02G066700	22.9686	22.5062	14.9685	62.4703	24.2465	30.264	12.7731	27.0392	25.4962	22.5317	62.7834	15.4034	32.617	17.324	15.949	161.431	36.1907	28.8481	18.3555	51.6435	127.588	110.907	146.68	66.6639	24.2275	6.5936
TraesCS1A02G066800	387.663	360.614	415.915	511.815	784.627	422.615	316.707	589.118	596.87	365.341	925.601	439.007	446.031	326.15	468.021	581.426	403.533	373.678	287.522	450.874	623.327	720.092	510.794	551.478	384.094	223.224
TraesCS1A02G066900	346.513	298.572	291.497	297.867	291.326	479.163	361.463	338.43	272.112	398.314	348.893	388.099	363.35	1053.59	1341.15	1357.14	1066.41	1117.05	1438.54	935.087	719.179	973.941	1445.12	1134	882.744	790.292
TraesCS1A02G067000	7.372	16.5501	6.12964	19.0134	8.0925	6.26344	0	1.85925	9.04257	10.8554	3.64936	2.68116	0.679124	3.46962	3.41832	3.50038	4.81396	2.21621	0	8.00691	4.56641	0.980751	2.02394	4.838	0	0
TraesCS1A02G067200	100.818	76.1289	71.4817	71.243	48.5283	82.4589	65.9481	66.0918	43.5791	95.1689	62.7766	75.7152	60.4589	76.2858	33.0414	61.9116	62.6488	39.9155	32.8601	70.3104	60.0687	44.1491	68.8035	43.5136	46.3808	36.9344
TraesCS1A02G067300	263.545	277.174	263.338	177.272	248.113	241.424	171.309	295.266	254.308	202.954	189.299	230.507	214.508	138.267	127.017	72.4549	70	132.307	138.57	147.757	160.124	125.5	41.0026	140.732	173.433	113.44
TraesCS1A02G067400	5.7315	11.915	4.08682	8.71676	8.0937	11.4824	5.31328	9.28979	10.6845	7.51543	1.45952	10.055	5.43178	1.15674	0	1.16607	1.20279	5.53849	1.93358	4.44707	6.8518	7.84401	4.04775	0	0	0
TraesCS1A02G067462	53.6051	33.7432	54.2184	18.0596	32.1699	38.5619	88.7637	37.7093	50.256	54.108	93.5108	38.0452	30.6416	33.3147	83.0894	17.7154	42.5968	31.2161	27.9395	18.7553	94.1714	94.4735	15.1504	42.266	38.7922	86.8731
TraesCS1A02G067472	18.0475	5.29486	4.76153	7.90493	16.1599	11.4776	26.6113	2.79777	5.75681	10.0121	5.10977	0.669562	8.15378	0	7.97328	5.84993	4.82614	2.21914	13.5223	5.34227	4.55501	0.981438	3.03424	1.93171	16.8494	19.7772
TraesCS1A02G067600	6.55194	9.93136	10.9004	11.0962	8.09532	14.6172	8.50337	19.514	23.8402	11.6932	8.75914	13.4095	12.9035	0	0	4.66556	0	1.10797	0.966994	0.889627	0.761451	0	2.02432	2.90393	4.22009	5.2784
TraesCS1A02G067700	4.93351	1.98736	1.36051	1.57985	24.2352	3.13244	0	7.48854	0	0	0.730834	0.669691	2.72208	0	2.2799	0	0	1.112	0.966197	0	0.758432	0	0	1.93091	0	0
TraesCS1A02G067800	4.92574	9.26597	6.11923	3.15925	0	8.34643	7.45619	9.33978	0	2.50236	3.65037	6.69311	3.39853	2.30773	0	0	1.20799	1.11032	0	0	0	0.981838	1.01127	1.93036	1.05251	2.63647
TraesCS1A02G067900	53.5384	60.7251	65.7706	64.6484	31.8765	73.1861	107.555	37.7713	58.5759	68.2259	53.4126	37.0068	104.16	36.3094	22.5095	30.1994	49.0937	31.8756	26.5527	32.6088	42.6181	36.3296	48.6003	24.758	31.1623	69.0799
TraesCS1A02G068000	76.9221	79.3748	142.702	61.7949	88.2261	133.3	98.6398	140.366	125.35	73.1547	63.5799	121.252	64.7609	138.601	92.1526	33.2399	80.7097	158.725	42.3279	59.0401	108.768	104.461	53.4853	155.134	112.947	39.4496
TraesCS1A02G068100	89.3496	156.891	116.406	110.02	8.08747	217.103	341.464	145.239	106.895	174.47	98.5457	154.103	126.356	132.912	90.0081	116.831	102.42	118.646	186.522	49.8425	30.4109	58.8678	37.4364	90.8875	172.862	304.7
TraesCS1A02G068200	0	0.660492	2.70824	0	0	0	0	0.9387	4.1102	0	0	0	0.679361	0	0	4.70536	0	0	0	0	0	0	0	0	0	1.31437
TraesCS1A02G068300	341.648	366.343	463.636	400.373	409.626	492.276	314.937	594.384	518.082	383.56	372.699	510.997	348.051	632.621	665.567	376.575	333.652	526.115	424.905	413.548	436.847	591.045	512.94	600.975	597.715	412.257
TraesCS1A02G068400	144.949	119.598	74.3767	40.0006	79.1529	111.157	59.6597	74.0429	126.921	65.2614	60.1254	71.9848	59.668	80.2536	249.816	132.414	167.267	245.373	174.717	129.729	133.724	65.4595	44.2116	58.5174	45.5337	36.6475
TraesCS1A02G068500	22.4565	23.7978	11.4491	15.53	7.97626	7.27844	16.1602	9.5915	26.4368	13.2638	6.58083	17.258	8.19705	5.69536	6.819	11.989	11.1045	10.1093	15.3444	15.2534	14.1341	0.988075	0	3.80698	6.24445	6.56284
TraesCS1A02G068700	0	0	8.15024	7.03621	0	0	0	0	13.3814	0	0	4.6874	0	0	0	0	0	0	0	0	0	0	0	0	0	0
TraesCS1A02G069100	0	1.32367	0	4.73864	0	0	1.06515	0	0	3.33635	0	0	0	0	0	1.17149	0	0	0	0	0	0	4.04493	0	0	3.95456
TraesCS1A02G069300	7.35198	9.35003	20.3588	19.7287	16.1254	24.9701	10.7301	3.7557	15.5713	7.48934	45.8371	12.1684	35.8847	23.0447	6.81406	16.496	23.0899	35.361	21.1947	33.7078	24.2572	44.9806	21.1798	95.4319	27.3208	30.6087
TraesCS1A02G069400	69.387	82.6913	109.664	101.858	104.393	93.7578	104.955	102.159	104.688	82.3476	111.066	100.016	149.216	160.567	168.413	168.191	194.032	192.035	169.422	188.618	143.546	211.752	179.696	141.924	166.466	161.81
TraesCS1A02G069500	17.2248	5.95598	9.52194	18.9697	24.237	2.08658	3.19292	3.72981	8.22296	19.1875	42.3327	16.0676	32.6109	3.4634	2.2778	4.67927	0	12.2036	10.6234	5.34157	0	6.86917	7.07902	0	0	2.63664
TraesCS1A02G069600	1388.99	1756.29	2003.19	1472.81	1973.91	1846.56	2106.71	1635.68	2825.85	1778.35	1791.26	1568.14	1583.33	1283.29	6714.49	2790.7	3240.82	3909.79	4850.35	1822.49	1256.57	1493.05	1012.9	1000.1	1343.21	1667.46
TraesCS1A02G069700	45.2098	66.1831	67.2566	61.5123	32.2676	28.1628	63.9825	60.8627	60.0791	50.0226	45.2748	46.1507	40.804	62.2383	36.4425	31.7003	41.1559	52.2446	42.4623	40.1145	46.9398	47.1594	37.4064	11.5679	24.1837	42.1686
TraesCS1A02G069800	0	2.64798	0	15.0262	0	0	1.06446	0	0.822505	4.1729	0	0	3.39779	3.46516	0	8.18854	0	0	1.93233	0.890447	0	0.981528	8.09332	0	0	1.31883
TraesCS1A02G069900	598.792	680.893	443.475	505.57	366.518	730.836	802.463	595.228	371.986	654.579	326.196	540.006	457.953	260.573	85.2329	174.239	229.946	314.901	276.029	260.408	262.908	203.695	241.662	576.095	272.459	398.942
TraesCS1A02G070100	32.9985	29.7726	109.766	84.7654	80.4011	42.7273	66.3245	41.5079	70.0366	44.9446	43.1042	59.3916	72.8679	37.8971	93.3281	40.1784	64.5378	23.4189	67.4289	71.4616	43.6744	61.0241	36.3575	25.9272	44.0221	48.6962
TraesCS1A02G070200	3.28283	0.661477	1.35883	3.94561	0	14.5973	2.12963	0.93394	8.22243	5.00139	4.37818	2.00651	3.39698	0	0	2.34273	8.4547	1.10996	0.964927	6.23286	0	2.94425	7.07447	20.2522	1.0517	9.22175
TraesCS1A02G070300	49.2893	39.712	40.7802	43.4094	64.5718	60.5072	63.9474	40.2119	51.8388	39.1956	58.4144	40.8158	48.9531	29.9851	22.7788	19.9374	43.5321	36.662	24.1339	49.9031	45.4681	36.3409	30.335	36.6562	36.8212	30.3152
TraesCS1A02G070400	132.086	114.999	143.914	61.3397	123.737	51.0216	44.6099	43.8119	180.442	102.414	297.2	74.8382	96.2812	106.011	3345.28	755.278	698.223	778.333	952.39	535.579	340.957	518.072	317.977	316.818	143.983	194.733
TraesCS1A02G070500	13.9425	4.63154	0.679971	3.16069	8.07691	3.12923	3.19257	0.932441	0	5.00433	1.4595	4.01594	8.15148	0	1.13867	4.6791	1.2063	1.1093	0	0	2.27655	0	0	0	0	0
TraesCS1A02G070600	85.1615	103.279	115.133	76.0901	56.667	60.5533	44.6359	23.2253	194.811	37.5836	118.238	54.9773	52.9664	17.3545	544.699	55.9743	170.806	274.736	165.35	78.2774	33.5053	37.2635	29.3509	20.3277	15.8252	32.9883
TraesCS1A02G070700	2.46112	0	0.679233	0.788945	0	6.25407	0	1.86696	0.821951	39.9994	0.729448	0	9.50812	1.15266	0	36.2952	2.41451	0	0	0	0	0	0	0	0	0
TraesCS1A02G070800	25.4606	33.7558	33.3091	21.3161	48.4385	67.8133	25.5741	21.4991	14.8101	31.6933	8.03174	34.1293	19.0357	4.61409	3.41694	16.4127	3.62638	3.33227	5.79279	2.67305	9.09659	0.982081	9.10106	3.85945	10.5224	3.95445
TraesCS1A02G070900	7.28594	20.2461	73.9484	68.9773	15.9808	14.7049	45.7586	17.1812	33.9745	19.8422	5.00077	33.3568	14.0641	20.63	4.68215	4.80789	18.7193	7.28737	12.0976	6.68579	7.28305	17.5042	7.60252	25.3417	19.8037	7.81835
TraesCS1A02G071100	27.0466	36.4097	38.1258	25.3335	88.975	37.5769	13.8269	44.6745	42.7558	26.715	22.6285	48.9158	20.3788	49.7053	23.9268	30.3675	40.9574	43.2388	35.761	47.1682	47.9086	22.5642	39.4618	34.8139	52.7091	47.4883
TraesCS1A02G071300	72.0404	71.5021	35.4326	60.2593	40.4864	22.97	57.3754	26.9265	45.2054	46.7765	80.2818	54.316	52.9609	5.78639	54.7002	44.2919	50.4978	22.1509	48.3545	42.6903	52.5638	11.7658	35.4262	33.8893	45.3764	31.6717
TraesCS1A02G071400	597.518	885.576	286.745	540.946	240.051	319.086	520.993	366.441	846.007	940.299	1341.32	700.026	957.042	370.977	624.015	521.038	508.186	978.75	528.083	782.412	774.04	541.258	595.765	398.407	280.273	626.558
TraesCS1A02G071500	138.304	101.879	42.9288	114.611	87.1101	63.6716	116.183	70.2602	94.9517	200.091	137.548	132.552	126.237	93.5484	127.401	201.386	53.5791	132.169	72.2093	153.983	296.431	104.235	221.02	79.1234	64.3187	58.8315
TraesCS1A02G071600	58.6112	26.7124	1.34684	19.942	0	0	45.3298	2.81214	63.1894	27.629	28.302	77.1504	36.5792	0	32.1069	50.7714	22.9918	54.7614	47.8895	15.1892	18.9443	0	36.3465	0	0	26.2263
TraesCS1A02G071657	34.4043	27.1382	8.85164	28.5098	0	0	42.523	0	35.3457	38.4034	33.5706	27.4753	27.1633	0	18.2281	15.1711	36.1105	18.8383	28.9963	42.7023	37.2776	1.96142	25.2947	0	0	29.0198
TraesCS1A02G071700	246.68	269.433	196.085	208.228	177.961	196.238	227.597	205.66	208.841	293.04	248.181	198.352	241.142	258.948	341.816	341.009	339.667	281.589	344.091	349.743	351.366	252.122	382.483	323.986	270.941	362.767
TraesCS1A02G071800	377.459	388.552	253.046	291.671	290.874	309.922	313.029	256.572	266.503	317.901	261.364	306	487.278	430.655	312.128	394.438	397.096	341.836	380.572	573.52	519.978	484.928	368.184	396.949	316.978	321.732
TraesCS1A02G072000	1046.23	866.68	373.384	427.062	806.816	425.972	844.553	283.548	786.16	795.295	1491.17	699.894	980.687	555.565	947.687	807.651	1031	924.196	924.793	969.808	701.442	575.237	527.872	437.897	442.231	978.784
TraesCS1A02G072100	5.73895	2.64732	4.0825	0.790961	0	3.13037	5.31938	3.7261	5.75537	3.33788	17.5165	4.68804	3.39644	0	25.0589	12.857	14.465	14.4166	7.72841	1.78009	10.6357	4.90552	8.09182	2.89892	1.05348	5.27442
TraesCS1A02G072200	531.516	467.338	351.099	238.836	379.89	245.248	286.31	357.045	342.134	402.248	527.813	397.16	341.109	293.377	1553.9	821.072	698.386	791.047	524.603	638.391	545.354	608.492	758.707	701.482	274.95	280.895
TraesCS1A02G072600	375.599	341.107	407.808	246.582	382.453	289.008	179.044	186.55	384.386	238.631	375.93	190.395	220.091	517.733	1208.03	807.508	636.677	681.536	747.579	719.265	907.552	1385.32	943.49	844.179	591.715	460.621
TraesCS1A02G072982	0.822472	0	0	0	0	0	3.19798	0.944559	3.27689	0	0	1.32172	0.67722	0	2.25865	0	0	0	0	0	0	0.979157	0	0	0	0
TraesCS1A02G072986	3.30577	5.30082	3.39232	5.50039	0	5.21818	2.14327	3.78136	12.3793	0.833464	0.731713	5.34576	6.82118	1.14983	2.27965	0	0	0	0	2.68431	0.753836	0	1.01138	1.92288	0	0
TraesCS1A02G073000	196.654	174.047	122.874	96.8729	137.013	182.493	201.724	154.816	140.778	165.832	141.686	143.042	134.024	194.589	206.092	188.189	321.3	180.237	212.203	220.309	215.448	137.616	193.042	234.963	185.946	235.797
TraesCS1A02G073100	7.3768	7.28041	6.80563	9.4951	0	5.21772	4.25456	4.65512	4.11069	4.17295	5.83872	8.70801	3.39615	0	10.252	9.34625	9.63919	1.10872	5.79723	6.22947	4.56012	2.94297	2.02315	3.86642	4.21499	2.63751
TraesCS1A02G073200	33.5772	72.161	27.2476	18.2266	72.8481	21.9236	26.5717	8.36321	30.4145	52.6133	68.6075	42.2348	60.4384	1.15681	5.69751	2.33277	4.8124	32.1297	17.4039	5.33742	6.09062	7.84535	0	1.93568	22.1525	14.514
TraesCS1A02G073300	199.948	205.766	181.193	127.556	169.964	71.0021	66.9991	145.031	222.714	92.5845	193.433	113.909	122.774	152.614	169.818	95.7291	250.457	92.01	103.463	230.503	256.442	247.235	155.878	106.447	179.317	64.6612
TraesCS1A02G073400	77.1791	80.8064	69.2784	57.5992	112.937	71.9088	83.0908	69.1374	83.8987	50.2753	85.3216	60.3287	68.7402	50.7181	45.5086	56.342	43.4337	65.4297	32.7946	51.7085	55.4789	49.0343	54.6871	61.8427	43.1081	50.0383
TraesCS1A02G073500	133.253	136.974	116.757	139.567	159.917	120.96	126.119	133.609	81.5389	102.896	100.253	104.676	81.6358	78.0814	54.9766	89.3633	73.583	81.5449	58.4099	85.169	71.1914	66.3239	119.414	107.72	84.0334	106.385
TraesCS1A02G073600	10.6662	14.5607	7.4816	7.90331	0	21.9111	10.6461	15.8593	8.22446	21.6914	10.2198	6.02551	7.47483	2.30885	11.3902	2.34065	6.0343	5.54869	9.65801	2.67138	5.31295	2.94458	1.01137	2.89707	4.2118	10.5473
TraesCS1A02G073700	0.819833	4.63048	0.679879	0	0	5.21431	1.0638	0.931943	10.6851	2.50173	2.18867	3.34611	5.43271	0	0	0	0	0	0	0	0	0	0	0	0	0
TraesCS1A02G073800	0	0	0	0.788411	0	3.12671	3.19475	0.934521	4.11055	0	2.91807	0.668444	5.43445	0	0	0	0	1.11006	0	0	0	0	0	0	0	2.63356
TraesCS1A02G073900	10.6844	5.95655	14.9475	12.6202	8.06795	6.25863	9.59617	17.7855	9.05261	12.5065	13.8743	8.69582	8.16035	18.4436	5.69427	5.86895	7.26111	15.5602	5.79073	16.0445	9.08705	11.789	21.2315	16.3904	8.41277	36.8993
TraesCS1A02G074000	3.28888	3.96875	7.46501	7.08685	0	0	7.46602	7.49899	4.93676	10.829	4.37971	4.00911	5.43945	0	0	0	1.21139	1.11179	0	0.891376	4.53505	0	0	1.92543	0	0
TraesCS1A02G074200	0.820901	0	0	0	0	4.17262	0	0	0.822541	0.83399	0	0	0	0	1.13882	0	1.20795	0	0	0	0.758252	0.981741	1.01112	0	0	1.31804
TraesCS1A02G074400	161.297	219.715	138.222	199.601	194.989	195.151	204.021	231.356	210.37	293.014	199.188	247.187	169.041	225.474	355.395	380.186	240.582	290.204	399.161	231.223	210.017	235.293	242.8	239.912	333.194	261.152
TraesCS1A02G074800	103.758	70.8051	44.779	95.1983	233.553	78.1958	42.7229	52.6304	74.936	64.1422	116.866	50.774	66.0124	42.5682	26.1853	71.8497	49.7762	51.2145	43.3872	43.7245	61.1596	30.4843	46.4809	54.8418	41.9925	26.3388
TraesCS1A02G074900	14.7498	10.5931	8.17218	7.12828	0	19.8353	3.1903	5.58159	9.04446	10.8553	6.56989	12.0646	8.15134	2.31272	0	5.83752	0	3.32552	3.86694	11.5687	6.84757	8.82902	1.01201	1.93485	10.5453	6.59682
TraesCS1A02G075000	31.132	41.045	24.5166	20.5944	40.4582	15.6585	36.1496	38.1278	23.0193	52.6051	174.449	42.8959	31.9218	42.7869	64.9485	51.3544	45.7455	109.721	87.9709	45.3779	50.9816	41.196	47.562	59.9833	32.6913	68.6039
TraesCS1A02G075100	45.9389	52.9557	59.1918	82.2353	32.3276	44.8739	52.1586	37.2984	50.1706	59.2491	74.4645	75.6759	54.3625	42.7309	50.125	54.9837	41.0186	38.8353	33.8121	55.2062	59.2339	38.2784	74.8565	33.8137	35.8134	50.1107
TraesCS1A02G075200	14.8118	3.97064	6.10948	17.3253	24.1772	93.8517	18.1455	2.81524	6.58625	9.16629	5.11242	20.0517	8.84448	12.6646	5.6931	8.23428	3.63777	12.239	6.75168	12.4876	17.3853	7.86404	15.1601	12.5176	86.1396	21.0763
TraesCS1A02G075300	3.29176	1.98484	3.39272	3.14818	0	2.085	4.26972	3.75509	7.40861	1.66602	7.30213	2.67249	4.08165	3.45226	11.3832	2.35336	2.42581	2.22537	4.82086	3.56769	3.02157	6.88054	2.02074	1.92477	2.09998	3.95057
TraesCS1A02G075400	3.29176	1.98484	3.39272	3.14818	0	2.085	4.26972	3.75509	6.58543	1.66602	6.57192	2.67249	4.08165	3.45226	10.2449	2.35336	1.2129	2.22537	3.85669	3.56769	3.02157	6.88054	2.02074	1.92477	2.09998	3.95057
TraesCS1A02G075500	9.02595	6.61777	2.03998	0	0	3.12972	4.25869	0	6.57931	6.67309	4.37959	8.70173	0	0	6.83325	7.02345	9.65674	5.54902	0	8.01417	3.03487	2.94455	0	3.86166	3.15806	9.22744
TraesCS1A02G075600	7.3649	6.62077	13.6318	3.17317	8.10017	5.22092	2.12428	0.927758	6.5745	5.84811	7.29795	5.36585	7.46772	1.15773	2.27932	2.32955	1.20156	2.21432	18.3784	8.00266	3.81122	3.92118	1.01229	1.93735	4.22251	6.59916
TraesCS1A02G075700	206.155	223.092	137.063	207.188	241.597	211.282	202.743	146.987	170.554	192.12	99.6513	200.889	178.18	139.241	115.823	123.703	151.91	171.504	144.123	110.088	128.61	110.842	150.229	183.764	195.229	250.82
TraesCS1A02G075800	101.738	76.5247	80.2156	102.686	128.139	53.8896	16.8477	80.1581	90.5445	68.6054	13.7312	83.7257	26.9011	2.36891	1.12806	2.39374	0	1.13612	0	0.91198	6.77667	7.03716	2.0036	1.98184	8.35008	19.5906
TraesCS1A02G075900	1.67243	8.60053	4.70361	1.54607	15.8961	6.23958	1.08268	1.93766	1.65718	0	0.732624	1.32513	4.79618	0	2.27408	0	4.97518	0	4.78756	1.8008	0.7397	0	1.00673	0	9.34322	0
TraesCS1A02G076000	68.8226	62.2292	58.5647	82.3704	32.3646	66.8087	68.0503	63.245	57.5496	63.4581	84.6705	61.6603	50.2611	65.9106	71.7844	70.0369	90.297	62.0678	30.9338	57.8367	57.0632	40.2164	55.6566	52.2398	68.5422	44.8554
TraesCS1A02G076100	265.776	287.62	296.937	296.197	403.255	247.557	218.011	246.2	262.7	203.09	338.031	279.264	342.964	216.239	225.908	209.424	209.696	281.604	153.819	276.919	305.716	290.423	201.173	207.437	245.196	176.275
TraesCS1A02G076200	0	0	0	0	0	0	0	2.8075	0	0	2.19085	0	0	0	4.55601	0	1.20995	5.55692	0.965307	0	0.757533	0	0	0.964422	1.05187	0
TraesCS1A02G076300	0.842487	0.665926	0	0	7.97653	3.15304	0	0	1.67607	2.48468	0	0.663926	0	2.26916	3.4333	0	3.75546	1.1345	4.77542	1.81018	2.91217	0.998719	3.03307	5.68776	5.22486	0
TraesCS1A02G076400	157.331	148.911	141.878	143.406	119.386	167.298	133.56	158.514	100.785	177.048	117.948	126.908	185.677	107.324	114.657	94.208	89.3723	116.37	122.15	106.195	98.2996	100.639	116.235	128.399	145.227	152.374
TraesCS1A02G076500	0.819854	0	0	0	8.08107	2.08658	1.06386	0.93166	0.822126	8.34312	5.10842	0.66958	10.8678	0	12.5276	0	2.41104	37.7046	33.8052	3.55999	2.27834	22.564	3.03393	0	3.15966	2.63675
TraesCS1A02G076700	0	1.98555	1.36118	1.58265	0	0	2.1271	5.58517	0	0	0	0	0	0	0	0	0	0	0	0	0	0	0	0	0	5.27508
TraesCS1A02G076800	11.7406	11.2801	14.8026	6.94741	0	15.7145	23.8993	22.4437	5.00819	10.7228	13.3673	23.8053	4.84066	1.13056	0	0	2.49068	0	0	0	0.724476	0	0	0.944664	0	3.92839
TraesCS1A02G076900	18.1148	34.3413	21.3673	61.0598	63.1972	58.2106	148.206	38.4774	40.2822	72.3439	55.7148	104.726	85.8766	15.8017	23.4143	53.9947	56.8545	30.4628	110.279	13.0886	26.5454	27.8897	14.8476	21.7132	94.7283	251.595
TraesCS1A02G077000	9.03605	7.28415	3.40112	0	8.07881	0	2.13162	0	0	0.83452	1.46093	1.33925	3.40042	2.30873	4.55821	1.1723	1.2088	0	9.66042	0.891285	12.1394	6.87676	7.08239	1.93118	3.15892	3.95664
TraesCS1A02G077100	0	0	2.67428	2.30606	0	0	1.07859	2.89891	0	0	2.18865	0	1.3648	3.38754	1.13174	0	1.23982	2.24968	1.90519	1.79334	0	1.97373	0	0	0	1.3055
TraesCS1A02G077200	233.794	306.359	274.888	340.518	242.289	280.596	243.75	326.73	357.082	268.565	294.843	247.644	287.864	338.139	462.321	370.946	405.45	323.983	341.119	416.906	393.779	428.121	516.674	463.451	335.202	403.325
TraesCS1A02G077400	0	0	0.678006	0	0	3.12663	2.13673	0	3.29373	0	0	0	0	0	2.27624	0	2.42994	4.45482	0	0	0	0	0	2.88388	2.09802	9.2145
TraesCS1A02G077500	280.746	283.296	322.334	260.704	161.537	239.984	252.43	292.27	454.924	218.568	346.071	229.609	276.643	480.108	561.565	431.031	515.725	406.354	354.418	374.12	487.04	546.882	677.623	412.222	370.553	424.52
TraesCS1A02G077600	106.471	76.7958	104.9	116.485	72.8454	119.014	102.041	107.805	162.763	105.225	120.43	138.768	140.575	174.671	151.554	144.647	149.199	213.841	131.494	137.889	175.855	129.453	213.542	177.107	174.05	126.667
TraesCS1A02G077700	120.759	92.6613	137.293	86.8187	48.4289	160.657	187.579	129.052	98.7407	90.9005	205.911	128.469	75.4693	156.845	66.0586	78.5767	149.944	143.315	75.2978	165.749	79.5691	64.8243	79.8821	133.12	74.6945	155.53
TraesCS1A02G077900	0	0	0.679342	0	0	0	0	0.936261	0	10.0042	0	0.66883	0	0	1.13878	11.7398	0	0	0.965019	0	0	0	0	0.963975	0	0
TraesCS1A02G078200	0	0.662677	0.680519	0	0	0	0	0	0	0	8.04175	0	4.76507	1.15472	0	0	0	10.0106	0	0.892195	3.79385	4.91684	0	5.79513	0	2.63936
TraesCS1A02G078300	17.3695	19.1823	13.5262	21.902	16.0411	17.7039	22.5156	18.9683	18.9675	18.2887	12.4236	25.9826	13.6339	18.3274	11.3769	10.6843	14.6745	8.94226	5.77199	8.94548	10.5017	24.6369	10.0916	21.0676	14.6413	15.7798
TraesCS1A02G078700	137.008	148.275	118.376	102.782	80.8124	130.445	139.455	103.522	115.971	128.507	73.0053	116.521	116.883	88.9188	70.6296	102.964	73.6028	82.1152	91.7716	79.2516	86.5612	122.692	100.143	137.174	166.414	170.107
TraesCS1A02G078800	1542.78	653.668	484.439	846.792	3047.02	490.833	436.485	297.201	365.023	498.536	568.394	493.798	383.418	84.9755	531.509	86.2755	119.347	236.433	96.3239	63.4247	56.4697	61.0261	71.7035	78.7362	134.155	97.3898
TraesCS1A02G079300	0	0	0	0	0	0	0	0	0	0	2.20309	1.34212	0	1.15509	0	0	0	0	0.968602	0	0	0	0	4.82941	4.21662	0
TraesCS1A02G079400	26.2941	14.5658	59.1534	32.3732	0	9.39221	142.852	28.0595	26.3386	42.5464	0.730405	84.3388	39.4458	0	0	0	0	23.3363	0	1.78275	0.758128	0	0	0.965023	0	2.63701
TraesCS1A02G079600	11.4939	9.93064	14.2843	7.90254	16.1581	5.21818	13.8482	8.4042	22.2153	5.00656	8.76296	7.3654	5.43862	0	6.83591	1.17135	0	0	0	4.4545	0.758872	1.96398	4.04641	0.965667	6.31795	0
TraesCS1A02G079700	236.725	197.803	280.248	224.04	217.603	169.707	212.026	176.679	248.13	198.76	308.896	200.39	275.322	300.57	2546.77	712.458	842.293	752.173	807.978	325.314	444.351	1114.46	1069.28	912.301	267.366	319.674
TraesCS1A02G079800	18.8922	35.0793	43.5024	25.26	32.2892	32.3409	55.4156	25.2436	41.1405	73.3913	44.5403	37.4728	31.9541	29.9884	64.9208	56.2827	60.4503	49.9888	59.8555	26.7321	35.6226	39.2853	58.6495	44.3787	101.005	77.768
TraesCS1A02G079900	20.9051	14.5662	20.8124	13.0996	0	16.7316	37.8902	12.6368	18.3205	13.1632	11.1182	9.89644	20.6938	3.38404	4.54698	15.7104	6.20405	6.75016	4.74151	4.49163	16.6093	4.95976	8.04052	13.202	16.6327	24.8057
TraesCS1A02G080000	0	0	0	0	0	0	1.06763	0	2.46946	4.1636	0	1.3357	1.36055	0	0	0	0	0	0	0.891982	0	0.982975	1.01009	0	0	0
TraesCS1A02G080100	37.8065	39.7104	26.4978	32.3394	32.2718	46.9397	49.0471	32.7627	20.5741	34.1844	40.8926	26.7564	44.2019	41.498	39.8599	30.5185	42.3565	25.5633	31.849	39.22	31.8047	27.5077	33.3638	49.1712	38.9091	31.628
TraesCS1A02G080200	89.2614	70.1761	108.997	61.0255	32.3793	74.1245	66.9577	99.417	75.6244	65.9781	52.5505	63.6907	50.2514	92.5517	37.6044	40.8191	51.7283	47.6383	40.6109	96.0711	60.9129	44.1292	29.3504	29.0376	72.7919	47.5021
TraesCS1A02G080300	16.4111	36.4061	18.3663	18.1803	48.4796	68.8717	42.5885	66.2407	31.2564	31.7069	56.9452	43.5231	18.3493	49.6472	17.0873	25.7491	53.1062	26.6363	15.4549	6.23388	37.9552	9.8163	7.08049	46.3598	34.752	48.7874
TraesCS1A02G080500	104.157	111.891	66.0024	47.475	72.7475	96.0096	134.092	47.5439	63.3231	97.6407	89.0589	81.0403	95.8139	57.7538	33.0366	60.8082	43.4149	58.7945	71.4929	100.602	113.942	59.8626	51.5911	107.271	50.567	149.017
TraesCS1A02G080600	0	0	175.564	111.524	169.755	249.434	389.535	119.31	163.665	230.347	164.26	195.581	280.633	51.9816	100.256	129.813	74.7765	153.099	186.473	0	0	203.155	65.7578	199.065	119.051	387.736
TraesCS1A02G080700	315.755	399.161	376.988	283.168	460.768	579.219	688.561	420.334	389.82	561.676	475.243	657.072	659.085	235.653	268.863	376.538	195.365	321.71	354.588	269.762	309.191	572.145	283.26	494.772	301.317	377.18
TraesCS1A02G081200	147.674	100.615	266.006	213.471	161.625	42.7858	223.554	179.997	174.368	121.831	245.298	150.674	164.452	69.2874	120.754	106.474	102.561	127.612	70.5192	89.0467	112.378	227.717	124.421	101.431	154.828	134.504
TraesCS1A02G081300	1464.11	1463.18	801.497	861.416	980.042	1095.33	1208.81	1070.83	1476.02	1449.44	1785.1	1367.55	1122.91	1479.45	2834.29	2520.96	1994.88	2043.98	1673.33	2229.3	1829.9	1914.6	1913.18	1291.12	1563.26	1852.99
TraesCS1A02G081400	494.065	422.966	485.623	655.911	436.242	477.907	520.73	636.526	348.776	457.207	307.366	452.59	563.432	1079.34	657.272	812.535	700.249	559.455	935.892	666.204	585.866	837.408	1126.75	911.557	752.839	564.315
TraesCS1A02G082000	892.131	844.673	826.232	947.842	986.393	669.004	735.253	792.798	924.322	827.988	1351.96	741.562	1428.13	1210.86	1369.42	1257.78	1200.73	1019.3	1244.57	1243.61	1431.69	1464.07	1368.84	983.966	1174.93	861.246
TraesCS1A02G082100	10.7832	15.8708	14.1732	28.0543	15.9987	19.772	8.5992	21.9408	31.3677	24.9064	16.8139	17.9556	12.9663	29.6985	42.0733	11.9325	33.1736	24.6553	21.1319	18.8162	17.9275	11.8416	27.2235	21.0012	39.6438	10.5101
TraesCS1A02G082200	119.37	84.6485	88.4543	83.453	136.07	74.941	65.5333	86.698	104.81	76.4028	179.088	98.462	89.3737	201.163	297.963	109.651	355.931	222.889	118.187	240.938	201.126	314.692	300.521	170.041	141.959	115.636
TraesCS1A02G082500	515.548	369.977	518.985	259.593	598.999	140.364	79.0084	196.974	509.003	290.88	697.456	239.542	324.822	793.369	2987.77	1017.18	1304.43	1186	1770.11	1038.95	955.024	2351.69	1813	1500.15	631.637	460.273
TraesCS1A02G082600	71.6964	59.5507	101.714	70.7376	16.096	77.1382	87.6379	75.3035	53.5385	67.4503	78.893	58.0958	70.7963	80.4737	134.326	108.51	121.557	111.411	79.0314	124.09	110.868	126.902	127.29	103.826	98.6168	138.243
TraesCS1A02G082700	149.052	207.237	138.642	119.854	87.8094	157.735	192.464	153.637	166.552	122.336	82.1641	155.565	114.062	402.067	295.66	324.312	385.499	351.507	390.229	375.692	483.327	230.808	277.279	310.007	338.492	495.45
TraesCS1A02G082800	4.95732	1.98382	7.44068	3.91339	0	9.37127	7.4978	4.7333	0.824181	4.15649	1.461	7.9956	6.13129	18.3339	2.27485	5.92602	7.32603	5.58328	11.5442	9.83277	9.00807	9.8481	6.05407	6.70617	12.5531	3.9445
TraesCS1A02G082900	0	0	0	0	0	0	0	0	4.12575	0	0.729992	0	0	0	4.53605	0	0	0	0	2.68939	0	0	0	0	0	2.61863
TraesCS1A02G083000	13.1218	13.2426	14.9771	18.9945	24.2626	46.9776	1.06423	7.45364	14.8055	5.84419	4.38098	3.35034	18.348	0	5.69782	3.50726	0	0	1.93308	2.67113	3.04068	0.981478	3.03588	1.93372	1.05405	2.63849
TraesCS1A02G083100	0	0	0	0	0	0	11.7273	0	0	3.34206	0	0	0	0	0	0	0	0	0	0	0	0	0	0.967183	1.0547	7.92185
TraesCS1A02G083300	78.9175	77.4335	78.1223	59.1407	72.5974	70.9272	149.302	53.3799	137.444	85.8693	67.1827	77.5827	54.4069	102.57	133.241	86.8936	90.796	97.826	87.8165	62.403	69.645	128.711	121.315	134.949	46.2616	94.8769
TraesCS1A02G083400	217.139	221.624	176.066	209.338	176.751	191.71	198.042	228.675	219.232	178.878	225.04	214.102	254.777	258.182	163.874	199.993	199.966	260.023	240.716	226.1	242.931	268.812	229.198	242.741	207.388	228.94
TraesCS1A02G083500	139.76	112.51	135.178	87.5195	153.251	118.905	77.8557	141.432	109.464	89.2009	115.38	143.789	142.822	141.744	118.435	112.742	170.718	118.956	98.4278	162.255	180.905	137.558	112.214	165.781	156.648	144.947
TraesCS1A02G083900	26.3631	25.8062	31.8772	11.7943	32.201	46.9122	28.8489	38.5691	28.0019	34.9792	15.3396	31.391	36.0747	12.6496	19.353	17.6822	9.71971	5.56908	26.9904	9.81834	10.5636	8.85233	19.1962	21.1568	12.5927	27.6515
TraesCS1A02G084000	0	4.63284	0	0	0	0	2.12868	0	0	7.50901	4.37958	1.33913	6.79435	1.15463	0	2.33959	0	4.43781	4.82936	0	0	0	0	0	0	0
TraesCS1A02G084100	61.8368	83.3673	69.1404	57.3382	72.3981	68.7901	64.1533	74.4388	65.9043	60.7746	45.293	59.4128	33.3621	55.1549	39.8395	50.762	42.5802	46.8137	39.5055	75.0113	61.0451	60.0227	20.2019	67.259	39.8489	38.1747
TraesCS1A02G084200	305.423	305.864	253.437	264.743	331.918	266.228	277.371	296.331	318.927	283.135	262.749	229.301	283.842	286.939	233.607	283.35	206.879	259.218	232.074	246.39	238.358	202.984	207.483	238.134	269.038	295.579
TraesCS1A02G084300	417.535	469.242	299.619	427.485	338.84	517.372	573.661	496.169	293.803	451.058	213.227	460.865	416.866	514.091	183.354	323.993	323.144	326.779	323.308	263.851	182.486	127.717	265.896	425.165	409.055	560.07
TraesCS1A02G084400	35.1889	30.4392	24.1525	17.7028	15.847	19.841	22.7921	5.85126	21.6551	17.2878	16.2825	22.432	16.559	12.4005	18.2041	15.7599	17.4364	11.2876	21.844	23.4066	19.5527	10.9211	17.0818	7.5367	23.8764	19.6126
TraesCS1A02G084500	100.963	122.453	72.7667	79.7983	113.083	101.212	84.1384	66.2884	83.9082	88.4311	101.484	64.9359	87.0011	115.418	109.353	63.2416	114.727	134.333	112.993	81.9471	87.2512	93.2711	89.0029	82.0642	62.1134	63.284
TraesCS1A02G084600	10.0351	37.2066	29.6498	84.4473	23.917	100.794	53.0522	1.94267	5.00943	10.7194	11.9188	44.9962	149.394	2.26345	13.6852	0	1.23883	11.2495	1.89882	10.7788	0.722671	8.94511	2.0165	3.78885	6.26566	7.852
TraesCS1A02G084800	23.3803	28.5266	46.4268	42.5473	87.5646	31.4511	43.2431	16.488	13.3385	37.05	38.6783	43.6075	203.037	7.91023	50.104	28.9118	6.18486	46.0539	11.3759	21.5253	33.9147	138.938	24.1618	11.3496	13.5553	28.7476
TraesCS1A02G084900	48.815	36.01	60.9005	84.2469	96.6933	62.3007	36.3155	50.4644	54.8655	52.855	38.2651	68.2263	79.9793	31.907	55.911	61.689	81.3981	57.6144	69.2154	63.2059	77.7204	47.4213	83.944	65.0839	92.0261	62.8727
TraesCS1A02G085000	54.0415	57.5979	15.6697	23.78	8.09573	10.4404	14.8779	17.649	61.6479	23.386	27.0047	22.7963	27.8407	21.9837	34.1865	18.6561	7.21644	7.75423	7.7359	29.353	27.4159	16.67	20.2424	11.6166	12.6608	29.0303
TraesCS1A02G085200	0.817407	0.663837	0	0	8.03007	1.04311	0	0	0	0	1.48958	0	1.36923	0	0	0	0	4.36292	0	0	0	0	0	0	0	0
TraesCS1A02G085400	74.9718	95.8056	91.3061	80.1045	38.8493	35.5815	69.8544	84.2927	136.892	114.962	160.428	151.849	44.2072	94.3329	446.416	464.53	197.549	349.496	58.9708	246.119	321.623	137.574	111.21	102.902	94.9734	199.522
TraesCS1A02G085500	35.4664	33.7428	14.2311	21.9819	8.04156	51.0667	52.4086	31.1184	18.9498	63.2611	27.0309	47.3857	23.1525	59.729	33.0073	44.8893	54.7786	50.1745	27.9377	52.697	45.1937	26.5723	33.3296	47.0627	26.208	84.237
TraesCS1A02G085600	562.569	492.501	495.424	597.252	1018.62	470.69	524.628	438.895	464.646	610.107	1077.5	430.034	814.656	392.79	600.392	426.754	321.944	479.2	402.915	400.617	321.388	556.419	408.715	291.866	290.804	424.67
TraesCS1A02G085700	52.4837	37.07	44.2348	30.8521	56.5909	50.0958	60.656	40.0677	50.9874	40.8966	23.3603	45.5492	25.1394	30.0373	18.2283	28.0598	15.6748	24.4034	27.0544	26.7076	6.8382	15.7013	24.2802	15.4634	9.48288	36.9281
TraesCS1A02G085800	5.75377	3.31286	1.36118	6.3243	8.0831	1.04441	2.13293	0	1.64713	0	0.730887	3.34993	4.08292	0	0	0	0	0	0	0	0	0	1.01234	0	1.05353	0
TraesCS1A02G085900	45.9134	35.0847	36.074	40.3564	64.6881	48.0109	40.4296	43.7756	50.1616	41.7354	43.7993	58.284	58.4272	38.1325	43.2937	64.2793	40.9812	37.7072	41.5525	48.0678	54.7233	33.3617	38.446	32.8672	55.8542	42.2066
TraesCS1A02G086100	135.414	146.319	305.089	272.062	452.018	209.925	270.498	213.392	235.374	255.574	528.912	272.06	380.614	315.605	254.238	265.4	387.181	386.74	278.469	227.91	153.428	348.171	337.029	192.365	270.973	262.466
TraesCS1A02G086200	2512.48	3111.17	2594.39	2884.09	2182.28	4235.97	2895.12	2811.82	2285.58	2579.52	1817.06	2750.59	2641.93	3320.58	4208.28	4014.38	4451.12	2846.97	4161	1985.55	2362.06	3040.55	5072.16	5079.27	4130.43	4255.58
TraesCS1A02G086500	190.172	215.146	212.393	201.839	169.84	156.565	191.472	188.99	186.654	192.837	207.31	184.926	172.55	382.562	393.075	394.875	396.414	303.818	417.503	349.784	349.735	449.354	408.767	374.193	359.432	333.721
TraesCS1A02G086600	189.583	227.038	190.44	160.422	226.2	200.345	160.798	269.73	195.775	181.047	191.282	161.352	169.233	240.109	210.737	217.769	211.282	182.045	215.381	203.067	236.016	227.759	186.106	227.889	271.654	210.959
TraesCS1A02G086700	0	0	0.678375	0	0	1.05433	0	0	1.65915	0	5.27025	0	0	0	0	0	0	2.20525	0	0	1.45638	0	0	5.79781	0	0
TraesCS1A02G086800	171.794	145.063	156.917	183.185	193.669	200.029	179.542	188.397	188.823	159.961	196.033	220.929	196.024	220.251	203.57	248.947	189.005	196.011	252.034	199.08	251.016	175.361	232.219	218.979	219.809	240.921
TraesCS1A02G086900	83.553	82.0235	78.2222	86.9929	96.9707	70.9211	74.41	78.7275	78.0577	67.5643	80.2362	74.3123	69.241	87.7656	89.9389	64.2147	85.5357	146.263	119.743	118.29	107.108	92.1589	73.8036	71.4909	125.328	64.583
TraesCS1A02G087000	0	4.63818	0	0.789128	0	1.04421	1.06804	0	0.824088	0.834545	0	2.00839	3.40494	0	5.70054	1.17636	0	0	0.965998	0	1.51505	0	0	0.964714	0	0
TraesCS1A02G087100	98.4396	103.264	42.183	32.4201	80.8196	64.702	92.6074	90.4468	111.855	80.9462	77.3845	88.4006	57.0804	42.7313	54.6819	54.9827	84.4487	84.3273	46.3711	70.3431	93.4086	42.2042	55.6368	56.0346	68.4674	129.233
TraesCS1A02G087300	0	3.31015	2.72539	7.92808	0	2.08808	1.06251	3.71421	3.28759	3.34098	2.91925	2.01157	2.71589	0	0	6.99377	1.20238	1.10755	0	0	3.04685	1.96095	5.06064	0.968182	2.11036	0
TraesCS1A02G087400	39.3876	15.2229	9.52168	11.8539	16.1568	25.0414	4.25891	22.3945	15.6274	20.0226	0.730014	20.0845	4.07744	2.30871	4.55613	3.51164	4.82831	1.10986	0	13.358	10.6247	0.9816	0	8.6906	5.26448	2.63682
TraesCS1A02G087500	65.6649	123.17	172.367	118.765	162.372	70.7867	113.635	72.7446	132.793	151.547	170.484	147.351	123.189	117.228	134.935	99.0591	73.9001	290.84	140.367	135.444	97.051	238.748	71.5725	95.902	54.9289	86.958
TraesCS1A02G087600	11.6497	5.94607	16.8166	6.97682	0	14.5466	7.54404	7.68451	22.3045	2.48456	5.11649	8.62032	10.2454	1.13746	12.4938	2.40075	6.1755	5.61859	2.87401	12.5625	17.0777	11.8571	15.0964	9.50319	20.7896	10.4927
TraesCS1A02G087700	0	1.9887	0.680173	0	0	3.13394	0	0	2.47364	0	0	0.669687	0	0	0	0	0	0	0	0	0	0	0	0	0	0
TraesCS1A02G087900	239.901	227.744	287.515	271.108	259.074	271.453	278.417	249.85	266.315	255.581	254.718	299.043	234.265	280.016	243.865	293.81	218.883	216.002	228.214	236.597	204.11	240.239	287.445	208.14	246.896	248.081
TraesCS1A02G088000	233.388	233.56	215.449	245.284	276.14	239.724	185.011	242.107	194.276	244.137	309.003	247.776	292.016	268.278	252.275	223.536	196.497	240.389	221.763	227.641	256.587	303.046	249.289	260.446	183.574	204.56
TraesCS1A02G088100	301.771	348.224	248.396	254.053	202.186	292.292	312.854	272.771	273.882	379.025	366.519	342.882	296.801	328.229	371.48	344.203	339.862	391.462	386.603	331.193	348.11	366.063	394.648	320.029	341.509	337.713
TraesCS1A02G088200	102.38	88.05	80.3761	99.8395	113.311	80.3857	100.982	67.8482	101.112	65.9734	100.724	111.951	112.054	85.5971	87.7413	48.9964	115.516	62.0492	42.5414	42.702	44.1515	50.9976	34.4093	80.3239	61.179	39.5829
TraesCS1A02G088300	0	0	0.679789	4.74016	0	0	3.19098	6.52274	1.64364	0	0	0.669135	48.888	0	0	0	0	44.3497	0	0	0	0	0	0	0	0
TraesCS1A02G088400	0	0	0	3.95217	0	0	1.06421	0	0.822245	0	2.91935	0	7.47284	0	0	0	0	0	0	0	0	0	0	0	0	0
TraesCS1A02G088600	8.20511	21.1819	8.16313	11.0671	8.08033	13.5658	4.25864	2.79859	5.75768	25.0324	102.939	16.7402	28.5427	35.7941	31.8966	42.1309	44.6534	42.1719	67.6169	81.0382	25.8117	42.2088	29.3339	41.533	35.8068	26.3721
TraesCS1A02G088800	20.5626	17.8685	22.4087	11.8197	16.1247	17.7295	12.8035	19.6884	22.2254	19.1699	18.9878	14.7088	17.0057	20.7332	6.83228	21.1569	31.5039	20.0195	11.577	19.6183	25.7174	2.94836	14.1513	20.2305	21.018	21.0798
TraesCS1A02G088900	275.019	335.585	340.677	366.532	193.832	218.069	234.338	302.584	338.938	278.624	322.711	257.713	284.808	388.906	377.03	413.513	399.823	353.084	311.915	434.709	445.268	446.75	463.201	387.093	331.582	288.719
TraesCS1A02G089000	0	1.32817	2.02061	3.0975	0	3.14832	0	1.94174	0	0	0.744572	1.98418	2.76523	0	0	0	0	1.12441	0	0	0.722327	0	0	0	0	0
TraesCS1A02G089100	191.93	226.662	299.19	239.233	287.705	243.235	203.654	208.874	212.115	192.508	354.643	261.509	222.538	252.402	224.328	247.977	265.751	326.989	284.243	211.515	223.361	408.815	325.108	290.536	246.914	225.679
TraesCS1A02G089300	16.4314	23.827	41.457	33.1448	40.3538	17.7345	13.8565	28.0604	72.4121	38.36	73.7491	17.3958	44.8753	14.9911	45.5569	31.6707	30.2355	4.44426	18.3409	3.5647	19.7	45.1828	12.1336	36.6524	34.7142	5.27203
TraesCS1A02G089400	39.4293	36.4028	53.6962	65.5135	40.3595	18.7784	26.6434	50.4928	67.4716	45.8684	34.3182	66.9135	43.5129	34.6001	43.2802	43.3888	49.5737	26.662	27.9961	51.6837	44.714	24.554	39.4361	30.8703	26.3022	22.4073
TraesCS1A02G089500	379.781	599.616	739.797	600.889	677.591	346.294	441.499	468.221	855.112	467.701	1699.28	573.185	956.873	2761.4	10578.5	4993.82	3613.53	2926.93	5638.66	3848.43	5526.38	15863.6	13102.2	13668.7	2648.53	3256.15
TraesCS1A02G089600	566.384	881.554	619.555	446.33	516.259	255.548	324.192	547.819	1055.1	710.305	2003.06	547.769	777.332	2900.86	12414.3	5981.31	3862.91	4150.84	7454.84	4183.61	5399.96	15397.9	13628.9	10133.9	1813.7	2798.89
TraesCS1A02G089700	0	0	0.680781	1.58069	0	0	0	1.87576	0	0	0	0	0	0	2.2822	0	0	0	1.93407	0	0	7.87473	3.03907	0.966063	0	0
TraesCS1A02G089800	138.588	117.168	129.984	79.1094	56.5917	188.904	202.184	146.289	94.573	186.123	111.691	163.443	110.069	180.227	128.738	252.531	224.265	196.334	222.235	178.049	184.636	107.946	189.184	256.116	248.665	352.137
TraesCS1A02G089900	601.191	644.812	700.205	617.231	720.31	583.571	623.975	649.815	673.259	598.758	697.768	561.079	653.312	881.384	954.888	851.648	799.023	756.796	731.888	781.101	816.757	1125.88	982.672	1089.65	768.93	807.478
TraesCS1A02G090000	241.598	224.408	251.764	174.473	145.239	231.057	213.016	193.12	244.231	285.115	252.238	234.448	221.401	416.294	508.883	541.52	431.899	469.498	329.654	540.695	496.547	525.063	460.086	529.668	494.214	409.095
TraesCS1A02G090100	126.287	141.66	146.997	155.055	88.9299	146.113	146.849	130.449	152.962	128.533	132.131	126.601	142.682	242.613	207.347	201.09	194.121	207.426	129.476	211.878	231.744	226.686	245.838	186.53	216.002	184.641
TraesCS1A02G090300	39.3433	28.4656	46.2931	40.3713	64.7047	48.0141	21.2735	36.3035	32.0676	49.2542	43.0676	32.8324	48.2311	52.0134	46.7137	58.4066	49.3957	33.2627	31.8937	40.0501	29.6544	26.4894	51.6027	26.1083	25.2987	25.0626
TraesCS1A02G090400	2.46573	2.64646	4.07432	3.15268	16.1259	11.4697	0	3.74579	5.75962	5.83365	0	8.02265	7.47902	0	2.27689	1.17414	4.84198	0	0	0	0	0	0	3.85397	0	0
TraesCS1A02G090500	56.488	79.3452	78.2091	42.7817	95.8569	125.87	104.4	54.5364	78.4546	76.3238	35.8274	89.0316	58.0389	5.70333	7.95784	16.7486	7.38905	11.2212	3.83914	7.17409	9.69004	5.92501	2.01564	10.4844	22.9237	11.8187
TraesCS1A02G090600	574.248	581.63	505.269	489.825	523.243	715.141	666.757	524.028	552.634	575.477	569.031	508.251	524.115	653.15	711.502	517.546	746.047	648.27	747.035	465.937	556.811	560.662	755.714	806.801	609.671	670.209
TraesCS1A02G090700	1.63996	3.31083	2.04272	4.75009	8.08938	6.26424	1.06408	0.931352	4.93503	4.17498	0	2.68072	7.47483	1.15603	1.13965	0	0	1.10918	1.93336	0.890309	0	3.92567	0	2.90133	3.16286	0
TraesCS1A02G091000	45.5794	39.6806	40.5218	47.594	80.0611	54.1282	50.4792	154.248	68.4912	49.8346	41.664	57.8904	40.9301	98.3235	90.9855	58.3696	78.5127	79.5008	75.9213	73.4331	87.5174	66.0863	75.6433	72.6273	69.9536	51.2523
TraesCS1A02G091100	400.263	408.493	447.72	435.369	251.046	389.457	410.08	431.636	409.297	475.311	596.994	416.457	509.214	488.435	625.647	527.884	530.113	471.758	450.695	439.321	515.075	538.252	487.888	372.835	379.939	355.003
TraesCS1A02G091200	76.9886	68.1365	97.9656	66.4505	24.398	78.2287	52.0805	81.849	85.4511	73.4129	72.9432	79.6811	84.8516	54.2887	79.6986	81.7039	72.6806	39.0191	65.6749	73.8154	100.304	60.7826	65.722	65.7106	66.3644	75.1354
TraesCS1A02G091300	102.441	107.244	166.129	147.267	64.714	99.1632	168.037	128.417	203.907	131.076	208.034	129.332	169.138	145.66	102.545	129.627	177.056	94.2313	114.053	110.351	101.153	90.2532	84.9966	77.3711	125.457	186.001
TraesCS1A02G091400	88.3445	85.0204	79.0672	105.364	113.706	79.6069	92.8976	118.057	89.0673	70.3868	111.743	114.31	96.0535	105.63	121.189	91.0202	100.912	82.2483	82.777	110.664	105.91	90.0483	76.8719	72.8373	121.8	114.733
TraesCS1A02G091500	22.0908	7.94478	25.9024	12.6948	0	96.0655	29.7352	7.41963	13.148	10.8612	10.9464	12.0739	21.0436	2.31573	0	1.16444	1.20124	0	0	0	2.28717	0.980196	0	0.968797	0	0
TraesCS1A02G091600	10.6697	23.1671	7.48132	11.853	8.07819	25.0429	20.2338	19.6018	14.8068	21.6918	8.76109	16.7373	14.9526	46.1726	29.6169	60.8869	48.2969	62.1643	37.6665	53.4403	72.8484	122.718	89.0059	90.7646	51.5909	72.5158
TraesCS1A02G091700	0.821527	1.32368	0.679612	0	0	0	2.13166	1.87056	0	1.66779	0.730166	0	0.679903	1.15315	0	0	0	0	0	0	0	0	0	0.964529	0	0
TraesCS1A02G092000	1.65382	0	0	0	0	0	0	0	0.823645	0	0	0	0	0	22.7084	1.18823	6.11878	4.46931	0	0.893753	0.747179	0	1.00696	3.81766	0	0
TraesCS1A02G092300	0	0	0.680522	0	0	1.04477	5.33957	0	0	0	0	1.33996	2.04331	1.15458	0	0	0	0	0	0	1.51697	0	0	0	0	1.31994
TraesCS1A02G092700	1849.05	1801.75	1181.89	1843.76	2129.12	1892.78	2530.05	1921.32	1108.94	2318.12	2093.07	2733.23	2325.1	1558.95	1366.73	1483.21	1783.68	2147.29	2065.64	1686.45	1611.76	1493.99	1666.78	2169.35	1813.17	2555.94
TraesCS1A02G092800	0	0	10.8857	3.94957	8.07918	14.6222	4.2697	0	2.47186	3.33947	2.9245	0.66981	8.17007	0	0	0	0	0	0	0	0	0	0	0	0	0
TraesCS1A02G092900	2610.93	2379.67	2003.49	2089.27	2078.67	1951.98	1763.78	2554.95	2348.21	2046.31	2207.91	2054.92	1907.22	1411.13	1231.93	1428.8	1170.7	1492.43	1218.98	1538.9	1590.45	1392.13	963.089	1476.61	1517.56	1189.38
TraesCS1A02G093000	20.6816	11.9167	8.12597	10.9689	0	8.33959	11.7969	16.1152	9.07686	10.819	2.92544	23.3462	17.7339	0	0	0	0	1.11806	0.963092	0	0.751436	0.986004	2.02032	1.91808	0	1.31633
TraesCS1A02G093300	26.2202	19.8602	23.8331	10.2952	16.1811	15.658	3.19008	65.1157	46.0408	53.4365	135.036	42.892	40.7535	52.0306	180.028	95.7304	86.6963	47.6625	66.6983	68.5173	80.6397	127.521	277.265	55.1374	126.531	21.1078
TraesCS1A02G093400	10.8571	20.4909	7.38595	19.3153	7.94338	22.8585	15.1396	30.9544	22.348	21.5141	32.2019	7.28291	17.7949	18.154	11.3605	18.119	26.0828	11.2769	12.4382	26.9816	25.8768	18.8101	14.0831	10.4246	19.7104	19.6624
TraesCS1A02G093500	0	2.6466	2.71805	2.36744	0	0	2.13058	2.80369	1.64504	1.66745	15.3283	0	4.75745	0	2.27717	1.17208	0	23.3195	4.82551	1.7815	0.757713	5.8907	0	0	1.05182	0
TraesCS1A02G093800	930.607	1112.36	841.929	750.486	2109.87	1609.76	1814.79	1005.8	825.142	1505.19	1030.62	1141.02	1121.56	617.761	2376	1106.18	1196.01	1576.64	1164.66	614.852	784.403	1170.26	1041.75	790.801	771.554	791.46
TraesCS1A02G093900	2177.13	2212.7	1751.47	1867.66	2368.68	1875.39	1811.2	2048.22	1856.78	2134.89	1665.75	1938.71	1906.32	970.04	956.248	893.135	870.829	912.822	1155.89	838.746	977.379	1384.28	1184.45	1527.62	1456.89	1753.36
TraesCS1A02G094000	89.4347	93.3328	86.3938	115.415	72.7236	104.353	73.4609	70.8962	95.4126	98.4611	135.062	99.1028	110.093	62.3516	51.2625	29.257	83.2711	122.075	34.7746	65.0083	49.3466	69.6932	41.4722	44.4312	56.8701	39.5583
TraesCS1A02G094100	0	0	2.04728	0.792119	8.10313	0	0	0	0	0	0	0	2.04969	0	0	0	0	0	0	0	0.760437	0	0	0	2.11238	0
TraesCS1A02G094200	4.09437	2.64826	16.3511	15.853	0	1.04406	11.6906	6.50305	1.64402	7.51704	2.91954	4.6934	11.5443	0	0	0	0	0	0	0	1.52306	0.980642	0	0	0	0
TraesCS1A02G094800	20.5024	24.4976	21.7836	22.9501	24.2611	24.0097	5.32103	14.9073	15.6274	15.862	17.5232	30.1514	12.9111	1.15567	6.83707	1.16908	0	5.54656	7.7319	4.45174	3.80057	8.83302	0	12.5684	11.5939	7.91507
TraesCS1A02G094900	0	0.661743	0	0	0	0	0	0	0	0	1.4595	0	3.39591	0	10.2501	9.34834	6.02568	0	13.5233	7.11916	0.759659	0	0	0	0	0
TraesCS1A02G095000	214.626	252.012	277.64	270.086	251.319	255.924	254.191	212.966	253.112	277.964	323.55	324.883	221.366	315.868	389.486	349.836	287.721	323.478	248.588	320.894	348.991	338.121	359.028	321.18	268.063	299.155
TraesCS1A02G095100	708.367	909.466	806.57	839.887	638.125	683.447	863.73	752.473	753.522	868.47	661.47	889.034	745.619	814.874	882.798	832.643	867.057	757.133	862.427	663.584	857.371	832.557	890.036	766.597	675.893	829.291
TraesCS1A02G095200	23.7528	29.1293	14.9851	25.3552	40.4673	32.3628	35.0787	44.615	32.8821	31.7336	43.0633	29.4955	25.1275	54.3642	45.5797	46.6655	55.3538	34.3495	30.9387	32.9166	37.2989	54.9213	26.3128	31.9351	32.6984	15.833
TraesCS1A02G095400	56.6322	56.2628	77.533	69.5367	40.3905	61.5636	45.7927	50.4058	65.8082	40.8805	59.8675	57.5758	65.2482	57.715	50.1208	37.4697	48.2979	64.3852	63.7429	59.6754	56.9118	52.0328	58.6627	53.1062	68.4362	65.9232
TraesCS1A02G095500	146.194	117.09	131.391	140.368	145.178	147.013	150.24	156.185	121.731	150.851	179.543	175.19	186.902	202.819	407.523	260.361	221.283	296.558	277.847	182.62	252.117	423.173	442.637	245.788	151.382	237.11
TraesCS1A02G095600	17.2386	29.7858	27.2014	29.231	16.1539	14.6078	22.367	5.60245	34.551	10.8451	16.0624	12.0496	15.6333	1.15412	5.69539	3.51376	6.0388	8.88195	7.72579	1.78151	9.10373	27.4912	7.07967	25.1005	5.2636	10.5471
TraesCS1A02G095700	52.7726	104.392	72.3777	63.8716	47.5055	87.262	72.662	95.4188	90.3993	107.414	57.912	85.2121	77.4862	91.586	84.0302	81.3468	43.6725	85.9195	63.0221	27.9249	77.1965	96.1952	50.2417	93.4749	103.501	96.8732
TraesCS1A02G095800	164.532	108.791	197.417	229.082	0	1.02954	52.3871	175.897	174.676	202.975	547.633	212.396	163.601	19.5863	21.4785	38.7314	7.41048	173.476	2.85977	3.64867	16.7463	55.3929	2.07363	0	0	33.9842
TraesCS1A02G096000	151.552	146.239	153.987	172.25	152.987	161.596	145.285	161.724	143.295	149.927	143.896	127.586	140.203	175.987	161.66	190.888	112.949	141.424	156.177	149.039	150.961	145.554	155.6	169.296	149.045	140.903
TraesCS1A02G096100	93.4643	86.5901	79.2846	88.943	55.6582	68.5836	71.3179	75.3209	76.9454	87.7439	57.8013	82.1435	75.9392	66.9966	77.2582	92.8761	90.5411	70.9844	72.7555	90.8002	81.4334	59.3841	78.4841	55.0198	39.4482	78.6764
TraesCS1A02G096200	125.449	105.267	145.551	105.533	55.9163	102.034	80.2839	119.333	166.441	89.1758	90.1497	105.649	75.5502	209.444	203.686	188.519	192.25	129.362	143.381	168.645	267.423	132.216	148.396	79.725	82.1418	141.729
TraesCS1A02G096500	807.557	673.29	637.844	680.083	667.782	593.864	728.602	807.5	708.342	531.291	654.637	691.565	579.625	457.59	406.318	484.362	453.422	547.36	490.409	469.79	548.683	433.375	257.94	507.749	390.316	615.757
TraesCS1A02G096600	61.4521	92.6813	104.868	79.9886	64.7259	62.6324	86.1303	35.3467	54.262	50.9322	72.2625	50.2649	64.5257	86.7198	95.7117	121.409	142.08	77.5885	111.165	60.508	101.944	262.885	244.885	181.861	55.8856	75.1973
TraesCS1A02G097000	1495.66	1631.7	1140.59	1213.63	909.465	1467.73	1908.71	1115.32	1163	1512.26	712.222	1565.3	1062.6	1197.97	1144.06	1120.38	1433.03	1023.83	976.353	955.196	976.017	935.512	931.452	1797.83	1435.25	2184.27
TraesCS1A02G097100	44.3945	32.4292	21.7372	22.8655	8.06582	28.1618	28.796	27.1624	27.1603	22.5086	51.8481	52.8339	34.0053	39.1812	21.6372	45.8014	64.1705	27.7933	45.354	33.8773	46.9293	24.564	20.2188	27.9514	36.7965	27.6717
TraesCS1A02G097200	174.494	166.101	133.705	173.983	120.857	151.197	140.927	155.858	121.855	128.313	146.073	153.036	176.227	136.975	173.063	172.997	181.964	206.997	189.986	144.52	173.788	181.879	155.632	194.451	137.583	136.984
TraesCS1A02G097300	46.5393	22.4804	20.894	15.5488	7.98451	23.9226	17.227	24.897	23.1271	37.3252	17.549	44.5029	23.2199	39.9068	18.1883	9.57765	46.8277	33.6765	13.4342	24.2175	23.093	19.7542	36.2773	36.2038	26.0405	59.0868
TraesCS1A02G097400	883.722	893.676	872.663	1024.91	857.216	741.06	832.97	1583.89	1107.62	906.546	1100.8	823.41	802.315	1026.24	1034.51	1059.79	1033.96	951.444	904.55	994.22	1073.39	1220.57	1272.81	995.819	1000.22	940.458
TraesCS1A02G097500	46.5333	55.3037	77.3835	75.2171	109.538	52.8047	72.8128	48.9316	64.2862	53.1818	80.3618	58.9096	69.8508	81.2828	82.3799	75.3962	89.5378	104.371	53.8177	88.7289	103.205	91.3185	104.225	63.2758	56.6287	71.0193
TraesCS1A02G097600	113.473	122.435	121.576	119.818	177.418	124.115	124.803	95.5733	105.355	95.862	110.271	100.305	97.9424	70.2825	50.1057	54.0401	93.2568	47.8123	53.0688	62.412	88.5358	63.8722	45.49	62.6373	56.7627	50.0694
TraesCS1A02G097700	846.551	898.851	1073.57	927.964	896.327	620.791	940.695	865.108	1133.7	965.927	1446.39	1168.62	1193.69	1070.75	1264.32	977.276	853.043	1842.32	1095.95	1192.01	1210.32	2018.9	1171.09	783.689	767.257	955.747
TraesCS1A02G098800	6.57834	21.8398	29.8839	16.5532	24.1928	12.5157	30.9349	14.0557	32.9237	30.8422	82.5212	38.1153	40.8098	16.13	37.5791	8.22389	9.68942	166.791	109.996	29.4233	22.7006	176.879	16.1741	3.85449	9.46022	31.6225
TraesCS1A02G098900	0.819791	3.97225	0	1.58315	0	0	3.19153	0	1.64468	20.8714	5.11021	10.0511	33.9696	0	0	0	0	18.8519	2.89955	0	0	0	2.02376	0	0	0
TraesCS1A02G099000	937.573	1433.41	640.886	1257.12	1421.02	2721.18	3247.04	2068.16	1138.53	2011.52	1690.12	1739.36	1244.6	1054.42	1493.59	1191.86	1420.78	1076.1	1481.64	772.822	1240.16	1008.01	2052.26	1114.5	1758.12	1585.66
TraesCS1A02G099200	6.57834	21.8398	29.8839	16.5532	24.1928	12.5157	30.9349	14.0557	32.9237	30.8422	82.5212	38.1153	40.8098	16.13	37.5791	8.22389	9.68942	166.791	109.996	29.4233	22.7006	176.879	16.1741	2.89087	8.40908	31.6225
TraesCS1A02G099300	237.363	308.435	418.738	278.682	355.21	368.277	548.785	224.346	255.886	489.574	923.653	671.202	397.033	341.437	328.026	209.854	217.589	1630.62	618.857	335.917	262.278	876.024	305.39	305.856	197.817	272.856
TraesCS1A02G099400	14.645	21.2763	28.9286	24.9715	12.8055	6.52243	22.8045	22.1936	21.354	8.94155	26.7229	22.7241	19.4127	12.376	14.4362	11.4848	11.5357	14.8569	33.5926	16.6926	10.1736	19.2765	14.2225	12.9414	18.8125	18.5956
TraesCS1A02G099500	245.147	223.16	186.527	237.538	355.993	202.558	161.612	174.026	225.364	191.175	149.622	188.938	256.055	227.469	156.009	196.299	145.818	125.326	199.103	178.68	178.61	183.518	158.906	390.788	314.229	199.245
TraesCS1A02G099600	20.4969	6.61976	7.48709	21.3653	24.2582	7.30602	7.44752	21.4218	19.7357	16.6942	21.1696	12.7287	8.83199	12.7109	10.2538	2.3374	4.82127	5.54514	5.79804	19.5831	7.60054	4.90612	7.08217	19.3338	9.48472	3.95688
TraesCS1A02G099700	7.39022	20.5186	21.7563	37.1163	16.1493	25.04	19.1769	15.8836	24.6817	19.1847	20.4439	14.0551	22.4331	18.4603	6.83413	14.0627	20.5423	19.9898	5.79343	16.9273	13.6493	11.7837	13.1468	19.3017	10.5243	7.9095
TraesCS1A02G099800	0	4.63134	22.26	28.0133	39.9574	29.1436	50.6274	3.83117	43.8005	29.0521	53.411	10.6359	35.5325	0	23.8882	32.3334	35.7479	21.3381	29.7696	0	1.49129	34.5882	41.3451	52.4445	19.807	55.186
TraesCS1A02G099900	4.10381	2.64731	4.75976	13.4293	8.07615	1.04329	7.45457	4.66788	10.693	5.839	25.5505	15.395	12.2332	2.30802	17.0842	8.19737	1.20756	31.0823	25.1061	7.12507	6.06866	53.0115	22.2478	4.82657	0	6.59121
TraesCS1A02G100000	1.66003	2.64638	4.0509	3.11791	16.0034	2.08211	5.37786	1.90942	3.3036	3.32216	4.3884	4.65685	2.04841	0	5.6881	1.19416	0	3.36418	3.84363	6.27563	1.4943	4.9367	7.06086	0.954879	1.0436	1.31431
TraesCS1A02G100100	0.822862	0	2.03608	0	0	1.04264	2.1347	0	0	0	14.6053	1.33652	11.5649	2.30213	1.13846	0	0	6.67562	0	0	0	1.96587	0	0	0	0
TraesCS1A02G100200	75.6909	86.9818	61.6	79.9925	158.697	96.8042	55.0673	76.8992	84.5589	99.4825	95.5595	62.262	77.9243	87.967	80.9947	102.062	94.1068	138.694	98.3611	79.8059	82.1682	83.3478	114.103	94.9026	81.2434	58.9432
TraesCS1A02G100300	46.682	72.8238	55.8574	40.415	48.5651	51.1554	133.925	89.2122	69.8723	58.4593	81.0163	105.252	71.3051	42.8015	37.6039	25.6616	42.1103	58.7215	77.3507	26.6877	37.3044	33.3434	24.2894	30.0028	60.1279	87.0846
TraesCS1A02G100400	305.209	230.866	287.929	261.951	266.914	283.871	283.546	370.694	246.404	201.113	203.47	319.537	209.665	189.578	192.425	152.658	181.505	160.512	149.753	194.655	217.164	152.858	154.724	192.461	260.364	267.644
TraesCS1A02G100500	13.9293	15.225	18.3834	17.4201	0	6.26266	11.6967	16.7448	22.1971	10.8532	13.1378	15.4126	11.5462	4.62434	12.5326	10.5073	6.02072	7.75886	4.83271	5.3388	7.60629	11.7706	4.0473	4.83595	2.10858	5.27647
TraesCS1A02G100600	893.248	758.653	535.85	562.176	833.222	588.722	678.507	670.882	550.87	560.212	348.911	528.733	465.294	309.828	236.994	295.436	328.798	342.547	397.261	192.22	256.32	230.534	214.518	744.727	720.083	1047.43
TraesCS1A02G100800	17.2931	19.3497	27.0608	24.508	56.5013	17.9486	23.3721	22.7287	15.7591	20.6657	20.2705	9.27059	22.047	27.4467	18.2963	15.3887	19.4193	13.2522	21.8182	13.3419	23.0928	17.7756	30.3689	26.9212	19.111	6.55407
TraesCS1A02G101000	0	0	32.2483	53.6939	38.7221	29.2336	41.8051	0	0	46.4366	0	18.5126	39.5448	0	0	35.3008	0	1.0716	43.5458	0	0	38.8575	36.0169	46.4541	64.5894	58.3319
TraesCS1A02G101100	21.3552	21.8419	27.1901	26.8407	32.2908	21.9086	34.1003	9.34844	23.0383	21.6843	19.7144	16.7295	10.8778	29.99	14.8066	7.03467	14.5068	22.2162	11.5853	20.494	15.1598	9.82107	11.1233	10.6129	7.36532	22.4082
TraesCS1A02G101200	92.7812	79.4274	75.4714	110.57	64.6019	93.9019	103.335	104.629	52.6531	75.0731	88.3457	186.072	74.7747	34.6157	36.4492	43.354	28.9972	114.378	56.971	40.0892	40.1942	51.0608	67.758	52.119	48.4153	58.0046
TraesCS1A02G101300	41.7972	58.2557	54.4673	140.135	72.801	39.665	71.2583	64.2131	55.0883	70.1286	61.3156	181.597	85.5892	15.0279	17.0907	15.1824	3.61359	54.3232	10.6319	16.9089	17.4917	41.2032	52.6164	23.2105	17.9219	26.3829
TraesCS1A02G101500	10.7282	8.59328	16.2356	0	8.02522	15.6146	7.48977	0.94484	14.8252	9.9745	2.92042	13.3264	0	0	4.54828	10.6483	14.6282	8.9234	6.73367	9.82457	6.76033	9.84037	0	12.4587	15.6943	22.3478
TraesCS1A02G101600	23.7484	26.4794	27.9269	15.8481	32.3747	30.2734	29.7587	11.1504	28.7687	27.5575	16.7859	46.9244	7.46946	0	18.2308	9.33059	12.0304	8.86286	1.93364	21.3484	17.5092	22.554	0	14.5166	31.6443	19.7906
TraesCS1A02G101700	127.78	87.3875	86.5017	81.6067	121.396	108.571	104.178	90.1684	113.445	90.1883	109.484	112.616	65.1969	108.723	121.925	123.674	101.089	98.6205	96.6811	135.229	113.411	116.711	104.238	116.121	148.718	159.647
TraesCS1A02G101800	2.47818	0	2.04116	0	0	2.09131	0	0	0	2.50624	1.46519	0.669987	0	0	0	0	0	0	0	0	0.757097	0	0	0	3.1583	2.64154
TraesCS1A02G101900	102.952	82.1206	98.0473	66.2592	95.2527	92.0152	65.055	84.7332	76.6452	67.5067	68.9323	67.3191	56.5962	41.7506	44.3694	35.1059	32.3168	55.2108	26.5807	71.0488	57.124	26.8005	36.192	65.9998	63.4234	44.4365
TraesCS1A02G102200	1.64423	1.32574	0	0	0	4.17968	0	0	0	0.835433	0	0.670377	0	0	0	0	0	0	0	0	0	0	1.01284	0	2.10843	0
TraesCS1A02G102300	195.094	270.752	302.248	344.306	145.575	247.372	241.472	231.824	237.636	276.314	226.29	277.386	288.038	245.02	165.205	296.75	243.398	160.782	196.186	181.569	258.493	208	159.863	224.318	231.888	208.41
TraesCS1A02G102500	262.575	200.985	191.46	192.376	258.01	180.28	117.103	199.887	228.493	164.942	150.25	219.23	147.373	97.9233	58.022	55.4608	76.0921	96.5441	64.6084	111.265	102.196	85.354	36.3621	128.16	129.261	101.379
TraesCS1A02G102600	646.689	573.947	480.641	527.22	566.18	482.232	538.206	456.096	481.01	512.584	429.215	571.561	535.972	447.327	364.596	398.314	373.463	421.318	374.998	385.365	433.428	446.39	378.423	439.986	387.923	525.001
TraesCS1A02G102700	34.6105	12.5596	9.47885	50.1994	8.03434	15.6186	4.27442	4.71067	4.93899	9.97964	94.1583	29.3394	18.3693	2.29521	10.2345	1.18024	3.64863	37.8756	5.77503	1.78474	0	2.94983	10.0908	0	2.09476	5.26009
TraesCS1A02G102800	409.074	360.587	237.195	188.432	289.513	218.861	211.761	158.4	199.381	219.756	470.48	266.972	339.108	113.722	283.411	96.8551	189.879	472.728	131.986	194.705	183.052	210.604	89.8907	60.5133	113.225	181.64
TraesCS1A02G102900	9.07003	5.95442	5.42203	9.42344	0	6.25312	3.20784	3.76977	1.64758	7.49192	10.2271	6.00726	9.53195	1.14886	5.6909	4.72282	0	2.22935	0.96344	3.57201	4.52081	0	1.01001	0	0	1.31624
TraesCS1A02G103000	9.07301	6.61776	3.38952	3.92716	8.04462	1.04245	5.34808	12.2565	8.24028	3.33054	8.03776	6.67626	6.12947	4.59637	15.9385	9.44915	4.86877	5.57516	8.67299	0.89327	4.52159	0	7.07181	4.8043	11.5359	11.8491
TraesCS1A02G103013	0.837635	0	2.71198	0.78164	0	0	0	0	1.66388	0	0	1.33652	0	1.14666	0	0	0	0	0	0	0	0	0	0	0	0
TraesCS1A02G103014	2.5244	1.98825	0.671371	1.54016	0	0	0	0	0	0	0	0	0	0	0	0	0	0	0	0.903905	0	0	0	0	0	0
TraesCS1A02G103019	0.840079	0	0.671552	0	7.93093	0	0	0	1.66321	3.31144	0	0	0	0	0	2.43631	0	0	0	0	2.20806	0	0	0	0	0
TraesCS1A02G103900	234.125	217.155	147.866	164.926	210.534	210.907	203.997	139.267	195.614	179.59	126.991	230.009	352.39	121.517	1087.17	342.663	176.735	308.997	335.585	291.712	216.358	272.572	224.705	238.2	217.39	151.762
TraesCS1A02G104000	10.645	17.834	14.9328	18.9292	0	24.0926	25.4997	27.0009	11.4912	18.3171	11.7254	16.8036	13.6436	20.7373	16.0093	28.1998	18.0671	12.2186	11.5661	26.8204	24.238	18.6117	18.168	19.2744	6.34245	24.9992
TraesCS1A02G104200	5.75023	3.30867	6.11518	8.67849	0	0	3.19721	14.9645	16.4545	3.33494	5.84048	5.35135	2.71927	40.3507	27.3288	53.9532	43.5353	27.773	13.5114	24.058	47.7213	26.5161	26.2842	52.0721	66.257	36.8965
TraesCS1A02G104500	16.3759	13.9022	26.5684	22.9853	0	7.30785	7.43877	32.5119	24.6582	20.879	11.6772	22.1243	18.3334	27.7667	17.0923	31.4824	16.8384	15.5081	21.2723	15.1208	20.5599	3.92222	11.1326	4.83984	13.7148	5.27791
TraesCS1A02G104600	1.64171	7.28525	4.76477	6.32837	0	6.26468	6.39074	0	3.29174	5.84432	0.730445	1.34003	8.83897	2.31079	0	0	0	3.33081	0	0	0	1.96414	0	0	1.05381	0
TraesCS1A02G104700	155.588	99.9681	120.581	143.456	129.521	103.358	136.037	129.14	201.389	124.442	160.57	110.623	108.65	123.792	136.744	121.284	101.045	76.4407	66.719	132.54	104.319	62.7604	66.7981	71.6286	83.3439	79.171
TraesCS1A02G105300	323.726	287.307	186.549	281.058	129.423	371.597	412.664	322.002	166.088	290.531	151.099	325.667	249.976	239.288	206.228	275.624	227.66	245.011	265.796	183.329	160.465	86.331	217.548	277.556	265.663	386.508
TraesCS1A02G105400	682.928	551.385	532.784	531.969	558.407	497.075	824.273	439.345	536.237	612.698	527.994	618.708	503.498	442.014	320.532	459.234	397.343	474.073	418.185	498.039	459.044	498.052	280.049	435.953	361.182	548.721
TraesCS1A02G105500	192.852	179.381	145.559	186.517	250.452	158.609	163.982	153.976	192.481	142.673	204.422	181.446	190.977	286.305	361.105	269.25	309.039	199.793	215.389	242.246	300.555	255.238	271.073	234.667	239.028	265.024
TraesCS1A02G105600	641.201	447.493	417.889	427.257	533.636	414.347	475.615	332.565	384.857	429.858	783.286	423.374	502.761	476.039	700.664	545.869	723.295	557.885	510.204	531.441	454.451	549.509	499.786	529.695	354.069	654.184
TraesCS1A02G105700	8.19173	37.0732	23.8375	52.2856	24.2773	41.7572	7.44185	39.9788	3.28836	59.288	2.1897	46.2503	35.9954	12.7218	2.27893	21.0046	1.20362	8.86546	2.9003	1.77942	9.89356	6.86563	13.1559	13.5462	8.43726	2.63871
TraesCS1A02G105800	20.5122	21.1851	72.8065	59.3086	0	22.9616	48.974	15.8555	21.3874	20.8647	11.6824	30.8094	59.1284	13.8599	9.11481	4.6805	0	9.98801	1.93234	0.890569	5.3162	18.6514	17.1989	20.2899	3.16031	2.63772
TraesCS1A02G105900	173.934	146.95	136.06	115.426	202.024	134.618	119.233	130.579	168.613	141.021	327.065	108.482	154.261	300.233	820.21	279.661	460.953	322.924	257.921	396.267	336.353	650.774	491.607	510.033	200.111	316.475
TraesCS1A02G106000	257.353	265.89	250.826	257.976	336.713	181.185	264.935	235.429	186.406	239.364	287.218	247.098	270.683	237.005	253.684	239.994	268.014	271.733	255.828	227.274	290.849	305.568	237.119	212.488	174.581	231.405
TraesCS1A02G106100	429.443	477.297	490.817	539.246	465.699	394.368	481.466	594.151	514.846	480.574	575.786	470.104	476.072	577.04	606.906	576.922	579.322	669.055	560.156	610.958	639.363	631.875	639.33	552.079	535.333	600.362
TraesCS1A02G106200	7.38954	3.30964	7.47981	1.57977	0	9.39074	0	12.1434	8.22725	9.17627	2.19047	4.01627	8.8372	8.07784	2.2782	4.68663	4.8326	0	0	9.79969	6.82636	9.81954	4.04551	1.93054	4.21044	0
TraesCS1A02G106300	73.2491	52.68	69.8256	41.8187	24.1698	45.6961	65.5488	30.4489	71.1106	41.547	59.6175	68.3716	35.786	69.0239	64.6098	40.5449	39.4355	38.5403	50.0276	61.9056	81.3832	43.8744	26.1775	72.7554	77.696	43.3195
TraesCS1A02G106500	428.211	308.308	278.336	262.316	403.774	343.356	351.967	301.895	235.862	233.381	207.638	242.634	251.644	201.77	188.61	155.106	220.852	149.347	209.821	220.793	187.127	157.741	190.051	302.021	310.785	413.492
TraesCS1A02G106600	1419.98	1078.54	1273.08	1537.28	2014.83	1143.49	921.621	1080.02	1416.74	1079.84	1958.57	1185.35	1382.21	2101.83	2407.07	2195.19	2335.11	1956.48	1589.26	2025.58	1954.15	2533.78	1982.94	1702.1	1467.22	1010.13
TraesCS1A02G106700	57.9181	63.4971	33.1308	28.9291	8.01785	55.1903	71.8574	22.7779	59.3834	54.0262	32.1564	29.9737	21.1354	19.4663	35.2663	27.3205	28.1421	5.59064	19.2364	23.2626	8.9969	24.6412	23.2081	2.87182	23.0011	22.3523
TraesCS1A02G107300	205.596	255.568	275.37	257.738	173.297	255.438	190.896	216.91	226.771	217.745	209.321	197.882	233.302	327.796	400.316	328.16	424.968	246.213	281.5	306.007	325.682	298.756	307.464	257.732	304.367	294.626
TraesCS1A02G107500	47.7506	19.8551	8.82361	1.57448	0	5.21421	12.8144	2.81774	20.5871	0.833268	16.8008	0.668321	1.36106	1.15106	4.55482	1.17725	3.64043	0	0	2.67681	9.82238	0	2.02139	0.962639	4.20114	28.9801
TraesCS1A02G107600	133.694	127.58	135.948	163.034	82.023	131.325	144.471	162.827	135.483	184.22	101.322	120.426	141.781	208.882	247.454	285.091	241.868	179.384	223.259	198.296	186.432	204.259	237.429	180.735	223.343	124.436
TraesCS1A02G107700	0.824952	0	0	0	0	0	0	0	0	0	0	0.667242	0.680973	0	30.7272	0	3.6532	0	0	0	0	0	0	0.960122	0	0
TraesCS1A02G107800	487.596	479.829	477.946	464.232	364.095	405.984	410.318	439.32	415.129	415.741	412.24	451.656	516.238	488.382	407.603	473.764	359.884	478.745	526.749	404.881	432.727	524.659	443.324	624.793	546.843	465.716
TraesCS1A02G107900	56.7117	57.647	83.1932	67.5205	16.0913	62.6104	101.553	69.114	82.5537	68.3273	63.6691	93.9986	50.4937	76.2515	129.938	102.832	94.9116	65.9572	69.4313	106.148	95.3753	58.1917	88.9892	72.0613	72.3764	101.034
TraesCS1A02G108000	13.1868	18.5588	2.7196	11.8313	16.1435	10.4444	5.34534	14.0984	11.5441	26.4034	0	0.669443	8.177	1.15314	3.42124	2.35636	0	0	0	0	1.51415	0	0	0.964409	2.10428	0
TraesCS1A02G108100	122.012	66.8662	109.001	109.378	145.713	80.3895	88.2101	100.336	97.817	59.2982	78.0954	63.0223	58.3992	107.597	192.582	117.782	184.041	70.9004	112.166	136.986	114.22	212.795	308.69	184.883	88.6202	56.7396
TraesCS1A02G108200	0.8248	0	0	0.787456	0	0	0	3.76663	0	2.50192	2.19418	0.668821	1.363	1.15163	0	0	0	0	0	0.893661	0	4.92399	0	1.92613	2.10178	0
TraesCS1A02G108300	255.617	219.789	119.857	83.1665	210.377	204.603	182.879	80.9102	221.974	217.932	283.937	169.57	67.2402	67.0694	250.677	224.103	190.214	191.739	75.4025	347.013	325.659	142.226	70.8364	243.796	209.852	245.388
TraesCS1A02G108400	7.39045	25.1518	16.9967	15.7935	24.2233	2.08665	12.785	9.34392	64.1732	6.67283	19.7138	12.047	4.75859	79.6075	72.897	39.8465	39.8782	34.4279	14.4833	136.312	91.7492	32.4057	27.3046	25.0914	51.5679	43.5018
TraesCS1A02G108600	0	1.98807	0	2.36371	0	1.04412	2.13924	4.70595	2.474	0.834223	2.19441	4.01428	3.40763	5.7608	7.981	0	0	0	0.965558	6.25542	6.04921	2.95437	2.02384	5.78118	3.154	5.2754
TraesCS1A02G108800	49.9869	33.7622	44.2585	28.5064	72.8088	31.3153	34.0303	22.3297	36.176	27.552	45.256	38.1985	27.8492	5.78064	1.1394	5.83819	8.4301	21.0619	12.5657	20.4673	12.1703	16.6765	1.01189	4.83612	13.7064	13.192
TraesCS1A02G108900	57.3635	69.5102	84.4299	56.2189	97.076	38.622	66.9988	75.3667	78.9302	86.8295	128.469	81.0867	52.3027	45.0878	83.1761	47.8754	54.1959	145.22	87.9589	73.8614	79.8644	136.357	66.7841	91.8837	37.9552	67.2784
TraesCS1A02G109000	5.74327	7.94222	4.08091	4.74207	0	10.4339	7.4522	10.2617	1.64489	18.3544	4.3799	3.34753	6.11575	3.46331	4.55608	1.1703	3.62052	6.65837	6.76065	0.890455	4.55402	4.90761	5.05689	1.9314	3.15888	22.4131
TraesCS1A02G109100	17.3313	1.98506	28.4562	9.41622	0	63.5739	1.07015	18.8807	0	57.4296	0	4.67108	19.0729	62.0049	0	31.9264	2.43681	13.3873	46.2367	0	3.01118	23.6287	22.2197	18.2422	75.459	0
TraesCS1A02G109200	68.8903	105.252	107.518	100.457	97.006	93.9279	135.155	81.0803	99.5103	76.7827	152.574	74.3487	96.4837	87.7946	92.2795	97.0537	115.767	116.479	43.4786	61.4301	96.4832	111.876	89.0253	86.0076	80.0721	113.419
TraesCS1A02G109300	153.389	119.151	136.763	119.414	169.734	100.186	104.309	133.316	109.385	108.489	116.076	115.195	119.593	56.5948	18.2275	39.7689	30.1562	53.2555	33.8137	76.5724	46.3304	31.4065	26.3016	55.0734	52.6711	54.0685
TraesCS1A02G109400	11.4571	1.98591	3.40696	2.37892	0	4.17594	3.18651	5.56796	4.10872	1.67049	1.45942	4.02331	2.71534	6.944	0	2.33001	0	1.10719	0.967046	1.7783	0	1.9605	0	0	5.27645	0
TraesCS1A02G109500	176.102	131.744	171.645	103.003	145.68	123.187	146.695	143.146	100.291	109.397	150.357	113.958	106.623	98.3163	83.1827	93.3342	113.118	65.376	75.4124	78.2891	111.893	68.6523	44.529	57.0948	66.4503	84.4422
TraesCS1A02G109600	51.1127	62.8569	65.7568	73.0585	16.0902	81.2998	49.1792	89.4937	55.1928	54.9499	34.3345	52.7409	44.2537	171.23	151.393	212.448	97.3071	128.167	173.449	108.938	153.017	173.171	263.644	120.121	144.729	80.3019
TraesCS1A02G109700	13.9311	25.1561	25.8737	19.0036	24.269	14.6137	13.8251	17.6786	7.39971	18.3678	13.8688	29.4861	28.5288	2.31219	3.4182	3.50308	4.81741	7.75985	3.86633	10.6788	8.36675	6.8669	1.01188	12.5736	9.4888	10.5535
TraesCS1A02G110000	24.6031	17.211	16.3322	2.37307	16.168	4.1746	3.19257	1.86382	19.7374	11.6845	35.7707	8.70763	2.03837	6.93132	492.159	253.732	203.791	203.002	243.483	107.724	6.83764	17.6644	3.03497	3.86561	6.32161	19.7825
TraesCS1A02G110100	63.5225	56.7266	49.8002	58.1924	0	59.5002	58.9953	47.7749	72.9891	50.2016	39.4478	55.8308	76.5589	64.7786	81.3605	84.9567	97.9533	85.3716	34.4578	64.2883	80.0964	49.3947	66.5915	65.8249	78.6952	79.9375
TraesCS1A02G110200	130.917	169.405	158.776	172.329	96.6537	185.591	142.038	158.79	163.041	149.951	126.359	145.653	188.5	287.66	227.703	247.295	242.76	221.533	215.022	231.991	296.038	331.373	324.367	226.133	195.287	221.256
TraesCS1A02G110300	635.804	574.566	635.43	708.425	484.883	511.345	552.489	673.329	616.865	431.42	949.066	487.519	829.05	961.959	1112.99	987.485	881.998	624.731	791.176	1213.69	1837.58	958.954	1445.51	887.785	883.696	636.918
TraesCS1A02G110400	2.48384	0.663595	0	1.57335	0	0	0	0	0	4.17314	0	0.669121	7.51565	1.15125	0	0	0	3.35747	0	0	0	0	0	0	1.05083	0
TraesCS1A02G110500	20.7959	7.26682	1.34546	5.42753	23.8988	8.31221	3.23228	2.87998	3.3038	3.3129	2.92336	8.62081	8.87775	7.96341	5.67867	17.9963	4.93798	1.12335	16.2869	4.48562	1.48544	3.95146	4.02587	0	1.03959	5.24614
TraesCS1A02G110700	24.6008	41.0419	29.9444	26.1069	8.0847	20.8734	21.2821	26.0885	23.0263	26.7085	32.8503	22.7751	48.9191	11.5533	23.9248	11.6908	10.8511	14.4197	11.595	15.134	17.4764	13.7384	12.1402	4.83249	17.9127	17.1454
TraesCS1A02G110800	122.996	195.281	150.41	145.578	97.0223	173.252	269.203	142.536	122.53	191.973	154.03	188.907	245.948	71.6349	37.5965	93.5154	51.8386	90.9497	76.3362	58.7532	52.4344	76.5398	36.4214	41.5624	65.3325	56.713
TraesCS1A02G110900	1185.96	1307.26	985.814	942.824	810.684	1496	2091.85	923.508	1006.86	1925.23	858.389	1395.97	1195.96	1845.61	1607.86	1999.5	1910.72	1578.3	2450.8	1134.91	915.644	1391.79	1564.8	2505.2	1574.23	2573.95
TraesCS1A02G111000	166.605	184.013	176.836	255.248	129.255	257.735	202.331	256.67	130.792	346.24	365.773	290.566	250.113	232.026	157.198	334.856	138.845	390.734	277.192	179.021	163.159	327.897	304.444	228.852	307.45	180.633
TraesCS1A02G111100	203.684	230.233	209.167	192.821	141.439	258.303	223.058	225.424	188.275	166.258	136.673	236.124	210.85	161.765	112.593	163.158	146.884	142.291	170.287	165.974	193.116	106.911	137.6	194.945	290.964	308.238
TraesCS1A02G111300	48.3093	20.5234	19.7576	23.7804	32.3833	11.4844	11.6896	16.7197	54.2499	17.5396	5.83884	37.5472	3.39519	17.3558	30.7679	4.66393	3.60815	23.2625	3.86797	23.1265	19.0392	13.7282	8.09697	9.6806	7.38556	21.113
TraesCS1A02G111400	2.48988	0	0	0	7.81528	0	0	0	0.822778	0	0	0	0	1.11385	0	0	3.70829	2.23853	0	0	0	0.981845	0	0	0	0
TraesCS1A02G111600	41.3363	15.2081	20.2833	17.2048	0	18.739	28.9352	24.644	28.0275	14.9587	35.796	21.3127	9.53979	19.4677	10.2356	10.6783	30.5551	29.0486	22.119	29.5076	20.9991	11.8208	11.097	15.318	47.0479	26.2909
TraesCS1A02G111800	0	0	1.35822	0.786587	0	0	0	0	1.65191	0	3.66161	0.668849	0	6.90577	2.28164	1.18481	12.2086	0	0	1.79092	3.77319	0	2.02457	0.962405	7.35356	2.63834
TraesCS1A02G111900	784.286	748.59	964.665	891.429	702.413	817.95	770.36	877.571	824.405	682.266	554.184	661.207	716.535	1880.4	2060.45	1958.68	1810.52	1145.1	1287.99	1578.81	1962.08	1802.04	1767.67	1408.83	1487.97	1405.19
TraesCS1A02G112000	70.0778	66.1648	54.9081	52.6295	16.0893	40.6493	49.1817	53.7025	77.4362	40.795	108.118	48.7336	69.446	74.6933	78.5415	60.1998	75.4203	47.9258	52.9968	87.5102	116.825	46.2457	36.3641	34.5925	54.5329	57.9214
TraesCS1A02G112100	58.3189	65.5338	135.973	96.2772	113.038	34.4325	89.5183	77.59	71.59	53.3848	96.392	62.2437	50.9941	62.2986	77.46	29.3109	41.1027	38.8805	44.417	94.458	75.0576	46.1628	47.5336	33.6908	48.4093	76.4622
TraesCS1A02G112200	299.142	341.59	323.395	294.513	339.732	382.035	360.552	404.838	331.354	342.291	470.817	373.241	354.587	198.827	239.269	174.02	232.482	116.409	215.536	258.976	236.512	252.127	316.709	261.112	235.089	273.061
TraesCS1A02G112400	421.033	447.957	371.432	402.115	261.518	423.842	541.838	431.535	449.206	492.681	561.851	542.656	532.542	493.424	915.372	732.344	641.974	776.256	920.07	373.647	586.911	643.295	637.259	589.853	768.437	1106.55
TraesCS1A02G112500	3815.7	3249.82	1851.03	1586.07	1857.16	1590.26	3123.86	1984.17	3098.16	1550.54	3102.06	1646.22	1557.51	1526.11	3178.81	1530.5	2412.52	1477.7	1441.97	2721.9	2616.43	1807.16	1342.17	1593.93	1652.83	2465.01
TraesCS1A02G112600	166.587	178.72	139.439	124.085	105.03	176.35	144.813	125.974	129.142	134.331	150.396	143.953	103.303	160.473	173.149	187.296	213.663	199.788	193.176	170.995	214.039	150.196	155.767	179.626	129.52	183.276
TraesCS1A02G112700	56.641	51.6288	51.6828	66.3623	40.3847	57.3876	54.3198	77.5006	75.6832	46.7171	68.6301	38.8264	93.1202	96.9461	84.2918	85.5015	64.0112	89.9298	100.435	51.6639	98.6238	112.91	100.127	79.1632	62.1104	59.3276
TraesCS1A02G112800	131.735	131.513	104.437	102.898	118.558	129.894	119.478	191.55	146.278	95.6884	119.788	129.265	85.2196	102.637	79.5144	77.9442	87.5664	76.9966	48.589	99.1475	112.587	71.4848	64.2535	47.0907	73.4339	65.3876
TraesCS1A02G113100	9.06858	3.34147	8.78736	3.98245	0	7.33057	32.7225	6.57147	1.65064	5.84146	2.24594	4.63905	5.51276	5.7572	3.44175	3.53056	0	12.0626	0.955345	0	6.55291	4.94015	9.09119	17.4125	1.0661	20.9479
TraesCS1A02G113300	37.7622	137.676	70.0416	84.5283	121.15	148.163	105.448	66.3013	104.477	257.774	192.749	210.192	271.209	78.477	93.4038	101.906	99.043	378.607	320.614	85.5146	72.8253	168.878	78.8868	78.1943	51.5814	46.143
TraesCS1A02G113500	0.820052	0	0	0	0	2.08685	3.19233	0	0	0	0	2.00893	1.35873	1.15486	0	0	0	2.21843	0	0	0	2.94371	0	1.93219	0	0
TraesCS1A02G113600	0.820287	0.66159	5.43849	3.15949	0	3.12885	2.12869	4.66417	4.11086	18.346	0.729721	5.35346	12.2276	0	1.13855	0	1.2067	2.21893	0	0	0	0	0	0	1.05241	1.31784
TraesCS1A02G113700	25.4075	41.0436	23.1477	21.375	24.2658	14.6132	48.926	14.8917	36.178	20.8711	40.8774	31.4936	30.5682	28.8983	33.0418	14.0159	34.9345	28.826	22.2297	21.3592	28.1366	35.318	40.4735	20.308	29.5169	47.4882
TraesCS1A02G113800	0.818498	0	0.681435	0.792995	0	0	0	0	0.821848	0	3.64896	4.02359	0	0	1.13957	0	0	1.10737	0	0.889278	0	0.980382	0	0	0	0
TraesCS1A02G114000	14.7749	20.5192	23.8024	11.8514	16.1549	5.21714	15.9755	9.33614	16.4525	5.00556	21.903	10.0417	12.2345	9.23358	12.53	8.1978	13.2839	7.77125	9.65757	11.5794	15.9331	7.85436	13.1482	14.4821	14.7389	5.27369
TraesCS1A02G114100	9.01948	50.304	18.3728	59.3264	32.3349	31.3067	30.8562	0.931664	38.6474	7.51091	37.9564	11.3863	13.5873	0	9.11321	7.01392	9.64465	6.65463	5.79683	5.34088	26.5911	0.981216	3.03472	4.8319	1.05356	5.27492
TraesCS1A02G114300	255.248	277.573	276.189	284.781	305.702	286.921	245.909	352.42	252.811	288.337	270.874	309.257	247.945	343.775	330.896	373.155	359.371	322.814	337.678	344.535	391.089	374.579	301.872	328.702	360.319	307.128
TraesCS1A02G114400	25.4857	19.1928	18.3407	24.4424	48.3949	28.1618	14.9312	14.9862	11.5226	16.6731	17.5261	14.0445	14.2822	26.5049	12.5268	18.7903	24.2153	18.8995	9.64979	27.6368	31.7908	23.5814	31.3392	19.2768	34.6939	28.9894
TraesCS1A02G114500	0	2.64944	0	3.96291	0	0	0	0	0	0	0	0	0	0	3.42015	0	0	0	0	0.890181	0	0	0	0	0	0
TraesCS1A02G114600	0	39.7365	17.7152	70.5373	0	0	45.7296	0	62.5015	0	82.5094	0	0	0	80.9334	0	78.2585	0	0	0	71.5702	16.6796	43.5326	1.936	0	65.9938
TraesCS1A02G114700	4.91159	7.28175	19.7573	4.75638	16.1918	2.08791	11.6869	11.1421	11.5057	8.35175	5.1083	11.3979	10.1839	1.15707	1.13945	1.16557	0	0	0	0.88931	0	1.96081	0	0	0	2.63895
TraesCS1A02G114800	9.12458	5.28484	0.670766	3.09032	0	9.40916	3.21913	6.72838	10.7847	5.73724	0.741792	2.63064	4.81173	0	0	0	0	0	0	0.890701	0	0	0	0	0	1.30103
TraesCS1A02G115000	1116.61	1264.73	904.026	1086.28	870.983	1536.33	1673.6	1200.22	787.688	1265.39	804.029	1100.03	1284.8	912.544	1273.15	1327.44	1423.01	1199.73	1713.67	665.124	992.095	1090.73	1166.57	1847.37	1589.39	2279.5
TraesCS1A02G115100	135.471	640.716	269.938	142.96	145.36	138.768	692.424	131.708	861.359	113.446	640.32	135.207	152.266	151.162	427.142	166.372	533.992	134.362	155.467	135.409	505.875	195.402	151.699	164.086	166.303	457.452
TraesCS1A02G115200	471.057	580.506	508.77	551.641	403.95	1039.31	1201.13	607.518	468.042	727.546	434.397	746.533	694.589	456.004	713.096	487.001	721.91	446.208	768.827	197.717	195.812	238.551	364.126	466.43	764.461	1412.13
TraesCS1A02G115300	15.5595	31.1158	52.4542	43.5889	64.7577	26.1001	38.262	40.8829	46.0325	30.0658	26.2753	45.5888	37.3492	6.94128	4.5581	16.328	1.20301	6.64729	6.76844	1.77911	8.37535	2.94196	8.09663	16.4544	12.6593	26.3899
TraesCS1A02G115400	212.059	140.87	100.66	124.127	120.141	124.925	212.576	134.135	133.663	78.0892	116.214	79.2048	126.864	41.1767	37.5342	11.903	67.4239	7.83493	32.6821	42.975	38.921	21.6955	20.1744	14.3412	14.6225	32.8587
TraesCS1A02G115500	40.2094	45.011	42.8531	41.8906	40.3976	67.8273	63.886	51.3191	37.8374	65.9152	48.9149	74.3218	55.0491	81.9709	54.6789	92.4719	83.2878	105.441	106.249	68.5748	73.6271	76.5693	104.183	109.132	77.9251	96.2543
TraesCS1A02G115600	5.82142	9.8598	2.66954	0.767325	0	0	0	1.92918	5.76638	1.64518	1.45652	0	0	0	4.51896	1.20368	1.23763	0	0	0	0	0	0	1.88283	0	0
TraesCS1A02G115700	80.0433	17.2015	8.80666	29.0294	377.789	4.16821	11.7701	7.55125	14.8327	6.6576	311.237	20.0162	23.1568	6.88849	26.1762	16.5522	10.9642	6.69273	7.70506	10.7209	52.6884	98.4396	51.5022	134.398	27.2454	3.94796
TraesCS1A02G115900	10097.4	9198.99	7224.14	7628.72	11999.4	9070.02	10078.5	8340.13	9292.28	10080.3	10457.9	11527.2	13913.1	25928.6	31054.8	27808.3	26008.3	25815.9	23189	19736.7	25195.9	32547.1	25437.5	25902.9	20979.3	25295.9
TraesCS1A02G116000	351.405	337.417	365.884	325.946	323.178	353.519	411.367	340.895	355.751	326.58	361.758	390.082	320.386	343.74	361.99	338.081	418.536	306.921	293.859	354.849	363.429	316.653	306.296	289.772	327.507	330.779
TraesCS1A02G116200	86.805	58.2914	133.464	153.14	121.54	143.119	108.414	95.65	63.3162	117.846	64.9868	142.057	161.67	129.704	69.5522	83.9383	56.5221	86.419	80.3166	87.195	95.53	90.2428	135.708	118.581	110.876	73.9427
TraesCS1A02G116300	4.99908	3.98118	5.38989	14.744	0	3.15027	14.0113	4.82727	5.83286	12.3485	8.19584	3.30286	6.90434	10.1851	25.0507	16.7925	19.6947	5.59617	15.1505	16.9982	7.92017	5.94466	5.03887	13.2744	13.5816	14.3747
TraesCS1A02G116500	27.9818	22.5	40.7256	28.3452	24.1741	45.8816	20.2829	41.3024	27.1695	34.163	16.0678	34.0847	27.2153	19.5699	13.6631	14.1194	15.7673	23.3684	24.1114	19.6249	16.6259	26.543	18.1914	16.3666	13.6546	10.5377
TraesCS1A02G116600	59.9797	40.0329	26.3687	61.8994	32.3936	71.5868	52.8592	45.2534	45.5788	23.9932	41.3456	45.0492	41.9999	33.2419	51.6411	61.457	71.5274	50.628	48.363	30.2769	52.1422	74.0557	38.4483	72.2176	17.025	30.1412
TraesCS1A02G116700	129.776	167.814	179.648	58.5252	79.2271	45.7065	31.4341	35.9845	119.371	84.3044	91.5858	31.7197	54.8389	149.332	975.52	380.881	442.712	380.849	709.785	465.574	398.186	174.485	262.312	156.854	85.9397	140.105
TraesCS1A02G116800	31.548	36.3683	42.493	34.2498	15.9852	24.9695	29.0457	21.9795	33.8542	44.8116	24.8574	24.5924	17.7495	30.8143	54.5741	34.6582	36.9108	26.9173	33.6032	46.6158	35.0636	18.7574	19.1517	26.704	29.1895	43.3428
TraesCS1A02G116900	228.311	185.077	260.588	82.164	94.8599	81.1705	116.254	101.744	154.779	90.6663	104.636	94.9428	78.4694	233.122	1329.42	400.269	468.638	405.215	304.513	373.189	299.968	412.151	197.784	423.586	104.551	99.3636
TraesCS1A02G117000	8.37854	7.92914	26.8024	13.0771	31.6612	3.11655	1.08472	4.87124	4.14776	5.78265	27.1298	2.64164	3.42919	15.8247	27.2527	35.2293	36.1995	20.3536	11.4569	62.1618	28.655	54.5496	52.25	27.3711	32.0806	2.61768
TraesCS1A02G117100	0.82285	0	2.02806	0.790602	0	0	5.30344	0	2.48732	1.6528	0.750705	0	0	0	8.01417	10.647	1.21219	1.10345	0	6.22412	0.722145	1.97359	2.02593	0.961255	3.18909	0
TraesCS1A02G117300	0	1.98647	0	1.58584	0	1.04423	0	0.928817	1.64414	0	7.2996	7.377	0	0	0	0	0	3.32342	0	0.889566	0.761812	1.96137	1.01231	0.968326	0	3.95947
TraesCS1A02G117400	51.2916	17.8778	66.4353	85.3845	118.782	54.2082	7.61869	46.0608	24.1743	49.5407	18.454	55.48	48.9567	39.4857	2.27649	82.8749	0	29.4804	56.2427	6.32099	6.56414	30.841	92.5276	45.2614	75.6984	6.5485
TraesCS1A02G117500	10.5356	17.069	9.66529	15.883	0	20.0312	4.5111	4.70455	6.10457	5.60836	5.42	8.5151	11.6139	0	0	8.66526	9.23487	1.063	1.85516	2.83144	4.73251	7.48299	0	0	0	0
TraesCS1A02G117600	24.5914	13.9017	17.6994	19.788	24.2627	18.7878	34.0397	20.4819	15.623	14.1914	18.2492	20.7706	18.3419	4.62308	7.97542	1.16828	3.61475	9.97946	10.6308	22.251	8.36315	7.849	3.03539	4.8345	13.7026	11.8715
TraesCS1A02G117700	4.91943	23.1691	8.16753	11.0778	8.08581	9.39338	14.8955	1.8629	13.9796	11.6858	8.0299	2.00976	6.11454	5.77749	7.97511	3.50631	12.0538	5.5453	7.73058	8.01142	8.36017	3.92496	13.1525	6.76658	5.26914	6.59473
TraesCS1A02G118200	5.76169	11.8885	6.68644	6.31841	0	8.28108	16.8846	10.1977	3.27182	22.6393	2.97875	17.9835	7.60911	3.51442	2.28416	4.70776	23.0002	14.3451	12.5648	3.56266	16.0626	4.93342	6.07565	2.92964	12.7192	3.95704
TraesCS1A02G118300	77.0843	50.9713	53.7629	57.7499	32.3381	87.668	115.99	58.702	61.6781	63.432	21.1702	58.9466	51.6373	88.9581	56.9635	49.1033	42.2003	38.823	43.4807	44.5122	32.6722	52.9915	48.5606	99.547	68.4884	69.8999
TraesCS1A02G118400	95.8247	154.061	143.476	189.536	72.299	120.724	96.5037	169.616	130.235	134.687	80.4472	143.244	119.304	120.297	95.5015	175.218	111.046	70.4247	81.7879	151.089	104.379	70.9853	70.7146	92.0866	83.7014	81.5323
TraesCS1A02G118700	304.409	274.041	219.724	196.045	153.526	280.709	324.721	300.382	308.447	244.483	213.179	277.218	258.923	250.558	267.704	232.89	270.334	227.506	260.808	270.721	293.038	236.565	238.717	242.437	298.039	356.023
TraesCS1A02G118800	115.842	125.793	124.592	141.692	119.401	126.683	101.627	135.319	137.452	158.611	135.089	149.959	133.839	152.889	156.422	203.519	182.307	186.489	156.704	130.193	166.335	156.205	178.162	187.525	165.648	154.84
TraesCS1A02G118900	0.827788	0	2.03967	4.72533	0	0	7.51391	0	5.78748	4.1758	0	2.67843	0.683341	4.60932	0	0	0	1.11901	0.96657	0	0.755586	0	1.01339	3.85422	2.10347	0
TraesCS1A02G119000	0	2.00775	5.42843	3.96177	0	3.1777	4.26612	0	4.16174	0	0	3.32031	5.52783	0	2.29206	0	0	0	0	1.78412	0.723147	0	2.02887	0.963058	0	0
TraesCS1A02G119100	35.2727	21.8405	23.8071	26.8765	24.2394	7.3037	1.06439	3.73007	41.1183	7.50887	102.191	21.4255	10.8712	0	27.3361	24.5679	36.1935	24.4092	0.965853	37.3941	44.7907	1.96278	2.02276	10.6242	9.47761	0
TraesCS1A02G119200	0	2.67981	0	0.789654	0	0	1.07789	2.88151	0	0	0	0	0	0	3.44327	0	0	0	2.85924	28.6901	10.8549	0	0	2.88239	6.36447	0
TraesCS1A02G119300	104.953	88.0422	115.022	137.673	113.196	87.6705	58.5205	121.1	218.743	55.9235	130.669	45.5532	103.27	132.876	111.651	139.096	176	83.1831	75.3713	130.857	186.19	86.3511	205.378	114.059	146.476	88.3679
TraesCS1A02G119500	333.739	223.037	309.783	376.159	411.403	188.794	153.561	520.635	483.928	165.073	445.448	300.977	286.991	745.689	880.312	992.144	783.203	531.35	681.318	809.433	1044.75	970.709	1276.86	911.915	991.512	640.43
TraesCS1A02G119600	156.735	155.553	148.285	71.9253	129.272	172.177	205.5	55.0514	127.495	149.352	139.444	138.6	190.293	289.785	45.5657	49.1623	149.677	106.551	85.9648	129.134	155.604	463.342	510.799	524.411	85.2964	162.182
TraesCS1A02G119700	195.758	172.127	154.618	160.052	105.214	134.671	111.615	127.342	183.319	147.811	120.431	173.62	152.803	133.017	142.436	117.833	91.4558	125.211	144.058	132.557	143.865	136.323	70.8418	118.062	168.764	163.607
TraesCS1A02G119800	104.239	19.1955	60.529	109.043	32.3117	99.1272	43.6638	146.558	142.311	55.0628	50.3765	77.6591	56.4131	217.003	480.702	358.32	502.319	187.609	167.082	293.037	161.623	225.806	393.442	344.698	265.316	204.36
TraesCS1A02G119900	57.3442	39.0351	29.2434	61.8723	16.2261	34.5311	21.2199	26.0066	54.2347	20.8908	40.1852	17.4713	25.7607	9.27623	63.8413	75.7678	36.0772	19.9871	40.5421	79.12	73.9281	40.1379	52.539	21.2584	23.1699	55.4613
TraesCS1A02G120000	35.1743	27.8028	28.1899	21.5627	23.7875	29.2536	26.035	18.5172	28.324	28.8158	17.0345	15.8396	24.156	34.9631	25.028	19.3877	18.6658	13.5332	9.49411	46.7852	19.5404	16.8774	20.1004	18.8466	9.34889	22.2219
TraesCS1A02G120100	326.974	343.964	370.925	420.833	582.586	365.345	364.624	457.324	323.256	399.52	518.076	377.409	375.176	149.07	126.947	142.565	110.291	169.288	102.34	192.931	177.162	128.231	167.305	110.696	160.313	133.989
TraesCS1A02G120200	912.18	906.286	601.514	502.472	639.482	463.52	805.544	553.089	675.642	650.573	918.85	557.782	545.258	525.226	869.419	557.4	778.233	659.629	565.635	816.541	871.828	762.887	531.322	487.829	538.02	918.339
TraesCS1A02G120300	2.45958	0	2.04203	0	24.2595	1.04375	0	0.931326	0.822324	0	0.729996	1.33992	1.35877	1.1556	0	0	0	2.21802	0	0	0	0	1.01177	0.966747	0	0
TraesCS1A02G120400	13.4289	16.5224	12.7212	9.98101	7.90404	6.23887	7.60524	6.84578	4.98944	9.89298	16.1813	10.5495	7.56345	11.2743	4.54343	1.21777	10.0062	16.9824	7.61793	24.3416	5.84095	13.9018	11.0418	18.8275	12.4126	2.61531
TraesCS1A02G120500	126.22	117.639	98.6519	87.9788	95.2315	98.7003	100.643	95.9459	115.104	102.569	101.761	84.6936	87.6447	104.293	107.903	97.9796	99.5072	85.7725	97.5343	128.673	97.4604	76.2522	117.66	119.294	72.5695	90.4131
TraesCS1A02G120600	32.8621	42.3592	36.7002	37.0915	24.2127	25.037	49.0297	26.1887	33.7372	35.0246	40.8905	52.8572	19.0379	17.2978	10.2503	11.7295	6.0469	31.1093	19.3064	13.3675	21.9737	35.3601	20.2229	19.2912	28.403	80.399
TraesCS1A02G120800	236.632	221.987	182.688	191.863	75.0949	245.287	284.922	129.089	138.548	253.307	106.948	171.061	224.37	215.966	121.33	160.638	174.833	184.275	295.069	106.45	79.6984	240.038	173.814	242.532	137.2	250.466
TraesCS1A02G120900	66.7649	49.6638	61.8572	52.4094	99.2158	98.62	76.0175	54.2124	58.9138	62.6199	36.9518	67.9352	69.5246	82.9357	47.7836	104.89	60.0732	74.0248	84.181	61.4836	48.9882	37.9488	56.1362	57.1454	39.4985	60.1633
TraesCS1A02G121000	605.496	521.002	514.131	531.423	501.635	459.306	502.949	452.978	546.727	526.026	335.034	477.187	522.994	548.08	525.277	619.865	406.962	570.82	494.932	442.237	513.542	667.997	631.443	542.693	547.267	659.63
TraesCS1A02G121100	0	2.64417	4.04194	6.21504	7.97921	2.07963	5.38449	1.91641	4.12989	4.14569	0.731116	6.63933	2.73174	0	0	5.9895	2.46586	2.2455	2.87759	2.69104	1.48869	6.91433	4.02941	9.52136	4.16436	0
TraesCS1A02G121200	37.6704	34.426	37.4674	34.8712	56.6631	33.4082	17.0053	26.0163	19.7282	28.3955	37.9532	24.1353	25.8049	34.7065	34.1857	12.8291	12.0301	4.43152	11.603	41.809	22.0806	11.7678	23.2778	17.4223	9.4945	11.8755
TraesCS1A02G121300	406.766	357.114	356.989	340.451	345.985	308.287	433.678	298.116	356.44	332.297	394.774	286.703	319.923	417.284	496.055	519.593	503.279	451.073	444.213	519.777	475.651	424.572	390.749	547.059	322.63	519.37
TraesCS1A02G121400	261.129	246.223	231.835	216.371	201.861	246.225	267.419	307.415	329.916	259.406	233.645	222.87	255.604	234.208	289.31	292.989	294.857	203.236	302.219	261.041	277.522	231.75	261.922	267.32	304.145	328.241
TraesCS1A02G121500	0	0	0.677391	2.35126	0	3.12839	1.07281	0	0.825445	4.16256	29.2642	1.33452	0.682302	3.44244	21.6431	8.31034	7.33821	45.8558	11.561	13.4292	6.76519	13.8087	15.1575	0.959362	6.28542	0
TraesCS1A02G121700	112.684	100.928	75.2981	77.2755	69.7852	81.0961	94.457	74.6162	114.956	49.0877	164.023	71.1497	94.4612	81.2299	65.6555	51.4852	115.337	49.8991	37.4331	72.183	120.201	126.877	147.045	88.7945	68.9168	116.263
TraesCS1A02G121800	213.946	220.441	879.519	42.7417	80.8752	8.35012	2.12749	2.79302	463.759	39.235	41.6082	2.68006	21.0593	1.15576	4487.88	366.844	986.836	782.837	446.494	122.826	40.2948	28.4527	18.2123	35.7751	5.2702	43.5287
TraesCS1A02G122000	1456.4	1436.6	873.496	840.375	841.783	1332.86	1941.42	1076.52	1251.23	1033.09	876.271	926.449	886.367	2198.31	2368.48	1860.55	2820.88	1197.64	1605.18	2016.83	2154.38	1786.09	1892.91	2241.65	1943.39	2491.55
TraesCS1A02G122100	192.299	133.74	153.361	155.493	162.009	177.513	199.676	230.068	213.669	158.737	106.55	181.101	111.335	135.459	129.922	109.482	120.149	109.606	79.3187	172.498	108.244	89.2054	97.181	162.743	154.126	142.544
TraesCS1A02G122200	122.089	110.555	147.083	109.286	64.7238	143.009	105.274	89.3037	62.4842	119.396	62.7738	127.335	97.1295	181.527	78.6199	93.3976	181.825	134.122	133.396	158.392	97.3744	83.3793	80.9529	79.3194	141.291	134.562
TraesCS1A02G122300	9.98108	38.8014	25.274	42.5214	46.5825	43.7588	43.1963	42.9362	41.152	35.5233	21.6467	34.0067	33.7791	14.0284	13.207	22.3452	12.4505	10.4751	20.4513	20.6174	17.8587	19.3944	29.2918	18.0008	34.9666	13.7425
TraesCS1A02G122400	21.3843	19.3586	20.9636	21.4331	8.09222	25.2244	10.5586	25.371	17.3664	17.3829	16.5116	18.5335	17.1996	10.3409	22.9897	27.1987	10.9115	13.19	21.8216	19.6042	26.1326	13.8371	19.2137	25.045	29.8248	17.0559
TraesCS1A02G122500	125.401	135.709	116.418	77.5811	105.15	91.8541	169.117	41.8846	152.113	185.333	727.765	81.7484	177.976	77.4458	1842.36	314.201	486.691	369.201	455.221	366.671	159.689	571.962	388.544	162.46	66.4119	328.458
TraesCS1A02G122600	41.1871	25.2294	8.12199	15.7711	72.3516	50.2433	11.8158	26.322	14.7878	36.6305	16.0268	43.2624	21.7695	20.6197	16.0041	11.863	18.2043	23.346	11.5286	14.2495	18.0628	0	2.02881	24.9049	12.6353	7.93176
TraesCS1A02G122700	385.12	326.914	346.195	385.076	515.763	342.035	336.237	404.486	319.437	340.814	386.354	372.953	419.098	482.391	518.069	521.145	418.368	446.182	389.662	460.267	469.378	563.272	533.629	411.139	359.254	393.859
TraesCS1A02G122800	85.3005	83.4063	112.274	86.9992	113.164	33.3959	23.4146	198.544	125.831	64.2611	124.835	50.9025	82.2179	437.778	1042.4	919.235	389.567	231.867	454.088	401.542	606.165	1091.33	871.009	507.298	1208.36	266.394
TraesCS1A02G123000	158.21	176.008	214.292	222.461	193.17	167.832	274.646	129.871	185.319	206.524	314.106	233.734	237.567	194.306	186.694	159.197	145.843	402.16	244.817	203.531	165.95	278.385	154.571	141.335	130.102	136.931
TraesCS1A02G123100	41.2359	41.3947	66.8557	82.8242	40.5133	67.0094	25.3077	36.5988	43.6785	60.0933	92.684	76.8789	91.6681	42.6343	43.5794	49.4382	33.8033	46.0286	42.968	53.4591	31.296	57.2988	82.7644	43.5045	68.1826	35.3372
TraesCS1A02G123300	111.826	195.897	198.329	160.025	161.293	164.793	164.267	303.569	112.762	155.882	90.5537	234.049	136.03	132.503	113.877	91.6287	115.052	132.315	112.894	126.605	205.835	142.482	135.46	87.6947	73.5831	162.068
TraesCS1A02G123600	46.793	56.2619	52.3607	52.138	24.2296	39.6491	69.2345	57.8986	33.729	83.4213	51.1079	71.6255	44.1821	47.3164	37.5893	44.512	33.8203	53.2943	26.0738	57.9009	25.0332	40.256	18.2046	41.5099	51.5807	34.2775
TraesCS1A02G123800	1.66718	2.6665	6.76578	8.59979	8.02974	1.05547	4.31259	0.964004	4.1772	6.61384	0	9.94953	2.76938	1.13686	0	9.58049	0	19.0052	10.4428	0	5.04978	18.8419	16.1742	2.86082	4.20717	5.24549
TraesCS1A02G123900	104.133	93.5635	113.135	125.453	225.81	116.822	134.831	169.693	100.784	133.706	109.27	131.44	114.869	108.488	105.878	123.51	130.052	105.201	139.648	90.5092	102.715	116.809	126.038	89.6155	132.757	147.578
TraesCS1A02G124000	35.8743	46.2678	63.1708	58.7991	15.9071	44.6863	75.6203	59.8372	52.9439	46.3604	49.0181	45.0547	38.3063	32.9396	53.4008	48.2227	35.9529	30.4151	43.0865	47.639	70.361	23.7514	46.2904	38.9049	68.5295	36.722
TraesCS1A02G124100	7.44328	19.1826	13.5272	14.0819	16.0427	6.24864	20.3693	18.9639	15.6682	17.4582	8.03879	10.6603	24.5399	12.6014	7.96395	26.1121	14.6719	27.9416	10.5826	27.7295	7.50246	6.89799	10.0919	5.74637	11.5048	36.8208
TraesCS1A02G124200	136.325	105.223	84.9569	109.715	80.7154	84.4927	6.39289	109.361	112.707	117.579	121.92	145.191	87.6894	65.738	55.8016	60.9584	65.2712	78.8561	50.1956	120.274	98.5245	24.5492	73.808	34.7282	85.215	1.32285
TraesCS1A02G124300	15.6981	8.68384	11.8879	4.44225	0	12.0543	13.2122	15.7251	13.4926	8.98106	4.85838	19.8343	6.62217	2.55047	0	1.40485	1.33738	6.65116	3.46531	5.31018	4.37895	7.05483	4.84017	0	2.50969	0
TraesCS1A02G124400	232.759	289.89	169.392	240.693	240.215	199.341	310.335	265.49	180.51	239.612	160.891	227.326	188.685	163.54	100.924	137.226	179.742	157.869	220.692	130.973	126.694	103.007	98.7263	173.082	107.519	314.676
TraesCS1A02G124500	10.7242	3.97368	2.71466	0.786588	0	0	4.27936	2.82711	3.29784	0.833447	6.58056	0	2.72555	0	0	0	0	0	0	0.893614	1.50957	0	2.02228	0.962133	5.24993	0
TraesCS1A02G124600	433.279	453.346	391.255	462.009	451.665	323.335	908.714	395.302	426.342	421.819	516.294	414.631	321.697	410.227	421.353	259.565	400.797	409.137	355.103	428.828	468.5	327.2	351.802	372.986	273.334	686.509
TraesCS1A02G124700	0	0	0	1.57898	0	0	0	0.932125	0.821665	1.66689	0	1.33764	1.35777	0	0	2.33865	0	0	0	5.33778	0	0	0	0	0	0
TraesCS1A02G124800	0	41.111	48.8952	31.4668	32.2334	58.4889	45.0261	0	52.0229	116.784	0	39.4606	120.119	0	35.3609	144.471	0	53.6439	129.368	0	23.3971	21.7008	20.2436	23.0989	49.3745	42.2096
TraesCS1A02G124900	0.828242	0.661573	0.675969	2.344	8.01456	0	5.36754	1.90158	6.60169	0.831119	1.46217	0	0	3.43371	2.27559	0	0	0	2.88514	2.68607	0	0.986258	2.01825	0	0	6.57454
TraesCS1A02G125000	242.108	264.106	243.492	217.32	347.378	241.041	211.913	252.931	231.969	268.651	293.494	249.058	280.696	298.982	292.754	291.529	324.771	389.62	226.005	359.821	302.04	425.085	393.452	301.277	189.526	238.647
TraesCS1A02G125100	592.936	535.055	580.437	537.307	640.911	456.004	480.856	669.355	599.783	545.861	493.348	519.912	495.811	528.573	299.149	486.595	318.585	481.167	314.369	454.746	339.197	414.14	294.569	444.717	450.27	381.197
TraesCS1A02G125200	1.64152	0	12.1938	0	0	0	0	0.935708	0	0.831518	0	0	0	0	0	0	0	0	0	0	0	5.88376	0	0	0	0
TraesCS1A02G125300	134.462	144.973	104.818	134.52	153.633	154.47	143.632	118.289	131.572	131.049	92.7086	115.228	137.916	203.372	256.344	229.071	233.837	179.665	252.213	162.897	202.17	177.603	218.535	219.435	191.8	203.119
TraesCS1A02G125400	21.7101	15.1335	8.67804	13.9695	9.83938	16.3779	32.3463	14.6147	10.2646	22.322	26.7147	7.22739	15.3248	14.7328	18.9952	7.32241	10.6387	26.1037	13.2683	15.7138	13.597	40.3611	11.277	8.91039	8.26858	12.9356
TraesCS1A02G125500	210.144	246.892	167.971	259.923	201.926	183.641	244.969	276.38	236.92	232.753	396.447	350.779	159.051	148.884	138.968	147.574	103.865	210.944	83.0528	203.982	194.217	82.4729	199.243	82.0606	134.75	101.517
TraesCS1A02G125600	54.1852	77.4423	55.0779	47.3938	64.6081	57.3859	63.9128	47.6332	78.1543	50.8853	70.8216	63.5899	51.6605	65.7766	39.8669	29.2879	50.7364	51.0769	19.3132	54.34	41.7175	28.4748	20.2269	24.1318	44.2093	48.7783
TraesCS1A02G125700	16.4526	46.3252	54.9971	34.6641	80.6124	52.1437	92.8383	7.50273	51.0386	27.5026	83.9864	20.0555	65.9862	12.6684	29.6055	2.35141	35.1478	5.56174	8.68204	3.56728	16.6368	21.623	11.1183	7.70557	10.5076	11.8567
TraesCS1A02G125800	0	0	0	0	0	0	0	0	0	0	0	0	0	0	0	0	0	0	0	0	0	0	0	0	12.678	0
TraesCS1A02G125900	31.4866	19.1791	37.1486	38.2386	56.0503	10.4095	39.7339	23.7968	47.034	12.4595	48.9726	13.9749	33.4244	19.439	22.747	7.14542	13.4911	8.95665	10.5721	38.5045	24.6898	28.6026	12.1035	10.5135	7.30953	18.3991
TraesCS1A02G126000	71.0591	70.1208	67.68	65.0094	24.0845	79.1685	63.202	83.2866	72.5464	53.228	71.6113	66.666	54.5137	61.9164	46.6533	45.0306	76.9142	45.7871	41.3868	55.4314	63.8566	48.2661	38.3588	48.8918	42.9153	56.5624
TraesCS1A02G126100	25.4529	37.728	29.9169	28.433	40.3768	23.9972	58.5913	28.9588	24.681	42.5417	28.475	33.4665	37.3871	96.9254	31.8931	32.8076	22.9555	44.4182	43.4528	30.2894	21.2352	25.5302	29.3282	39.5725	35.7857	40.8671
TraesCS1A02G126300	162.26	183.41	211.135	208.004	214.653	186.106	162.717	195.258	225.846	256.38	226.252	202.859	196.87	207.013	235.904	143.478	222.292	198.019	171.13	235.663	235.409	197.03	215.58	164.483	163.471	157.834
TraesCS1A02G126500	4.11252	7.27975	12.902	12.6077	40.3118	10.4291	7.46872	27.1888	17.2864	20.0034	10.9545	16.046	10.2034	17.2777	11.3871	8.22767	8.48183	10.0098	4.82373	9.80917	10.5895	7.86228	30.3242	5.78013	11.5599	10.5399
TraesCS1A02G126600	2.47537	1.98738	0.678876	0	0	0	4.28033	0	3.29867	0	6.58231	0	0	0	1.13971	0	0	0	0	0.893829	1.5101	0	0	0	0	1.31814
TraesCS1A02G126700	0	7.26211	0	0	0	0	0	0	0	0	4.38789	0	0	0	0	0	12.4252	0	0	0	8.85066	0	0	0	0	0
TraesCS1A02G126800	636.763	677.419	702.744	704.546	706.776	661.54	418.687	841.57	844.878	475.826	843.206	551.483	615.219	864.914	639.537	902.269	819.823	728.946	660.419	850.048	1077.99	852.848	889.441	950.486	992.66	755.16
TraesCS1A02G126900	311.299	368.083	180.478	228.935	210.395	232.794	330.643	156.21	327.196	166.17	243.788	168.91	263.518	62.4498	108.249	58.3504	101.111	43.2207	69.6057	92.5319	94.3633	72.581	80.9581	60.9551	39.0209	150.404
TraesCS1A02G127000	204.662	238.173	75.1914	227.506	297.389	239.668	242.905	218.075	205.19	237.169	197.264	251.526	229.531	280.112	334.598	294.428	271.701	343.582	271.593	300.198	286.745	64.9726	324.154	271.653	265.102	325.041
TraesCS1A02G127100	13.983	17.3679	13.5195	12.7318	16.1608	22.0426	23.22	11.2603	11.5709	19.9216	8.99348	13.2649	6.88906	2.29873	8.04557	8.25872	2.41983	7.68296	2.85263	5.34	1.45426	5.93077	1.01171	5.78772	4.26539	14.3957
TraesCS1A02G127400	104.488	109.856	96.4057	92.1593	72.5427	77.1704	91.7815	70.3567	98.7883	89.1698	85.4486	77.5419	93.2012	39.1518	53.5165	48.2149	55.7635	52.2862	46.3012	62.432	49.1448	53.078	53.5683	63.5623	37.8229	77.7238
TraesCS1A02G127500	10.6503	23.1689	8.85223	19.7993	0	20.8763	27.6434	24.1801	14.7974	22.5428	5.10908	22.786	19.6955	32.3751	3.41807	16.3407	15.6503	42.1144	25.132	12.4563	23.5846	9.8082	8.09496	20.3142	22.143	14.5111
TraesCS1A02G127600	0	0	0	0	0	0	1.06351	0	0.822326	2.50556	0	0	0	0	0	0	4.81676	0	0.966928	0	3.04424	0	2.02438	0	0	0
TraesCS1A02G127700	1.66362	3.97166	1.34975	1.55706	7.99539	1.04135	6.46624	2.87479	1.65366	4.9828	0.732016	2.66028	0	10.2756	1.13809	0	6.16646	1.12361	2.88234	3.59151	2.98403	5.93231	13.1158	5.72402	0	5.25839
TraesCS1A02G127900	64.7245	48.327	76.9526	68.9081	89.0044	42.7996	60.6061	86.4928	96.1893	75.1486	89.7797	61.6612	58.411	90.1955	413.616	107.386	139.654	114.158	116.003	117.452	127.065	136.342	178.102	102.547	85.4159	75.1993
TraesCS1A02G128000	0.82502	0.66223	7.46402	1.57275	0	3.12971	1.06993	0	0	0.833339	3.65572	0.668233	1.36279	0	1.1393	0	2.43434	2.2307	0	0	0.754556	0.984722	4.04415	0	2.09955	0
TraesCS1A02G128100	216.456	148.896	132.355	151.955	161.155	212.722	147.322	212.16	124.322	164.98	111.014	169.083	126.553	96.6948	111.582	136.497	124.933	87.9122	118.626	120.428	126.199	106.174	90.9559	116.487	116.586	109.327
TraesCS1A02G128200	4.11311	6.66828	11.4904	11.0805	8.08328	10.5467	6.36136	3.78109	8.28992	4.13344	11.2729	10.6004	12.3995	16.0298	8.02241	3.54938	13.3335	5.51672	6.63913	12.4516	8.67763	4.934	5.06624	11.5402	3.19232	14.4026
TraesCS1A02G128300	102.553	133.05	149.669	134.404	266.676	153.402	140.522	138.035	134.89	136.85	148.931	154.69	97.8566	199.775	159.486	135.73	212.369	228.595	150.697	195.015	165.524	202.199	197.251	193.199	127.442	123.953
TraesCS1A02G128500	10.057	7.9309	6.03	12.2871	0	4.1662	9.76719	10.7395	2.49595	14.8149	2.95189	9.8832	6.19754	3.37619	1.13583	13.3466	3.73963	2.25998	7.59633	2.70065	7.25148	2.97575	8.02809	6.58667	9.31962	7.83852
TraesCS1A02G128600	377.236	368.051	359.316	424.796	388.044	371.542	319.248	446.356	429.285	306.304	311.715	403.238	332.25	530.262	414.692	404.545	403.943	331.671	301.46	493.206	490.054	359.171	437.04	438.762	456.222	303.335
TraesCS1A02G128700	16.7876	6.61025	17.4151	14.5894	15.808	13.524	6.51894	15.6547	19.1387	10.7151	19.1456	15.1621	15.1393	3.37949	10.2259	4.86851	7.50079	9.0558	12.3722	8.11376	10.9294	7.94394	10.0387	10.3538	13.4536	10.4601
TraesCS1A02G128900	62.302	84.6625	63.2004	35.5387	72.615	54.2212	51.359	37.3538	66.5502	64.1843	26.9807	44.8259	69.2423	122.259	139.142	115.89	106.543	84.3339	122.902	90.7392	92.8687	79.4493	97.059	87.9039	115.921	114.568
TraesCS1A02G129100	466.394	304.941	271.241	248.814	304.842	278.074	274.423	164.001	276.245	294.31	249.202	389.794	253.568	69.8875	69.4011	112.735	45.2305	139.695	67.3474	137.746	103.551	96.5668	55.5071	169.537	186.186	119.672
TraesCS1A02G129200	59.5051	63.7333	76.9386	66.6325	16.0309	43.4992	104.702	57.5064	80.854	36.4322	91.4202	53.1509	64.1078	59.5559	85.9318	40.1487	113.318	77.1703	47.9248	83.1333	110.179	92.9335	48.8596	31.6142	57.4594	85.0586
TraesCS1A02G129300	11.4626	3.97181	0	10.3029	0	0	3.18789	0	4.10947	15.8669	3.6489	38.8824	4.75285	0	9.11531	13.9917	6.01351	13.2921	1.93371	4.44705	6.09131	0	9.10793	0	0	3.95817
TraesCS1A02G129400	20.4753	30.4566	14.3069	2.37776	32.3815	37.5876	41.4549	26.9489	9.86509	17.5399	6.56947	21.4554	6.79146	2.31395	0	1.16643	0	0	0.967005	0	4.56872	2.94227	0	0	0	31.6708
TraesCS1A02G129500	104.733	94.4715	55.4691	56.326	40.5395	62.8085	119.565	51.4228	73.4189	72.8286	134.173	72.5563	74.9738	91.5312	179.406	93.845	176.624	104.602	61.0532	150.926	138.672	153.027	89.2949	101.773	75.027	105.825
TraesCS1A02G129600	20.5942	19.1896	14.244	6.29108	8.05092	40.6581	11.7523	19.7511	29.6484	34.9806	34.331	12.6907	14.9738	5.75039	12.5227	1.17861	14.5773	21.1607	19.2798	3.5701	2.26395	20.6544	1.01035	13.4648	10.4948	21.0685
TraesCS1A02G129700	1.63927	1.98533	0.680435	0	0	1.0434	0	0	0.822072	0	2.91907	0	1.35836	0	0	0	1.20497	0	0	1.77975	0	0	1.01143	0	0	2.63712
TraesCS1A02G129800	72.5276	57.5652	61.7016	58.9397	32.1888	75.0509	47.0296	54.607	63.4249	44.9647	29.9505	44.7373	49.6955	54.0267	14.7984	36.5699	31.6103	33.4264	30.8399	35.7116	60.3271	43.2867	30.3062	21.1474	72.3823	40.813
TraesCS1A02G130100	0	0	2.7195	1.57614	0	0	0	0.943641	0	1.6698	0	1.33905	2.72995	0	0	0	0	0	1.93265	0.895025	0.756222	0	0	0	0	0
TraesCS1A02G130600	37.0555	37.2584	12.1051	25.0798	8.30595	31.3255	25.8191	23.6228	32.1573	16.5356	34.6237	13.3234	15.6028	10.3369	15.8441	9.46021	28.0146	4.45103	25.2878	20.4775	35.7843	12.7501	12.0455	17.2994	10.3982	32.6993
TraesCS1A02G130700	50.7176	54.9539	57.2687	75.399	56.7201	44.9038	25.4832	79.7278	57.52	14.2049	36.4879	11.405	29.1879	18.5304	13.6767	4.6561	18.0127	9.96123	8.70718	13.335	25.9306	32.3439	13.1612	17.4429	32.7349	9.23999
TraesCS1A02G130800	229.466	193.966	268.94	259.698	169.875	210.853	268.007	252.179	260.638	212.894	305.116	226.499	178.648	331.783	362.326	290.782	330.02	288.236	294.8	324.821	368.109	342.373	314.69	332.697	270.946	349.578
TraesCS1A02G130900	260.663	249.569	215.8	228.756	186.018	247.374	247.847	192.707	158.696	242.091	151.103	233.17	194.287	99.3984	143.558	125.001	107.234	95.3574	136.27	127.274	115.567	90.2625	108.263	181.782	181.3	221.603
TraesCS1A02G131000	347.15	306.694	282.838	330.659	362.847	267.255	221.216	319.817	369.056	308.646	387.477	258.179	282.155	299.875	465.453	330.56	373.08	272.542	315.546	385.464	406.367	353.535	504.995	312.694	367.014	347.121
TraesCS1A02G131100	4.18168	1.31913	4.01308	3.83925	0	2.07393	0	2.91745	4.14024	0.824597	1.46382	1.31843	4.79217	0	0	8.48822	1.246	0	0	0.899263	0.733414	0	3.00896	0	2.06596	0
TraesCS1A02G131200	187.169	217.087	191.151	214.861	210.301	191.009	207.62	223.947	138.189	211.107	213.905	208.797	222.194	288.596	213.017	302.955	242.499	225.456	281.942	249.397	274.095	233.679	322.635	239.412	230.629	267.776
TraesCS1A02G131300	182.087	231.684	208.215	296.581	218.242	337.088	273.529	289.903	189.158	310.454	146.006	318.137	267.04	346.52	344.048	267.826	148.353	247.403	330.419	208.341	203.569	316.999	279.207	325.631	323.418	400.907
TraesCS1A02G131400	4.14934	3.317	0	1.5684	0	0	0	0	0	0.833652	0.733007	0	0	0	0	0	0	6.72877	0	0	0	0	1.01205	0	3.14587	0
TraesCS1A02G131500	91.5942	107.838	90.7746	80.81	104.493	37.5132	103.789	58.5211	163.235	53.2598	165.844	55.3771	64.7017	88.4006	269.724	118.228	198.569	84.773	78.0123	227.815	206.234	144.704	91.8944	74.8772	75.4473	139.492
TraesCS1A02G131600	152.278	122.48	115.831	141.121	121.451	159.743	100.944	155.082	150.414	143.666	150.347	125.391	134.443	160.85	225.636	197.007	165.94	165.034	152.795	177.883	134.823	127.468	131.581	109.406	145.617	105.57
TraesCS1A02G131900	378.864	326.889	404.992	422.392	450.927	413.898	862.063	755.894	966.814	433.131	519.337	431.533	368.196	751.141	844.738	461.864	748.075	267.248	495.535	343.585	434.044	343.223	496.107	582.945	426.16	934.976
TraesCS1A02G132000	52.794	59.5457	16.2625	48.666	104.528	44.8121	34.23	35.8429	47.7885	50.7723	38.7204	69.4043	48.3503	34.4543	23.9014	38.992	21.9161	37.914	22.156	29.4768	26.3578	11.8107	14.1393	50.8976	37.7354	19.7421
TraesCS1A02G132300	30.7361	14.5466	12.1359	28.7804	31.9523	42.6502	62.4249	31.5737	29.7302	48.9468	7.31171	45.1802	34.1405	50.1893	37.5155	92.1173	16.0096	53.8616	60.4665	27.7996	19.3801	28.6375	57.4457	64.8127	44.8053	147.077
TraesCS1A02G132400	0	0	0	0	0	0	8.69497	0	0	0	0	0.665434	0	0	0	0	0	0	0	0	0	0	0	0	2.08528	9.2222
TraesCS1A02G132500	1.66658	0	0	0	0	0	0	0	1.65451	0	2.92782	0	0	0	1.1374	0	2.47368	0	0	0	1.48711	0	0	0	0	0
TraesCS1A02G132600	649.662	536.818	567.396	562.915	582.143	404.91	397.107	444.115	626.611	402.493	606.439	405.171	424.286	574.679	864.811	702.547	893.339	622.375	616.909	800.565	814.622	745.792	703.249	622.314	634.392	662.346
TraesCS1A02G132900	0	0	0	0	0	0	2.13771	1.88325	0	2.49767	2.92175	1.33522	0	0	0	0	0	3.34266	0	0	1.50778	0	0	0	2.09764	0
TraesCS1A02G133000	15.5946	1.32469	0.68081	0	0	11.4864	0	1.86575	0.822942	7.5152	0	0	2.03976	1.15567	3.4197	0	0	0	0	11.582	3.0398	0	1.0122	3.86704	2.10807	2.63905
TraesCS1A02G133100	2856.59	2612.29	1670.58	2038.95	3002.1	2060.66	2397.44	1919.2	1793.81	2248	1748.84	2194.44	1936.98	1051.21	975.363	997.81	831.769	1062.79	1158.14	887.275	910.876	1040.65	1041.31	1903.1	1764.33	2287.69
TraesCS1A02G133300	6.11375	4.85901	24.2108	27.7589	85.2673	27.7337	31.3351	17.6636	9.32901	13.8716	5.29589	7.90177	17.5393	37.9598	16.396	26.2604	2.99694	8.14105	14.7244	18.3741	13.8634	26.4197	17.3306	20.4149	6.49521	17.4491
TraesCS1A02G133400	326.539	254.266	311.959	255.351	255.48	266.402	247.261	255.758	267.696	286.851	283.676	290.562	343.682	243.134	345.464	288.846	307.455	435.296	377.427	352.979	415.743	420.174	349.582	342.287	353.668	315.986
TraesCS1A02G133500	1592.48	1417.16	988.364	1448.41	1294.48	1290.31	1176.05	1399.98	971.384	1344.27	831.691	1282.89	1156.29	948.184	606.065	719.515	649.165	773.998	1006.82	692.177	734.565	753.249	788.138	1368.98	1483.37	1542.82
TraesCS1A02G133600	0	1.33386	2.03136	2.36018	8.05978	6.33849	5.35425	2.86364	0.83233	4.13315	5.25748	3.97471	2.07045	0	0	0	1.21686	5.54746	5.69072	0.891304	0.719868	3.95646	7.08371	5.74159	5.28349	3.93161
TraesCS1A02G133700	381.704	380.48	416.16	411.113	453.986	292.042	326.592	366.973	458.865	373.825	433.971	392.363	432.64	450.717	443.835	365.566	374.796	459.088	460.888	469.278	427.655	525.696	401.217	395.851	384.279	379.197
TraesCS1A02G133800	60.9099	46.8979	60.0548	47.8887	64.9982	57.447	67.3876	52.7261	69.0809	61.5921	76.9211	70.6713	67.9699	79.1761	73.3436	75.1024	70.9141	93.3034	77.0901	97.0654	111.632	128.03	99.9878	89.7709	93.3283	51.0394
TraesCS1A02G133900	159.191	137.681	93.8711	80.6232	88.8774	98.0895	103.279	118.492	107.753	80.1007	73.0069	98.4282	63.8833	56.5734	66.0707	38.6252	37.4171	41.0651	47.3298	82.8225	76.6672	52.027	51.5861	67.6061	76.8743	117.352
TraesCS1A02G134000	238.775	199.051	303.139	138.801	152.056	154.038	139.681	82.912	429.167	137.017	106.724	103.774	181.49	195.42	2276.76	399.386	775.882	369.668	327.631	295.603	392.443	558.401	836.984	592.173	120.023	144.538
TraesCS1A02G134100	1.6399	1.98591	4.0836	6.32973	8.0854	11.4806	2.12803	2.79466	11.5128	16.6935	5.10997	9.37855	13.5881	4.62174	4.55717	18.7021	10.8494	12.2003	18.3596	2.67056	7.59952	13.7377	16.1874	22.2317	11.5915	6.5946
TraesCS1A02G134200	97.0716	75.9868	58.3425	94.0153	47.5611	85.1865	80.1758	92.2803	67.1211	57.0446	64.4551	32.3945	65.7842	92.8271	109.03	82.4129	67.2829	24.8513	64.0241	103.528	80.3107	83.2414	95.4949	25.5307	126.38	81.1985
TraesCS1A02G134300	154.752	156.025	155.563	113.351	127.607	180.934	140.103	128.604	198.322	135.955	166.004	120.141	142.798	257.402	258.01	272.3	366.626	261.804	224.407	253.089	226.102	188.768	184.333	139.89	271.614	237.58
TraesCS1A02G134400	1.65563	0	0	3.11148	0	0	0	0.956016	3.31884	0	0	0	0	1.1307	0	1.18838	0	0	0	0	0	0	2.00959	0	0	3.90689
TraesCS1A02G134500	205.094	147.183	161.827	143.739	169.646	127.219	148.961	179.58	151.155	122.035	95.0454	158.494	121.459	148.563	70.9316	43.1132	115.481	98.3438	72.918	129.74	123.598	85.9717	86.3883	154.043	139.001	193.581
TraesCS1A02G134600	147.54	136.278	121.74	129.136	178.111	106.466	125.559	172.884	111.888	128.495	158.309	133.456	141.286	116.858	160.765	144.79	114.359	138.645	140.169	176.11	156.658	192.389	150.876	173.084	144.144	171.615
TraesCS1A02G134700	0	3.31153	0.679099	0	0	0	0	2.82144	0	0	0	0	0	0	1.13949	0	0	0	0	0.893066	0.755805	0	0	0	2.1016	0
TraesCS1A02G134800	51.8855	32.4243	49.5235	36.1848	96.6313	39.618	32.0457	54.5247	27.9993	50.8106	47.4777	39.4135	39.4732	56.3669	33.0156	50.6597	47.3584	30.0643	51.0971	54.4367	51.3338	33.4366	33.3436	43.29	47.2363	56.6261
TraesCS1A02G135000	0	0	1.33797	0	0	2.07177	0	0.966906	2.47724	0	0	0	0	1.12988	1.13245	1.20657	0	0	0	2.69168	0	3.94992	0	3.77469	0	1.30632
TraesCS1A02G135100	16.3441	8.67169	12.1913	16.6664	8.15762	17.5322	2.14128	7.48583	6.49511	23.5638	7.28494	7.43147	6.15731	29.1473	7.96223	8.06045	32.408	16.6256	8.76909	26.7672	8.36299	9.68847	5.99868	12.6811	21.0644	17.1232
TraesCS1A02G135300	423.397	329.325	489.854	513.438	503.721	463.391	451.474	521.607	394.827	540.726	429.343	552.276	452.962	675.306	622.657	679.819	617.401	666.839	683.058	589.727	523.016	504.261	628.326	508.937	695.883	755.368
TraesCS1A02G135600	613.316	472.037	510.271	131.575	615.251	166	190.231	207.162	381.4	213.81	173.707	282.935	135.131	199.002	372.63	145.762	116.674	200.51	112.168	530.146	435.58	460.886	135.622	603.066	130.824	234.878
TraesCS1A02G135700	1394.38	1536.78	1098.96	1113.22	1284.11	1137.78	1178.88	1127.19	993.505	1248.99	795.948	970.94	1110.56	1545.24	1141.27	1380.44	1351.27	1231.48	1065.2	1704.1	1485.82	1349.85	1425.41	1865.45	1176.37	1292.85
TraesCS1A02G135800	19.0084	20.0533	2.03251	8.69216	0	16.9135	3.19759	7.60219	0	5.79261	0	6.62969	9.66169	1.14333	0	1.18593	0	4.42627	0	0	0.721339	0	0	0	0	0
TraesCS1A02G136000	2.46154	3.95097	4.0745	2.36304	0	4.1733	3.20461	3.75773	0	2.50098	0	2.6746	2.04231	0	0	2.35496	0	0	0	1.78517	2.268	0	0	0	2.10165	0
TraesCS1A02G136100	157.277	213.058	165.528	184.077	0	0	151.659	181.388	0	165.753	0	169.005	195.301	146.094	0	123.675	0	308.386	178.351	200.764	171.372	173.061	124.274	0	0	151.433
TraesCS1A02G136200	239.877	248.932	256.874	232.297	137.646	223.432	251.828	208.939	262.197	210.488	262.013	186.411	196.911	261.529	356.687	233.141	272.956	203.799	225.325	279.275	258.986	270.623	301.624	253.669	226.869	266.564
TraesCS1A02G136400	150.921	146.738	156.094	117.893	121.829	148.698	155.179	95.6003	112.882	137.484	140.266	151.434	137.756	142.828	110.113	140.511	108.551	150.807	97.5198	88.5314	143.582	113.934	102.262	129.938	143.443	179.942
TraesCS1A02G136500	771.807	735.001	931.745	1033.7	1010.88	1004.85	871.914	952.824	837.241	774.45	606.454	915.688	1045.54	1470.68	1187.95	1341.76	1105.34	1007.57	1615.81	1089.44	1135.78	1063.83	1497.57	1389.82	1231.35	780.267
TraesCS1A02G136600	16.3918	15.8898	3.40475	4.75128	16.1808	1.04395	5.31807	4.65301	17.268	3.33993	10.9503	9.38284	4.07603	2.3124	0	2.33574	1.20453	0	0	8.90007	6.84605	0	0	0.967281	6.32644	2.63864
TraesCS1A02G136700	24.0507	27.7739	41.1744	29.6194	24.0018	43.7086	48.3636	46.728	57.7793	44.0045	18.2756	19.9526	21.1539	2.28488	4.54859	8.35031	1.22832	3.36158	0.960629	6.27147	9.71311	3.94696	1.00832	5.72866	8.34722	9.19691
TraesCS1A02G136800	460.602	349.832	259.892	255.609	330.649	241.96	347.371	335.159	211.876	249.023	199.926	322.179	255.731	203.821	123.926	170.079	149.218	116.419	160.339	164.51	204.904	131.219	159.889	308.42	294.564	342.246
TraesCS1A02G136900	105.8	125.11	159.231	132.089	56.5847	108.538	204.336	120.233	173.529	90.9691	142.354	108.506	121.626	91.2565	156.077	86.536	191.752	66.5617	97.5832	146.011	206.628	105.009	66.7682	70.5425	62.159	150.344
TraesCS1A02G137000	134.263	151.593	108.318	118.103	105.239	106.482	89.2531	72.4379	143.005	111.074	111.655	96.5421	102.522	64.7907	123.059	75.7748	94.9976	64.2393	84.1918	144.359	105.092	63.7296	17.2044	65.8242	88.6207	98.9582
TraesCS1A02G137100	1.67762	1.9829	3.34977	0.767572	7.90844	4.16385	6.51581	5.86504	8.3209	4.94148	4.42416	0	3.44188	4.50175	3.40786	10.9338	1.24814	0	1.90111	1.80153	5.08668	1.98521	4.01427	4.70531	0	9.14802
TraesCS1A02G137200	169.274	183.399	135.104	206.885	181.761	140.056	161.558	127.007	142.404	152.622	159.478	184.241	159.399	159.903	222.473	161.394	222.678	195.914	212.159	177.401	155.338	146.587	167.153	151.27	180.982	260.023
TraesCS1A02G137300	4.95113	7.27756	2.70974	3.13831	16.0761	12.5046	5.35003	0.943906	3.29615	7.4898	8.76723	4.67044	6.12975	1.14808	5.69049	11.823	6.0912	2.23091	7.70506	5.36046	6.02154	4.92198	5.04924	4.79991	5.23949	1.31599
TraesCS1A02G137400	52.4972	80.096	75.5252	75.127	137.403	56.3543	60.6698	77.3809	72.3753	71.7692	62.053	61.6154	65.2329	78.5391	120.757	114.63	71.1696	130.921	110.136	93.4901	107.09	147.218	118.357	89.8558	103.235	83.0807
TraesCS1A02G137500	54.7194	58.8557	63.4635	56.9241	48.0175	57.2437	69.8404	61.9457	69.3269	51.4853	68.7128	60.5348	45.7135	67.4255	55.7248	67.9552	76.115	75.0538	66.2949	68.0782	64.2859	99.6439	80.6731	80.2299	64.708	74.897
TraesCS1A02G137600	12.4704	14.5367	18.849	19.404	0	6.23593	17.23	15.3397	14.8642	9.9435	14.6177	17.2504	7.51067	20.4943	10.224	13.1821	4.93317	8.98212	7.66882	8.07177	24.538	11.8517	9.06124	8.56196	14.564	7.87196
TraesCS1A02G137700	272.408	266.296	217.559	217.143	261.315	230.245	348.387	225.114	258.557	247.995	233.803	311.079	237.854	421.763	399.756	414.409	380.275	331.813	386.888	382.004	416.724	353.775	438.559	402.83	311.869	471.031
TraesCS1A02G137800	200.835	202.164	275.775	279.954	193.321	240.763	193.475	218.512	198.18	253.32	221.369	209.449	225.485	326.98	349.967	452.856	265.894	209.379	260.648	302.701	299.005	395.164	389.252	318.458	318.543	200.139
TraesCS1A02G137900	295.812	254.193	292.083	271.577	177.962	255.724	214.807	276.325	328.033	244.61	289.767	295.513	294.778	323.882	336.102	298.908	285.412	257.166	281.258	315.003	268.616	337.437	387.526	302.879	266.725	283.607
TraesCS1A02G138000	63.5444	56.8114	42.3596	68.1516	42.5974	29.3765	26.4489	59.7856	49.4301	37.6146	52.2402	30.5748	65.7484	53.7647	63.1798	30.503	72.5882	55.5	41.9222	74.686	60.6362	65.7195	46.596	37.3428	47.4518	62.0529
TraesCS1A02G138100	51.7307	42.361	27.8756	30.7993	16.1496	15.6501	26.6342	24.2918	41.9588	25.0237	40.8876	26.1026	24.4723	13.8454	17.0854	8.203	18.1251	17.7685	11.5869	12.4726	22.7493	8.83772	7.07907	8.68592	22.1014	14.5008
TraesCS1A02G138200	70.3801	64.3703	51.1504	56.9129	13.3324	52.2522	59.4137	62.7768	80.6949	61.8785	75.9043	60.6274	45.7875	88.9968	68.0069	84.5638	92.844	55.5253	33.4923	56.564	99.7313	51.9597	60.3917	52.1163	48.6998	45.7141
TraesCS1A02G138300	2.39347	1.44992	3.31205	8.47152	0	2.03145	1.03532	1.81254	0.800235	1.62467	0	1.46712	0	0	2.21749	1.28006	1.17285	0	3.17353	0.866222	1.47946	0.954861	1.96921	0	0	0
TraesCS1A02G138400	280.597	241.664	298.604	273.006	267.383	201.543	258.028	258.678	300.752	338.404	478.725	254.257	286.454	206.14	224.524	259.6	205.361	273.393	186.716	279.154	291.316	199.949	158.944	166.668	312.552	253.435
TraesCS1A02G138500	140.798	121.496	122.138	115.903	120.896	105.135	94.5322	120.058	99.2851	112.364	124.511	97.5172	139.597	125.535	126.099	176.317	130.044	95.2179	95.3897	175.015	153.687	133.179	115.027	109.828	171.112	113.763
TraesCS1A02G138600	336.7	325.831	441.6	406.188	402.156	381.962	351.547	513.862	382.078	371.133	407.065	382.438	364.126	498.515	387.185	456.859	318.926	390.247	392.74	359.672	389.827	503.251	474.605	331.827	411.946	277.886
TraesCS1A02G138800	501.361	475.593	340.823	382.209	277.03	260.08	481.363	321.447	450.838	346.861	597.08	315.854	378.233	699.184	880.546	774.414	1095.02	657.327	661.598	921.223	944.547	737.323	685.654	654.684	490.639	591.852
TraesCS1A02G138900	0	0	1.34298	0.771845	0	3.13907	1.08041	3.87808	1.66512	1.64439	0.742166	1.97935	0.68955	1.12801	0	2.41012	1.23682	0	1.89349	0	0	0.991163	0	2.83149	3.12133	2.6094
TraesCS1A02G139100	346.547	401.765	315.448	402.709	411.778	373.507	333.489	405.567	425.36	283.589	321.994	342.66	290.959	407.248	474.966	412.564	477.368	327.634	443.179	461.512	523.918	451.727	491.476	448.726	427.259	438.965
TraesCS1A02G139300	245.043	237.59	218.696	259.333	338.699	201.295	234.678	219.269	200.012	256.74	347.611	232.704	260.502	315.687	286.968	266.689	259.192	375.836	213.237	341.488	332.185	346.879	276.981	247.651	254.375	235.851
TraesCS1A02G139400	87.6222	115.857	169.628	255.995	169.994	46.9805	98.8409	160.735	175.908	121.1	197.794	158.893	180.632	167.753	193.72	172.602	107.063	129.619	104.429	148.553	160.662	152.98	210.514	126.8	65.4081	122.714
TraesCS1A02G139500	181.317	223.218	192.211	174.665	167.913	227.989	205.685	233.46	230.511	206.127	221.16	186.663	187.917	248.348	249.394	207.745	209.587	175.357	194.698	207.495	273.987	206.974	210.97	187.135	208.52	206.698
TraesCS1A02G139600	150.851	129.023	133.556	130.422	168.962	116.741	160.354	192.139	143.332	123.226	119.804	126.853	143.65	227.561	206.034	193.531	211.61	137.071	158.039	222.328	171.885	176.114	178.798	163.38	190.89	182.989
TraesCS1A02G139700	31.2114	47.655	38.0661	44.2082	16.1454	32.3413	34.1003	23.3711	38.6714	30.0245	36.5082	32.1206	48.95	74.9751	83.1449	65.6569	61.6538	52.208	62.7535	58.8089	65.1871	76.6043	65.7289	53.0645	71.5488	61.952
TraesCS1A02G139800	0	3.30929	0	2.36324	0	1.04296	0	0.938264	0	0.833449	1.46084	0	2.72156	0	0	0	0	0	0	0	0	0	0	0	0	0
TraesCS1A02G139900	1654.78	1369.55	1220.85	1248.06	1557.87	1128.02	1203.32	1313.44	1962.71	1104.37	1761.95	904.893	1046.99	699.898	1267.86	1009.58	682.809	734.393	1071.75	1271.78	1100.04	740.663	594.543	379.26	961.74	1185.14
TraesCS1A02G140300	1.67337	0	0	0	0	3.10892	7.58143	0	0.828811	4.93314	5.13091	1.31497	0.685352	3.37268	2.26499	2.42869	4.98889	1.12884	1.89915	2.69627	1.45687	0.990041	4.00328	0.938729	2.0625	1.30378
TraesCS1A02G140400	0	0	0	0.768465	0	0	0	0	0.82952	0	0	0	0	1.12928	1.13506	3.64592	1.24865	1.13084	0	0.900745	0	0	0	2.82846	0	0
TraesCS1A02G140600	15.8514	23.1339	14.1126	10.8314	47.7212	47.804	33.489	54.0465	25.6447	14.9016	32.9226	19.8771	23.2574	42.0264	9.08949	30.1392	35.9529	18.0238	12.4472	23.3701	34.0695	28.6997	9.05682	17.0802	25.9582	17.0495
TraesCS1A02G140700	42.4413	39.6659	49.825	24.0602	15.9472	19.756	36.65	36.4872	45.4531	4.97334	62.8929	226.316	49.8811	27.3285	32.9599	1.20009	87.6764	228.145	27.807	50.2657	29.7402	16.8032	25.1808	48.5208	35.3768	24.9374
TraesCS1A02G140800	0.827148	1.98368	0	0	0	0	1.07217	0	4.12259	0	5.11423	1.99763	0.68158	0	2.27455	0	1.2232	0	0	0.894443	3.74756	0	1.00874	0	0	2.62888
TraesCS1A02G140900	231.093	143.421	141.867	137.154	96.7816	97.8056	77.677	76.9336	176.021	97.0078	95.3056	132.275	102.222	137.161	140.829	111.286	86.3925	44.1866	94.4277	124.159	133.483	112.43	61.5273	93.5374	219.681	94.6791
TraesCS1A02G141000	3.30316	0	6.09063	1.56658	0	8.33156	1.07065	1.89128	0.824073	2.49464	2.92193	5.33261	4.0869	5.73284	1.13759	1.18409	0	2.2323	2.88702	0	0	2.9538	3.02768	4.7933	3.13994	0
TraesCS1A02G141100	9.05215	7.28018	10.1836	9.45145	0	13.5577	11.7419	3.75373	0	10.834	0.730408	4.67927	4.08238	3.45443	1.13873	1.17636	6.06315	8.90165	3.85852	0	1.51198	1.96616	8.08617	3.85205	6.30365	6.58702
TraesCS1A02G141200	11.4821	9.2693	13.614	6.33044	8.0865	3.13163	12.7712	13.0457	4.11257	10.8526	6.57126	5.35999	12.2319	4.62235	3.41849	2.33845	0	2.21876	4.83225	3.56153	0.760029	1.96296	1.01189	3.86688	7.37745	0
TraesCS1A02G141300	20.5071	39.055	23.8139	39.5396	72.7414	18.7847	14.9016	19.579	32.0756	31.7117	62.7832	20.7615	23.1035	5.77483	5.69608	7.01838	13.2693	32.1759	9.66093	11.5751	18.9871	27.481	11.1275	11.5941	13.6942	14.5061
TraesCS1A02G141400	119.467	95.9888	157.677	156.202	112.873	163.87	38.5058	176.946	13.5823	120.858	143.227	87.8691	104.759	155.025	26.7859	144.107	148.789	160.935	103.358	91.7578	116.677	155.989	160.859	129.578	144.159	69.1617
TraesCS1A02G141500	7.40035	6.62111	10.1954	8.67949	16.1419	0	4.26692	8.42901	0.823319	8.34096	68.6702	5.35335	10.2049	3.45945	1.13932	0	0	31.1347	6.7585	7.13407	0.757517	23.5884	0	0	0	5.27344
TraesCS1A02G141600	5.57962	7.34293	9.88672	6.88724	16.5544	8.3039	0	0.960759	2.53337	17.0619	1.45957	3.89338	2.03005	4.73043	0	0	1.24202	0	10.5115	5.43366	0	1.95516	2.07468	9.74616	1.04645	0
TraesCS1A02G141700	75.387	48.3377	62.6053	60.1836	8.09432	15.6685	62.7048	78.1578	56.7327	44.2231	59.1341	47.5745	20.3977	216.184	116.187	116.803	184.258	56.5335	74.4933	176.209	173.386	112.806	163.858	103.41	100.155	68.5881
TraesCS1A02G141900	237.363	123.732	156.627	165.031	217.274	120.915	58.7871	249.498	197.688	169.034	143.178	130.206	142.96	350.599	171.89	368.058	132.52	240.67	265.994	227.662	202.85	565.679	536.421	315.289	310.509	98.7412
TraesCS1A02G142000	1267.1	1079.66	724.043	808.39	824.545	1059.3	1105.73	816.408	709.732	743.621	451.151	784.341	732.463	224.105	117.343	143.829	150.741	286.207	300.484	190.523	157.258	162.908	155.794	478.353	574.197	956.144
TraesCS1A02G142200	316.347	282.675	324.276	269.33	252.879	347.728	297.933	299.646	229.102	282.206	274.134	306.351	269.874	219.638	204.451	144.211	200.629	170.773	131.064	255.499	284.885	362.943	231.51	275.931	182.247	197.77
TraesCS1A02G142300	54.9329	31.7748	56.4927	59.3466	24.2577	42.7922	38.3022	61.4739	64.1413	54.2557	67.159	43.5451	49.5954	53.1536	69.4976	47.9184	72.3214	37.7076	43.4848	60.5303	49.402	37.2869	49.5749	62.8335	65.3381	31.6548
TraesCS1A02G142400	179.513	354.164	231.457	356.986	80.8772	204.579	518.032	175.95	294.369	288.84	329.944	231.83	567.916	95.931	76.3364	52.5706	66.2679	109.772	86.9806	114.814	91.9978	57.8857	51.602	60.9162	84.3254	85.7392
TraesCS1A02G142500	139.5	129.002	124.365	146.045	88.7855	90.7251	123.504	127.9	105.248	109.729	116.028	126.674	118.215	123.405	160.521	126.466	171.459	93.2252	106.645	129.104	127.352	140.339	116.242	89.9637	120.981	143.62
TraesCS1A02G142600	287.452	312.644	239.768	290.071	328.029	337.284	282.61	228.531	253.411	282.802	200.404	283.181	342.596	313.097	319.887	325.316	323.255	271.664	265.171	295.771	290.772	371.03	434.371	382.896	362.149	442.02
TraesCS1A02G142700	156.494	41.6881	210.968	207.644	217.402	137.617	160.241	249.168	193.53	114.111	189.913	118.902	176.274	165.635	107.015	80.1257	140.882	101.336	149.429	158.856	83.0287	178.992	215.213	126.972	146.946	105.348
TraesCS1A02G142800	38.7171	51.3534	62.5234	31.2296	79.6589	49.8203	79.6015	73.246	49.0447	32.2717	44.2017	56.297	49.5015	42.857	30.3217	19.8325	81.9534	35.0107	47.7145	26.092	75.803	30.9258	35.262	60.4759	46.3771	93.8155
TraesCS1A02G142900	81.1214	94.6669	99.4157	93.445	40.4516	98.1227	109.529	72.5624	78.928	70.1343	70.0732	85.7823	94.4134	65.9033	41.0189	57.2081	38.5338	55.4232	41.5649	48.9419	66.9428	159.894	209.464	156.701	89.6233	32.9806
TraesCS1A02G143000	177.696	101.954	90.6066	138.702	259.044	136.766	60.5784	157.009	46.8536	211.301	175.897	172.975	278.415	317.003	238.163	348.685	229.753	507.384	355.837	417.187	297.732	514.829	483.781	390.09	318.609	166.26
TraesCS1A02G143100	259.091	226.929	192.402	233.041	96.4631	152.142	212.919	241.605	241.437	168.11	211.142	172.814	200.233	312.299	517.839	349.916	487.24	269.923	449.8	515.477	449.406	384.884	393.849	333.14	345.827	440.866
TraesCS1A02G143200	59.0178	47.6659	62.6354	27.7075	24.2657	56.3674	44.6764	48.4067	75.6505	0.834863	48.1798	0	42.7988	61.2637	41.0191	1.16818	69.8799	0	58.9583	48.9526	42.5833	22.5662	33.3918	42.5494	51.6545	48.8089
TraesCS1A02G143300	264.694	271.082	246.406	231.289	81.0716	210.626	174.56	208.463	302.081	173.542	216.396	196.207	169.391	434.166	508.932	628.233	667.519	351.99	568.13	488.832	498.061	599.519	1215.7	628.101	639.511	548.638
TraesCS1A02G143400	556.885	650.196	490.314	363.665	551.168	358.214	364.086	616.998	555.419	467.166	441.483	458.983	308.129	150.61	92.3229	88.4123	91.2134	169.29	167.401	239.094	227.391	205.79	66.8246	193.882	219.708	183.502
TraesCS1A02G143500	163.396	129.069	146.862	169.801	137.277	159.633	110.794	136.395	143.151	117.614	116.821	135.202	144.792	102.692	126.433	106.63	126.866	101.054	96.5602	150.559	122.097	100.159	135.515	133.191	162.084	133.146
TraesCS1A02G143600	4.92403	2.64975	0	1.58323	0	2.08881	0	0	2.46893	0	2.92215	0.670309	0.679938	0	1.14008	0	0	0	0	0	0	0	0	4.8356	0	1.31979
TraesCS1A02G143700	8.21663	2.64691	12.2284	11.8308	0	23.9877	2.13194	53.3373	14.8103	2.50097	5.84073	52.1687	8.83852	56.4785	12.5254	7.04037	14.5175	54.447	18.3349	6.23815	12.1156	13.7508	8.08699	22.1735	17.8754	11.8588
TraesCS1A02G143800	203.929	164.068	173.357	193.657	241.024	188.584	99.5563	234.345	225.002	185.533	235.269	137.399	146.463	141.14	149.08	140.824	104.86	166.281	84.7322	173.373	136.884	132.929	129.24	93.0667	133.021	107.891
TraesCS1A02G143900	42.6379	33.7493	48.2965	49.8104	24.436	51.1215	40.4316	13.0463	34.5314	34.2062	88.3063	30.1301	144.008	34.6414	97.9439	21.0454	40.9956	168.581	70.5063	45.3937	23.5399	317.883	43.4863	16.4215	33.701	61.9633
TraesCS1A02G144000	83.4036	150.847	96.7218	99.8932	98.8915	89.7249	132.665	113.955	83.7633	118.553	107.203	108.586	93.2448	128.425	133.247	102.278	122.458	79.6538	94.7177	77.3009	115.791	98.936	95.0897	116.105	81.2306	97.6006
TraesCS1A02G144200	3.27462	1.98629	6.81453	3.17188	0	1.04416	0	1.85695	0.821952	0.835356	0.729872	2.68249	5.43211	1.15739	5.69829	0	1.20232	0	1.93433	0.889411	0	2.94157	0	10.652	1.05536	0
TraesCS1A02G144500	22.1351	0	1.3614	0	0	2.08752	0	8.38106	0	1.66952	0	0	0	0	0	0	0	0	0	5.34067	0	0.981197	1.01178	0.9668	13.7015	1.31903
TraesCS1A02G144700	29.7909	33.8822	30.6357	22.8826	0	23.0254	55.8063	31.1957	9.92456	15.0491	11.7355	32.601	12.3035	6.92505	4.28801	0	0	8.94993	4.83832	10.757	4.54292	5.92672	11.1574	1.9303	6.31968	17.1847
TraesCS1A02G144800	652.589	515.071	463.962	470.055	485.746	499.051	468.65	464.443	435.644	415.102	180.274	438.496	430.511	164.3	31.9074	32.6479	39.6901	85.2961	148.916	93.3957	70.0635	24.5146	41.4969	257.502	337.624	401.147
TraesCS1A02G145000	312.267	322.391	250.54	329.333	258.835	263.038	285.047	262.466	212.135	294.7	375.196	74.3786	283.945	35.8339	13.6725	26.8638	48.1855	11.0869	34.7944	57.848	44.8664	31.3938	15.1776	34.8137	40.0587	61.9985
TraesCS1A02G145100	0.81935	0	2.04107	0	0	0	2.12653	0	1.64372	0	3.64799	2.00892	0.679	0	1.13874	1.16784	0	2.21666	0.965903	0.889617	0	4.90327	0	0	1.05343	0
TraesCS1A02G145500	31.1496	32.4373	46.9708	31.66	40.4371	37.5755	29.7852	46.5515	30.424	38.4	53.2877	47.5708	33.9668	45.0742	37.5983	59.5842	38.5584	17.7415	22.2279	43.6123	52.4584	48.0755	54.6368	53.1785	38.9991	40.8904
TraesCS1A02G145600	0	10.6292	0	0	8.07871	3.13963	0	0	0	0.835987	0.733447	0	0	0	0	0	0	0	0	0	3.78498	0	0	0	0	0
TraesCS1A02G145800	333.397	263.431	462.985	546.444	581.351	291.087	328.152	336.392	467.315	316.123	1247.81	459.12	564.236	226.128	85.426	213.302	25.3777	557.518	167.04	383.102	222.922	493.946	415.635	179.497	121.025	35.5922
TraesCS1A02G145900	8.38378	31.7171	4.01837	12.2963	15.8176	7.2731	13.0223	5.85406	18.2601	4.95417	24.2154	5.28069	5.4907	3.38822	26.1165	4.86519	18.7441	4.52622	3.8162	10.8144	22.0019	4.96123	7.031	3.77166	7.24185	6.54241
TraesCS1A02G146000	0	3.97552	0	0	0	0	0	0	0	1.66905	8.77375	6.69443	15.6627	0	6.84052	0	7.27662	288.354	18.3534	3.57083	1.51497	4.9193	0	0.964672	2.10459	3.95736
TraesCS1A02G146200	127.126	168.546	149.08	155.458	160.922	158.837	112.101	147.773	143.091	154.036	122.683	116.639	119.566	149.485	143.914	105.66	145.078	102.522	151.892	129.206	162.661	142.45	152.968	162.579	133.176	135.137
TraesCS1A02G146400	52.6239	49.636	50.9406	64.6408	32.2586	69.8804	44.8	71.2075	47.7386	52.5163	60.6125	59.5154	42.1692	55.3057	38.7182	46.9891	42.3875	55.5944	30.8769	69.5438	64.3235	31.4443	50.5448	54.9296	63.0712	50.0699
TraesCS1A02G146600	378.369	360.082	289.048	282.888	315.046	262.949	282.211	360.308	318.347	274.483	243.121	280.514	297.015	323.204	279.081	223.647	202.851	253.1	214.408	259.187	235.235	269.982	221.502	340.845	395.877	432.456
TraesCS1A02G146800	0.829002	0	0	1.561	0	0	0	0	0	0	0.731198	2.66254	0	0	2.27542	0	1.22718	10.081	0	1.79167	0	1.9734	0	5.73571	1.04444	1.31461
TraesCS1A02G146900	248.366	0	313.737	318.867	420.425	304.717	206.357	300.75	287.757	274.58	194.872	219.039	222.116	623.919	636.77	706.87	566.348	467.905	468.609	581.144	0	550.356	714.177	619.581	698.624	477.392
TraesCS1A02G147000	698.207	634.13	662.351	589.253	671.379	571.177	793.914	657.473	708.462	607.447	652.141	633.421	634.887	502.159	416.128	463.702	441.699	554.048	417.64	595.248	502.081	557.787	318.523	524.543	524.368	585.785
TraesCS1A02G147300	0	0	2.72001	0	0	0	0	0	0	0	0	1.33868	0.679141	0	0	0	2.41136	0	0	0	0	0.980929	0	0	0	0
TraesCS1A02G147400	91.1062	105.244	89.7734	39.5082	137.325	109.562	141.641	123.221	68.2765	50.0571	59.1376	87.0317	75.444	26.5482	6.83462	18.7357	13.2825	35.5237	3.86316	25.83	18.9699	17.6717	8.09135	19.3108	9.47557	7.91071
TraesCS1A02G147500	88.345	64.7399	78.1231	92.9274	48.4245	66.6623	80.6764	80.3282	92.723	87.4708	104.897	85.5842	74.7326	88.8094	143.259	93.2684	95.5606	113.972	101.265	109.247	101.667	145.884	81.7854	51.1393	57.8521	47.3999
TraesCS1A02G147600	29.6387	54.0627	29.7882	21.1603	0	12.3763	20.3968	31.014	28.7805	20.7105	10.2699	25.8618	17.6305	13.8486	13.7166	15.1835	8.54907	15.6671	12.5038	8.96627	15.8966	3.952	5.07178	17.2772	23.064	18.5071
TraesCS1A02G147700	97.3438	70.079	84.8524	58.2285	103.681	54.0723	60.352	75.8188	85.9395	91.1892	79.711	87.6168	69.6907	58.0864	30.6884	55.1797	24.6887	60.6755	29.7292	97.825	62.4754	65.2288	37.2695	63.7594	28.098	27.5645
TraesCS1A02G148000	449.569	390.737	406.527	388.216	572.458	400.654	379.739	554.243	362.385	492.395	336.984	416.158	392.192	588.784	377.14	519.633	389.322	468.035	443.138	522.725	328.171	475.379	453.95	479.249	571.648	297.214
TraesCS1A02G148300	9.02737	15.222	1.36003	9.48073	0	16.6929	18.1021	7.46695	20.5625	9.17595	10.22	4.68571	7.47546	0	5.69478	0	13.2808	5.54985	0.965664	3.5623	2.27609	2.94491	1.01129	0	2.10541	3.95484
TraesCS1A02G148400	389.081	369.51	431.844	331.57	444.986	392.778	458.379	282.292	438.624	331.037	424.444	359.585	305.89	324.592	224.947	266.829	217.245	374.282	222.013	325.528	225.596	250.447	211.258	313.774	258.37	363.145
TraesCS1A02G149000	0	0	2.0338	0.785349	0	0	1.0701	2.83057	1.64856	0.832723	0	2.00301	0	1.14906	0	3.54586	0	1.11554	0	0	0.753485	0	0	0	3.14617	0
TraesCS1A02G149100	135.428	117.159	97.9346	138.279	80.7791	183.646	154.421	101.75	92.9548	109.291	122.656	139.92	123.021	115.427	88.8501	113.585	144.9	126.553	142.937	124.697	151.759	106.03	124.405	157.383	115.813	119.979
TraesCS1A02G149200	237.849	238.9	255.353	256.366	329.066	205.414	246.168	233.6	251.066	264.75	256.486	254.414	234.904	253.667	232.742	239.128	183.107	264.96	205.157	203.767	300.878	290.527	269.599	241.88	186.467	239.542
TraesCS1A02G149300	103.962	86.0677	474.27	287.838	80.9768	66.8226	395.234	89.1261	95.3406	136.992	5.1088	196.483	92.3402	59.0244	6.83758	20.9784	9.61778	28.7947	56.0928	9.78289	12.9516	37.2575	17.2073	19.3664	33.7701	22.4345
TraesCS1A02G149500	4.91165	3.97272	2.72607	3.96542	0	2.08842	2.12496	4.64171	4.10977	1.67083	3.64942	2.01203	6.11111	0	1.13971	0	0	1.10752	0	0	2.28601	0.98051	0	0.96848	5.27736	7.91895
TraesCS1A02G149600	2.46887	2.64639	15.6057	8.65691	0	18.7645	9.60701	2.81649	9.05491	1.66596	0.730202	8.68522	6.80273	0	3.41489	0	1.21296	1.1127	0	0.891924	0.755336	0.982933	2.02068	0.962327	3.14981	0
TraesCS1A02G149700	4.09204	7.94456	0.681496	4.75872	0	3.13234	5.31118	0.927992	0.821821	7.51826	18.9744	8.0478	23.0825	2.31505	26.2107	3.49506	6.00897	24.3597	14.5077	13.3384	5.3344	32.3509	13.1588	9.68494	1.05546	2.63945
TraesCS1A02G149800	670.112	397.874	356.189	483.218	550.264	571.023	428.454	443.525	206.347	304.785	205.103	367.312	502.585	180.411	111.667	133.039	97.4996	126.338	176.915	112.996	98.1683	200.088	177.096	238.983	255.218	141.169
TraesCS1A02G150000	2.49042	9.27001	2.70402	3.12311	0	1.04212	5.37919	1.90846	3.3055	9.97761	8.05113	8.65887	4.09897	1.14426	0	0	2.45846	0	0.962023	0	3.74232	2.9635	0	3.82535	0	1.31566
TraesCS1A02G150100	776.767	816.849	959.399	592.345	986.098	558.33	726.951	389.673	1113.58	751.086	1454.22	788.293	1057.3	488.576	3963.37	1201.2	1975.75	3147.55	2739.91	1177.95	483.071	2103.22	643.384	862.842	358.172	648.829
TraesCS1A02G150200	23.7661	34.424	19.745	24.5446	80.8929	49.0598	39.3503	7.44441	69.8873	82.653	114.601	55.6197	65.2099	19.6527	107.103	36.2018	26.498	104.208	43.495	16.9085	61.6049	94.177	46.5458	117.992	42.1705	27.7024
TraesCS1A02G150300	0	2.65591	0	0	7.94171	14.6363	0	10.8065	0.835828	0	0	0	7.60576	3.39262	0	0	0	0	8.59946	0	0	0	0	12.2903	14.5598	0
TraesCS1A02G150400	330.243	265.463	238.314	185.29	461.121	439.458	224.388	224.229	332.984	319.77	573.73	323.011	347.776	78.6164	554.889	270.894	208.345	798.14	225.216	127.254	133.872	216.795	242.853	193.444	248.822	222.944
TraesCS1A02G150500	14.1613	7.27159	6.72822	13.1781	15.9321	22.8692	9.70943	14.4309	10.7468	14.9124	7.31414	10.6126	15.0389	6.82573	3.40925	8.41526	7.42012	11.249	6.708	13.4712	11.8787	9.88937	11.0751	18.0579	22.8739	6.56127
TraesCS1A02G150600	583.206	563.982	511.669	540.921	509.202	484.231	391.69	623.697	648.909	462.329	570.887	450.733	422.654	786.553	743.911	752.1	787.679	586.92	709.122	689.152	734.451	669.35	779.945	731.414	703.686	600.029
TraesCS1A02G150800	1.63894	0.662042	2.72383	0	24.2718	0	14.8886	0	0	0	0	0.670203	0	0	1.13947	2.33524	9.63432	0	3.86667	0.889912	0	0	0	4.8366	1.05443	18.47
TraesCS1A02G150900	0	4.6358	91.9591	289.94	80.9324	242.266	214.891	166.592	130.775	5.8467	29.2084	49.6111	152.207	24.2889	2.27969	0	0	4.43563	6.76888	0	0	4.90664	66.8108	0.967634	17.9312	3.95915
TraesCS1A02G151000	231.327	180.076	147.351	178.397	149.9	145.342	152.849	190.637	122.084	160.976	139.642	133.844	211.339	181.948	147.534	110.778	206.335	110.476	234.169	152.438	170.956	216.782	120.848	173.891	233.564	226.843
TraesCS1A02G151100	99.0522	191.335	142.415	179.2	64.7802	127.38	176.371	107.699	162.738	178.756	193.405	200.504	179.25	113.417	175.497	155.012	165.912	128.471	178.915	112.06	146.272	149.031	130.572	106.513	165.681	200.59
TraesCS1A02G151200	39.3174	33.1013	44.2721	43.5755	64.7439	40.7139	24.4502	61.3536	27.9504	44.2588	24.8164	23.4614	51.6145	91.3724	28.487	45.504	60.1734	44.3244	99.5808	68.5047	57.8458	82.3845	61.7326	37.7389	62.2289	17.1521
TraesCS1A02G151400	63.5053	91.8112	52.2961	58.9141	24.1634	75.2982	0	110.265	0	154.829	0	134.476	110.736	89.7237	0	61.9923	0	92.0456	65.6924	59.2034	71.3606	25.7307	40.5369	99.0514	56.7122	0
TraesCS1A02G151500	257.447	227.719	205.552	191.492	234.491	234.835	241.517	183.49	142.262	215.353	88.3287	227.775	167.809	71.6418	45.5722	89.9932	73.5267	74.3062	75.3737	69.4318	55.4823	35.3244	57.6688	142.1	109.599	100.24
TraesCS1A02G151600	6.56326	0.661859	11.5632	14.2276	0	11.4775	2.12906	41.0405	32.8971	8.34321	56.2085	7.36491	5.43605	15.0089	51.2566	33.9343	30.1672	8.8772	13.5219	7.12338	69.8365	1.96296	4.0456	3.86314	23.1666	15.8215
TraesCS1A02G151700	44.4771	46.2886	38.2046	35.3242	31.648	48.9473	45.6313	34.2282	32.4662	39.5497	38.36	24.3997	24.7927	40.534	50.0046	88.7257	87.4093	55.445	59.912	69.3902	66.1567	51.6388	65.2614	46.1329	37.2837	27.4564
TraesCS1A02G151900	0	2.63492	4.0059	0	0	0	4.3302	1.94929	4.14611	0.821117	6.61222	5.25587	1.37194	0	0	3.63472	0	4.51051	0	3.59166	1.44982	0.989562	0	0	3.09531	2.60556
TraesCS1A02G152000	57.9258	62.3321	65.3064	63.3849	65.8245	60.8678	82.1069	58.6662	53.3032	59.9089	59.3165	62.5606	70.4617	95.9496	55.8219	99.7057	72.5738	51.8829	67.8341	84.6581	79.4405	47.1157	65.128	76.6266	91.9159	61.1668
TraesCS1A02G152100	3.28294	3.31194	6.12806	6.33135	0	0	9.58497	1.86548	3.29185	5.84574	0.730504	5.36166	3.39966	2.31169	0	0	0	0	0	0	0.760102	0	1.01229	5.80149	1.05418	0
TraesCS1A02G152200	295.524	272.975	239.327	356.978	257.015	291.387	315.608	238.179	196.419	313.597	274.58	303.733	339.273	295.8	314.981	329.793	270.647	304.782	317.81	343.116	327.624	311.644	371.31	294.987	288.704	286.872
TraesCS1A02G152300	7.3647	31.1167	9.54194	7.1394	0	7.30907	37.1739	4.63868	16.4358	8.35418	26.2718	6.03639	8.14637	3.47307	75.2152	4.65898	34.8444	2.21426	4.83627	11.5591	69.3618	13.7238	8.09809	4.8432	7.38915	46.1927
TraesCS1A02G152400	0	3.30601	0	0	0	6.25245	1.06536	1.87092	0.82222	0.832919	0	0.668216	3.39711	0	0	3.51891	0	1.11053	1.92827	1.78118	0	1.96311	4.04009	9.6308	0	1.31652
TraesCS1A02G152500	563.821	624.304	581.464	627.652	575.293	433.434	510.881	524.141	564.512	716.79	783.009	763.985	779.972	475.923	594.769	461.189	355.58	760.576	568.494	462.321	496.834	726.441	527.526	414.66	409.71	513.471
TraesCS1A02G152600	0	145.085	239.083	94.51	241.867	224.416	253.444	195.746	0.824449	97.5713	0	224.722	797.86	71.4069	0	2.35881	0	10.0326	9.65235	0	58.955	47.2582	0	9.63158	145.031	30.3239
TraesCS1A02G152800	4.94479	510.375	6.78532	3.93322	0	10.4291	327.069	0	1368.5	149.973	150.532	613.386	369.053	2.30095	1627.44	143.86	533.536	1464.07	83.898	7.14322	708.844	3.93582	0	0.962098	7.34896	908.924
TraesCS1A02G152900	74.4656	340.308	150.634	153.904	81.0035	166.026	279.337	115.964	202.986	277.371	200.693	220.003	138.491	130.826	191.463	227.121	147.786	216.999	132.52	69.3555	245.451	137.24	158.931	154.992	143.568	200.616
TraesCS1A02G153000	24.5716	27.8052	9.53602	19.8089	16.187	22.9672	13.8188	39.0374	28.7718	16.702	31.3851	4.69249	19.6945	54.3647	91.1595	83.9967	68.5897	55.402	61.8777	91.6324	105.047	60.8054	74.8903	54.1933	79.1095	47.4992
TraesCS1A02G153100	182.591	231.803	317.98	301.179	275.323	190.934	201.973	216.675	357.613	261.432	452.691	294.99	379.652	57.6455	117.266	85.2069	89.092	165.184	116.796	96.0538	155.374	104.994	65.8176	38.7308	96.0388	128.053
TraesCS1A02G153200	0	55.7216	0.680078	34.6969	48.4349	103.47	0	98.9522	55.3112	0	0	123.22	0	1.15318	0	0	0	106.043	0	0	40.1089	0	67.8647	193.839	185.202	0
TraesCS1A02G153300	134.097	109.194	131.715	116.588	64.4862	89.6858	135.53	91.9205	107.018	105.84	151.907	136.372	126.533	147.405	169.661	136.397	139.394	177.985	96.464	172.128	167.109	158.246	114.214	110.76	90.3601	139.643
TraesCS1A02G153400	9.01401	0	1.36127	0	16.1728	0	1.06342	0	0	0	0	0.669905	2.03746	1.15561	2.27821	0	3.61341	0	0	2.66938	0	0.980861	6.06957	0	0	0
TraesCS1A02G153500	17.2005	45.68	27.9265	46.7479	40.4669	37.5826	31.8901	33.462	38.6367	15.0316	51.822	26.1435	34.6354	19.6634	7.97643	5.8333	39.7111	18.837	30.9386	5.33787	12.9402	19.6148	45.5412	26.1284	12.6573	35.6242
TraesCS1A02G153600	125.465	105.852	92.789	105.878	96.4314	97.9449	100.606	84.0589	100.543	116.492	131.513	108.735	117.841	144.616	233.301	210.557	196.233	241.002	182.003	176.924	209.157	265.827	237.293	190.018	194.859	167.114
TraesCS1A02G153700	32.2841	35.9873	35.8606	25.1564	32.215	51.7257	35.3116	50.5533	30.7732	24.7804	25.5173	27.8022	24.8268	31.8854	34.2349	24.9264	36.4787	29.9339	37.9098	41.86	32.3699	35.5816	44.4929	43.0298	31.6773	30.1199
TraesCS1A02G153900	370.525	371.373	351.935	428.189	428.625	276.596	286.157	338.911	300.131	288.832	345.276	384.581	344.426	402.192	394.211	378.55	331.374	338.205	351.777	364.034	386.202	406.194	380.431	335.5	352.039	338.992
TraesCS1A02G154000	0	2.66404	1.34728	6.35012	0	4.17457	4.20782	0.935571	0	0.831641	1.49218	0	2.06022	2.295	0	2.34566	1.20339	4.37139	0	1.7733	0	0.984652	2.01336	0	0	0
TraesCS1A02G154100	42.6164	42.3705	41.5358	36.4245	32.3599	34.4484	38.288	23.2638	36.1787	28.3879	24.8194	33.5084	46.1925	17.3421	27.3471	21.0206	18.067	17.7382	13.5328	38.2683	26.6221	0	12.1432	15.4757	10.5435	13.1925
TraesCS1A02G154200	186.057	208.527	324.057	201.862	242.648	369.502	261.659	365.812	226.938	212.046	176.65	240.551	205.15	440.389	370.293	365.612	312.025	337.056	336.337	339.977	368.031	403.224	405.742	280.429	544.987	286.244
TraesCS1A02G154300	159.621	205.301	174.733	202.005	130.684	158.148	223.135	205.549	226.183	162.773	175.554	125.465	169.985	247.706	335.25	208.757	271.006	145.779	218.036	192.774	277.178	169.845	244.491	189.798	218.866	263.909
TraesCS1A02G154400	184.373	245.604	179.761	202.719	161.801	177.455	274.363	151.647	196.5	212.069	268.615	183.624	231.622	285.571	272.319	240.522	286.611	284.884	295.782	232.256	241.134	237.392	300.533	263.093	281.514	266.48
TraesCS1A02G154500	59.1353	33.1544	61.154	74.958	88.7619	70.9218	17.0491	56.1006	63.3442	65.865	33.5804	34.7846	71.3909	29.9768	12.5744	24.6243	20.5532	13.3289	34.7438	32.9645	12.8788	11.7836	24.2619	14.4655	26.2937	9.22402
TraesCS1A02G154600	76.1441	96.6591	91.2978	118.118	80.9625	145.124	92.4495	94.7338	88.7709	102.735	73.7147	120.021	69.2603	59.013	76.3506	71.1176	61.3327	58.707	82.1969	42.6936	27.4188	37.261	64.7768	74.5453	73.8595	104.248
TraesCS1A02G154700	189.163	331.843	252.11	217.957	259.016	183.822	276.265	227.577	286.764	249.746	274.522	248.692	196.201	289.316	361.365	293.832	341.388	184.931	261.14	223.173	335.052	243.237	228.676	271.076	234.182	339.309
TraesCS1A02G155000	119.385	77.8434	67.628	66.4967	48.786	60.3894	29.0442	92.7487	72.8266	54.2564	35.0719	92.3882	44.1927	4.52408	6.88955	0	8.55022	0	4.86447	20.6794	2.28873	1.98182	0	24.2896	31.9205	11.9572
TraesCS1A02G155200	2057.45	2181.47	2137.22	2178.53	1969.05	1921.53	2527.47	1764.49	1747.01	2336.49	1959.13	2201.74	2328.87	2879.09	2441.81	2770.03	2474.97	3017.99	3084.94	2259.28	2429.47	3019.56	2778.5	2942.43	2385.57	3040.51
TraesCS1A02G155500	51.6783	48.3157	55.7802	55.3388	32.3215	0	35.1249	61.5432	55.9221	58.4054	56.9368	54.906	84.2535	61.1974	30.7543	67.8518	49.4629	55.4753	84.0338	66.7759	31.1287	60.8472	68.7771	32.841	0	38.2367
TraesCS1A02G155600	0.823225	5.33853	8.79319	1.58409	8.08921	0	8.48802	2.8379	6.6368	4.13647	6.76868	3.31505	4.82555	2.29164	1.1469	5.91997	4.85211	1.10415	8.54228	1.7801	2.171	6.91267	2.02798	2.88717	0	3.93087
TraesCS1A02G155700	9.99542	15.257	4.71486	9.30946	7.985	5.24902	14.0075	11.5823	16.6608	10.6991	10.4282	5.94352	8.97319	14.7077	12.5219	1.19914	4.92233	2.23786	0	2.6832	7.19819	1.98101	9.06749	5.68749	2.08891	1.30643
TraesCS1A02G155900	105.762	168.025	50.76	11.7487	8.02815	123.961	99.6234	74.7687	149.215	19.9605	45.3051	67.9994	62.0093	51.597	58.0322	5.92507	32.9632	34.6195	19.2497	75.1006	106.678	25.6106	9.08499	12.4626	80.597	71.0319
TraesCS1A02G156000	61.4223	32.4397	36.1036	43.586	40.4717	32.3638	69.0872	32.5238	33.7029	38.4165	38.6834	45.5873	39.3872	13.8819	43.3016	3.49917	31.2808	12.1872	15.4703	11.5645	38.0669	3.92272	4.04826	13.55	17.9332	35.6258
TraesCS1A02G156100	56.9726	37.7089	77.8709	93.2906	40.1672	26.0468	22.4821	120.028	95.6077	51.5816	39.4555	45.3527	40.8746	193.908	436.993	261.567	213.407	98.2132	224.339	124.227	158.675	514.995	787.532	674.438	229.367	143.413
TraesCS1A02G156200	221.98	134.785	158.159	99.2703	205.857	178.679	186.535	242.442	172.505	184.257	129.019	142.681	102.858	293.98	223.702	235.542	185.92	142.446	151.826	279.249	208.063	178.507	169.817	277.592	231.842	219.928
TraesCS1A02G156300	123.383	127.547	125.208	119.785	142.258	138.329	116.257	160.417	122.263	111.291	111.854	100.215	120.351	148.769	173.805	148.529	178.841	103.033	124.713	158.683	215.981	162.871	192.717	125.2	134.467	107.231
TraesCS1A02G156400	10.6756	8.60452	23.1147	13.4236	48.4445	19.823	12.7855	0.934485	16.4549	12.5113	181.806	24.0933	23.7934	23.0735	75.1744	21.097	26.5876	53.31	12.5519	59.6937	42.4593	28.4785	22.2479	19.3001	34.7279	14.5003
TraesCS1A02G156500	33.1067	107.386	48.0336	71.0464	169.825	95.7345	131.282	66.6362	54.2124	64.4243	177.478	127.395	85.3251	104.343	76.269	129.296	217.701	100.08	88.3137	73.519	71.1894	90.7659	99.9035	163.699	107.691	136.046
TraesCS1A02G156600	94.2093	105.923	90.5795	83.9687	145.658	104.392	78.6742	89.2635	80.566	86.8426	96.3475	94.5088	81.5004	111.022	37.6021	63.0189	101.111	69.8183	75.4061	78.2964	62.4012	91.2168	61.7305	94.8187	78.0415	98.9501
TraesCS1A02G156800	29.0574	29.7559	33.0501	17.9033	15.9852	30.1715	27.9699	11.4676	14.8628	17.4267	15.3531	19.2751	24.5763	14.8365	17.0544	15.5364	17.225	31.4035	17.2816	22.4114	19.3969	15.7957	20.1597	22.8891	13.5523	22.3281
TraesCS1A02G156900	2.48698	0	1.342	0	0	0	1.07382	6.69386	1.64671	3.304	0	0.661367	0	0	4.53001	0	0	0	0	7.15389	0	2.95424	4.01458	4.74098	0	0
TraesCS1A02G157000	0.826599	1.32701	0	0.793984	0	0	1.05181	0	0.81849	0.837343	0	0.665712	0.689853	1.15964	1.14486	2.36472	0	1.09523	1.91615	4.47839	2.9241	0.987704	1.00922	0.973106	2.12806	1.31255
TraesCS1A02G157100	67.3305	35.0418	93.6692	40.4161	15.9649	16.6409	41.9981	58.436	53.6933	20.7344	19.7432	38.52	12.977	160.733	18.1882	47.9061	65.3346	112.276	75.7993	67.2792	58.0871	62.2333	31.236	68.5818	10.4145	86.6564
TraesCS1A02G157200	0.820419	0	0	1.58354	0	0	0	0	0.822844	2.50566	0	0	0	1.15622	3.42005	2.33901	2.41228	0	0.966929	0.890716	2.28148	0	0	0.967261	1.05449	2.63955
TraesCS1A02G157500	169.508	219.136	205.738	206.864	226.663	262.049	189.175	220.185	180.839	175.388	167.139	214.543	183.347	283.451	216.511	226.238	258.624	181.684	185.654	204.591	244.429	179.455	212.54	228.439	213.109	262.585
TraesCS1A02G157600	17.2008	137.04	102.169	95.8703	48.5594	105.439	126.5	117.122	96.1812	198.75	32.1152	150.826	86.9286	105.255	75.2061	159.838	34.8988	89.7543	70.5779	14.2345	114.175	83.3639	90.0698	72.5773	114.968	97.6359
TraesCS1A02G157700	60.6935	47.8766	57.0231	60.9008	33.4785	48.445	51.8163	41.9834	32.0406	50.136	60.4422	54.8201	57.2171	37.8642	88.5986	27.3193	31.6577	58.3336	35.7717	26.879	30.3588	69.3992	48.2929	58.3877	31.8259	19.2728
TraesCS1A02G157800	27.3319	66.1367	29.7282	17.959	8.01044	46.8485	77.2903	37.0909	37.9519	24.9236	37.2757	36.6104	34.1014	5.71976	9.09933	8.33002	35.5426	19.0252	22.1101	26.8573	35.9345	28.597	27.2365	43.0305	17.758	59.1484
TraesCS1A02G157900	91.0811	184.527	120.289	78.8924	48.0739	39.5631	83.7101	45.6251	474.364	85.5813	177.603	65.9096	40.2361	36.6159	886.095	382.999	467.968	371.462	265.359	140.531	156.525	124.234	81.7162	56.4344	19.8517	95.9614
TraesCS1A02G158300	93.4096	240.239	115.667	126.92	128.99	114.074	332.686	74.1552	207.638	121.405	339.2	137.118	107.514	83.298	197.528	67.5709	200.385	113.989	116.67	84.5371	143.273	126.449	95.0919	89.1275	64.6086	208.231
TraesCS1A02G158400	169.111	143.944	166.825	185.817	68.9367	122.341	159.709	200.422	229.165	142.508	152.079	162.211	127.306	1000.45	949.135	1354.27	1192.63	594.361	832.177	780.861	712.235	576.095	978.035	705.634	1021.27	730.715
TraesCS1A02G158500	176.332	204.545	189.173	197.741	194.006	162.807	153.251	140.735	180.107	140.21	179.585	176.156	163.073	150.17	111.646	122.786	124.215	132.013	129.467	136.217	141.299	102.064	93.071	125.625	95.873	127.924
TraesCS1A02G158600	398.163	410.966	372.118	432.494	652.938	359.787	374.563	872.245	724.421	390.863	706.946	391.073	443.539	1483.3	2041.62	2920.6	2153.81	853.19	1145.04	1176.33	2520.35	1752.46	2205.44	1077.78	1520.39	761.453
TraesCS1A02G158700	385.654	489.252	405.374	362.257	501.943	314.257	380.442	339.035	378.927	469.394	572.206	565.221	480.758	389.928	484.31	474.55	359.609	664.638	419.676	470.533	442.474	643.26	439.261	344.631	313.361	353.644
TraesCS1A02G158800	264.653	290.868	247.272	272.106	243.939	233.544	240.405	266.287	208.154	260.617	180.786	213.382	279.026	329.545	310.572	333.718	333.399	241.541	320.903	304.539	237.73	247.803	372.157	402.307	431.673	405.608
TraesCS1A02G158900	203.573	168.651	227.968	239.346	205.283	189.723	200.483	256.162	166.41	190.462	198.198	209.549	168.997	197.55	181.144	218.946	168.908	177.622	151.265	164.287	191.607	167.548	207.841	164.32	231.176	138.089
TraesCS1A02G159100	550.629	886.358	518.135	418.557	580.607	541.432	1088.93	472.907	750.314	476.85	762.341	494.277	494.562	461.155	520.374	413.509	663.27	411.168	298.733	421.56	678.428	435.443	279.755	396.64	447.519	713.456
TraesCS1A02G159200	20.4792	19.8607	17.0269	22.1819	24.2775	16.7029	32.9566	26.0324	13.9755	45.9275	81.0189	33.5149	38.0327	38.1656	79.7628	53.6778	40.9225	78.6805	25.136	32.0294	58.6009	113.773	110.307	83.213	33.7492	15.8323
TraesCS1A02G159300	669.678	592.657	584.98	629.209	651.773	609.316	670.572	654.786	516.372	638.699	434.383	716.044	576.735	451.223	363.083	419.592	380.819	478.966	499.573	399.759	468.833	511.148	388.153	554.577	528.224	638.314
TraesCS1A02G159400	54.9896	56.2555	59.1583	66.3589	40.3818	1.0433	60.7001	74.6821	48.5292	85.0837	69.3512	95.0492	59.8059	93.4774	55.8086	86.6539	72.4504	82.1442	54.0755	73.0309	68.2752	66.7544	68.7666	65.6433	0	72.5041
TraesCS1A02G159500	36.0517	23.1703	11.5763	22.1752	8.09077	21.9213	25.52	14.8827	14.7987	20.0389	6.56931	28.1484	5.43374	41.6257	10.2548	7.00432	21.6731	27.7101	19.3331	21.3557	19.7804	9.80914	17.2027	29.0205	20.0345	15.831
TraesCS1A02G159600	5.73833	3.30957	2.0418	1.58256	0	12.5235	9.57408	7.44966	0.822228	30.882	0.729912	10.7182	2.03792	12.7102	0	33.8863	10.846	3.32663	17.3928	16.0206	4.5602	0.981106	19.2214	17.3996	28.4526	10.5508
TraesCS1A02G159700	105.979	0	58.9421	87.7834	96.4251	107.434	0	94.8948	0	62.4508	0	69.4065	55.2874	109.022	1.13941	39.2028	0	80.5653	50.1075	117.329	0.751688	95.7114	92.9884	72.9175	107.913	0
TraesCS1A02G159800	0.826304	0	2.70158	3.9236	0	5.26861	0	2.85635	0	0.824524	0.749155	0.660763	1.37678	2.27342	0	1.18483	0	3.31999	1.89207	2.6671	0	0.986595	10.0938	8.59043	1.05401	0
TraesCS1A02G160000	15.5602	26.4814	14.9865	14.2647	56.6609	20.8799	22.3203	12.08	29.5927	17.5381	18.9767	16.7602	14.9399	6.941	18.2323	2.33274	15.6402	13.2951	10.6359	14.2332	15.9883	2.94202	11.1327	2.90359	11.604	10.5558
TraesCS1A02G160100	20.5434	31.7687	27.8603	22.0906	48.4155	12.5178	15.9911	15.9075	34.5625	28.3504	13.874	19.4005	15.6396	4.6117	17.0833	12.9076	24.1966	20.0029	15.4433	18.7168	10.6044	6.87633	8.08861	5.78595	18.9317	22.4045
TraesCS1A02G160200	80.5772	81.729	47.2726	50.023	22.091	66.7525	109.903	82.773	90.1936	97.9577	63.1871	78.0314	62.1164	105.485	56.8936	115.085	115.256	111.619	98.6991	95.9421	42.451	93.2759	82.5455	146.341	154.3	133.907
TraesCS1A02G160400	39.6008	34.4036	43.3624	36.1005	48.2378	48.9791	44.9323	23.5874	42.023	36.6204	41.6432	26.6918	27.9221	37.8945	35.2822	30.7283	47.4953	44.6099	51.0517	40.1988	46.6816	42.3246	22.218	28.8059	39.8273	11.8447
TraesCS1A02G160500	164.5	200.351	219.352	190.239	255.43	171.521	188.955	264.767	228.614	185.141	196.732	199.663	135.217	170.606	206.408	132.678	208.734	133.349	155.369	186.167	202.432	133.511	103.309	170.384	201.553	173.654
TraesCS1A02G160600	314.281	303.89	291.008	268.082	356.36	275.655	259.196	288.619	309.838	211.353	313.818	220.65	306.194	245.403	378.358	209.713	308.875	178.276	265.016	309.462	360.462	275.483	311.773	251.815	272.317	266.593
TraesCS1A02G160700	443.452	474.1	336.415	304.801	317.641	328.863	488.487	315.463	537.215	498.092	403.423	500.266	382.277	430.072	707.264	604.477	649.026	386.362	398.132	348.351	561.477	415.349	552.053	523.97	373.861	640.286
TraesCS1A02G160800	28.743	33.0942	36.0309	34.742	16.1477	25.0394	31.9647	24.2983	42.7832	48.3762	42.3486	27.439	39.4296	26.5337	45.56	14.0655	29.0062	57.7542	44.4137	36.5296	49.2807	68.7422	47.5291	62.723	37.8839	35.5913
TraesCS1A02G161000	0	0	0	0	0	0	3.20447	0	0	0.83409	6.5787	1.3381	0	0	0	0	0	21.1554	0	0	0.756734	1.96757	0	0	0	0
TraesCS1A02G161200	31.2417	30.4645	29.9204	37.8997	32.2979	56.3674	9.59963	28.0826	41.137	4.1718	0	6.69424	0	21.8558	42.1662	8.21655	0	8.89426	0	67.775	77.3004	50.1274	47.5522	34.7423	31.5743	3.95612
TraesCS1A02G161300	175.66	117.109	86.7495	135.054	136.722	136.53	91.9721	142.353	149.12	109.881	165.105	106.126	99.4151	151.639	159.35	161.801	214.201	128.209	141.625	194.698	187.589	136.79	128.273	164.261	195.009	106.617
TraesCS1A02G161400	0.820172	3.31181	6.13021	5.54382	0	0	2.12868	0	0.822731	0	5.11267	2.6816	2.03914	8.09502	0	4.67573	0	0	0	0	6.08579	6.87175	3.03712	1.93491	4.2186	5.27922
TraesCS1A02G161800	0	0	0	0	0	0	1.06591	0	0.823064	0	0	0	1.36015	0	0	0	0	0	1.9317	3.56523	4.55042	0	4.04647	0	0	1.31866
TraesCS1A02G161900	231.157	244.568	241.213	326.382	270.34	472.811	376.04	369.845	193.604	318.692	380.464	340.498	379.696	216.887	151.108	143.536	187.284	172.391	204.864	183.398	159.165	177.163	264.632	205.85	234.613	152.108
TraesCS1A02G162200	71.2543	53.5834	81.7121	87.8124	64.6628	67.7989	42.5141	65.1048	66.1104	36.707	59.0842	61.6033	79.0161	70.4617	45.5425	31.5134	25.2794	17.7265	50.2228	68.4789	33.4359	27.4501	39.4337	54.1161	103.236	23.7273
TraesCS1A02G162300	56.6376	63.5226	70.0824	57.6892	80.8319	55.3273	61.7084	59.7283	56.7266	35.8928	50.3789	60.9473	55.031	50.8049	69.4506	63.2051	98.9882	56.6012	71.4903	80.072	122.239	47.1349	57.6528	51.182	69.5184	87.0457
TraesCS1A02G162400	92.7798	85.3845	91.1106	113.732	88.8289	76.1651	68.179	106.494	99.5467	103.435	84.6949	106.423	105.364	136.157	129.85	146.462	117.194	119.929	111.046	134.52	128.169	140.416	153.72	140.917	127.355	85.689
TraesCS1A02G162600	50.7901	35.0871	28.6045	19.8045	16.1845	26.0981	28.7049	43.7001	29.5955	25.051	21.1672	26.1411	19.6958	10.4085	1.13946	4.6679	7.222	19.9477	6.76728	9.78693	14.4593	7.84653	3.03594	16.4485	10.5463	10.5547
TraesCS1A02G162800	431.369	615.121	500.207	440.966	396.888	662.053	1333.23	606.982	580.21	959.759	645.217	909.819	436.354	363.503	554.981	681.656	436.326	593.363	613.267	309.495	403.128	392.189	330.024	602.467	537.127	1242.01
TraesCS1A02G163000	64.1205	69.4916	36.0042	41.7928	96.7965	25.0331	52.2558	50.5704	93.8244	90.8714	77.4062	72.901	65.9684	34.5743	36.4421	34.0529	27.8441	140.069	11.5802	66.8603	71.916	34.3883	2.02192	10.6031	12.6168	72.4754
TraesCS1A02G163100	3.2789	0.66193	0	0	0	0	3.19124	1.86221	2.46668	3.33875	2.18976	2.67971	0	0	0	0	0	0	0	0	0.760119	0	0	0.966727	0	0
TraesCS1A02G163200	104.934	113.702	89.5025	92.2742	95.6134	107.078	124.037	107.699	114.902	101.087	110.439	96.8561	100.476	67.1346	72.7321	80.5104	71.7035	89.9717	78.5916	83.5101	85.4079	74.1607	53.3671	67.4963	71.7545	70.8647
TraesCS1A02G163400	374.507	375.005	287.319	246.584	331.334	245.432	283.391	274.32	313.574	251.772	285.911	306.73	210.432	140.879	129.173	138.275	130.332	137.781	111.787	224.407	278.188	134.385	85.7781	102.788	147.882	155.085
TraesCS1A02G163500	62.3032	72.8181	25.1861	7.1229	8.08695	18.7874	80.8502	2.79346	107.72	66.7806	53.2882	52.2587	10.8696	9.2454	39.8766	17.5268	28.9219	22.1782	10.6304	25.8123	31.9281	14.7175	3.03532	12.5686	3.16191	85.736
TraesCS1A02G163600	3.29733	9.91515	0.676897	0	0	0	24.5852	0	10.7024	4.15754	5.83946	2	2.04131	0	3.4113	9.44756	1.21688	0	2.88702	2.67762	11.2827	3.93378	1.00898	0	0	9.20406
TraesCS1A02G163700	35.2792	67.4149	15.6089	10.2442	8.1578	11.459	5.32211	8.407	27.9385	16.6545	5.10418	18.7072	9.50579	4.66234	5.68658	30.457	16.9092	38.8341	1.95152	22.2486	52.9607	1.96175	10.0971	4.81571	6.3026	13.1614
TraesCS1A02G163800	0.837377	0	0	0	0	0	0	0	2.49122	0	0	3.32647	0	0	3.42206	0	0	0	0	0	0	0	0	0	0	3.95052
TraesCS1A02G163900	139.237	106.587	118.52	98.2544	72.8428	106.485	90.3523	110.602	124.951	130.276	134.299	168.261	114.091	112.201	96.8573	137.657	148.005	94.182	62.8451	173.477	115.707	52.9592	61.7342	79.3559	129.741	93.6795
TraesCS1A02G164000	295.599	293.285	199.614	253.644	307.63	201.498	236.989	253.603	252.348	261.419	323.327	264.835	294.028	374.87	642.703	387.133	435.412	381.074	357.78	362.026	322.124	561.885	479.74	447.225	310.183	347.041
TraesCS1A02G164200	293.793	252.589	323.988	303.22	334.465	283.038	208.789	300.224	258.45	329.372	303.53	276.341	256.425	373.671	267.744	332.293	278.051	328.493	277.04	307.368	285.969	284.427	326.831	255.037	241.055	238.897
TraesCS1A02G164300	99.9088	64.2177	88.559	80.0448	72.8523	89.7843	48.8904	77.1204	86.3109	77.6699	38.6831	77.7689	71.3032	90.2364	62.6738	96.8024	25.2633	33.2365	90.8903	90.7346	33.5013	62.762	73.8817	64.8495	117.098	29.0289
TraesCS1A02G164400	143.53	117.166	140.176	128.923	169.752	157.588	97.9127	178.025	96.2225	185.275	85.4127	143.334	118.909	147.856	83.1647	155.536	120.602	126.469	110.142	130.877	112.427	108.935	103.187	84.0696	106.406	102.866
TraesCS1A02G164600	175.895	92.6569	95.795	91.4883	153.281	73.0158	92.7688	94.5574	124.27	161.745	301.586	155.849	121.729	213.239	247.129	498.922	203.334	491.29	251.888	361.908	296.055	433.261	315.433	245.837	206.1	308.365
TraesCS1A02G164700	222.436	231.008	178.863	212.547	177.71	237.904	198.089	174.572	197.428	222.752	155.511	194.814	229.053	255.088	235.793	220.154	276.529	220.918	302.288	228.911	263.292	219.918	228.579	339.861	275.838	309.833
TraesCS1A02G164800	1222.98	799.251	646.675	754.474	718.75	887.46	596.01	739.617	908.519	1599.27	1161.78	991.179	893.305	435.056	439.513	971.333	482.622	589.102	393.909	812.745	540.947	583.83	583.364	426.674	436.814	243.823
TraesCS1A02G164900	599.865	771.143	647.553	667.868	807.943	520.704	905.06	482.411	934.422	819.346	1602.51	858.377	854.964	471.039	1528.73	900.156	1082.76	1620.47	838.394	1153.31	1272.13	1140.69	762.655	573.658	499.137	1020.55
TraesCS1A02G165200	0	0	3.33245	0.798246	0	0	1.05866	0	0	0.838885	0.737975	0	0	0	1.14623	0	0	0	0	0	0	0	0	0	0	0
TraesCS1A02G165300	44.3857	50.2993	88.3201	63.8821	72.6054	70.9292	138.623	40.2591	155.545	38.3515	146.047	36.119	44.8836	85.2936	195.88	64.5691	248.126	23.3423	44.3935	41.0049	65.1147	59.9303	60.6598	43.382	53.627	118.601
TraesCS1A02G165400	0	0	0	1.57488	8.0593	0	3.20441	0	4.11846	4.16739	17.5357	2.00547	12.2526	0	20.5018	2.35509	6.06891	0	0.964709	0	1.51151	0	1.01095	0	0	7.90566
TraesCS1A02G165500	0	13.9022	67.4338	63.3911	0	0	77.5918	74.3466	59.1848	14.1966	49.6303	0	71.9829	84.4406	148.131	13.9977	96.2548	0	84.1147	0	32.7337	106.894	92.0934	0	0	200.55
TraesCS1A02G165600	4.91558	1.32393	14.9806	8.71162	0	6.26288	17.0115	1.86003	8.22081	1.66983	6.56882	4.69122	14.2623	26.5936	20.5084	16.3409	24.0777	2.21656	2.89984	14.2358	9.89022	7.84659	15.178	5.804	25.3061	6.59592
TraesCS1A02G165700	1897.97	2153.48	1340.56	1808.37	1417.66	2805.35	3368.98	1389.91	1002.27	3265.22	957.547	2482.34	2210.9	3290.6	3213.09	4489.34	4932.48	4698.41	5700.49	3036.07	2264.57	2482.12	3929.18	7156.98	2959.13	4477.42
TraesCS1A02G165800	1841.88	1671.7	1160.44	1156.07	1570.92	1152.68	1575.66	1317.46	1317.52	1348.18	1323.91	1373.35	1269.01	484.914	415.951	520.984	560.257	541.574	643.126	514.053	374.82	415.72	333.01	657.474	731.318	1450.32
TraesCS1A02G165900	3.34413	3.29765	52.1317	60.0454	79.363	38.5499	22.7683	58.7556	41.7008	18.9674	41.4452	6.64602	48.4276	89.8189	62.1785	17.1788	68.7722	9.01285	93.0613	7.27108	13.7928	108.861	122.956	81.7102	58.7563	54.727
TraesCS1A02G166000	100.241	100.913	0	0	0	0	0	0	0	66.207	0	58.991	0	0	0	29.8225	0	88.4081	0	49.192	43.88	0	0	0	0	0
TraesCS1A02G166100	1413.02	2125.89	1153.12	1441.53	2944.5	1422.75	1396.26	799.791	932.511	2826.59	4154.48	2059.57	2589.18	524.032	815.019	619.64	402.608	6614.52	1950.34	1520.66	543.472	3083.62	672.746	369.01	240.166	504.19
TraesCS1A02G166200	215.992	255.398	268.45	270.238	635.562	129.246	238.412	113.045	263.607	340.523	502.599	369.186	319.308	67.8023	89.9253	31.8672	37.7065	562.819	219.702	44.6466	29.3973	206.624	63.6381	42.2824	33.5603	43.442
TraesCS1A02G166400	0	1.32437	2.72504	0	0	1.04419	0	0	0	0	0.730074	0	0	0	0	1.16711	0	0	0	0	0.761279	0	0	0	0	0
TraesCS1A02G166600	135.25	96.5983	23.0428	44.7563	136.722	9.37992	5.34721	31.1102	224.916	293.016	398.151	188.891	98.7342	22.9756	100.163	33.0688	8.51937	296.553	68.4037	100.028	29.3815	313.928	196.955	73.9656	45.0828	19.7439
TraesCS1A02G166800	0	0	0	0	0	0	12.8934	0	0	0.820159	0	5.90329	0	0	0	10.8151	0	7.84175	0	0	0	0	0	0	0	11.6941
TraesCS1A02G166900	164.584	207.906	209.932	200.589	184.881	191.624	167.062	280.033	221.585	247.897	335.174	252.92	213.78	320.885	378.296	266.268	217.225	368.248	206.547	431.445	327.305	418.104	353.27	210.659	258.464	227.443
TraesCS1A02G167000	0	0	0	0	0	0	0	2.84029	0	0.831389	0	2.66549	0	0	0	0	0	0	0	0	0	0	0	0	4.18482	0
TraesCS1A02G167100	34.5857	26.4678	42.0618	4.72008	24.1585	3.12765	11.7486	3.75946	10.7048	20.8239	1.46076	3.34014	1.36103	3.45116	70.5826	16.4905	8.49855	22.2669	14.4614	4.46158	0.754971	7.8667	0	3.84817	1.04972	11.8517
TraesCS1A02G167200	88.0107	82.1637	88.5527	97.8755	80.804	73.4755	198.425	41.2878	203.318	71.3857	239.826	81.5789	91.6244	57.4683	114.937	56.6312	152.449	65.854	43.7403	57.85	73.4403	91.927	46.5388	57.8772	62.9145	124.327
TraesCS1A02G167300	73.0869	56.2603	52.348	76.5937	56.5186	68.8588	53.2729	97.1864	62.5287	41.7043	66.4432	51.5329	65.9417	81.911	37.5872	24.6132	36.2558	34.4294	54.0698	47.2204	34.8773	47.1368	77.8676	68.5152	89.4507	44.8192
TraesCS1A02G167400	32.7851	33.0996	40.8478	41.1646	8.08833	30.27	27.6547	53.9863	27.1338	19.2011	51.8269	36.1833	57.0615	41.612	35.3203	40.8823	42.1649	41.0229	51.2241	48.0593	29.6558	36.2997	30.3548	32.8783	29.516	58.0405
TraesCS1A02G167600	51.5953	50.9046	53.8649	28.717	55.815	36.3927	47.4295	38.4075	46.2795	69.6268	97.996	64.3773	40.9982	20.4963	32.9599	32.4024	25.9324	57.3172	33.5601	52.0609	53.5324	50.4095	49.3543	20.9305	21.8504	30.1874
TraesCS1A02G168100	335.447	211.826	132.011	213.555	202.087	242.122	229.88	170.565	112.67	312.966	269.378	225.718	400.891	332.679	346.33	271.306	305.12	632.341	682.113	275.998	205.106	481.864	594.842	422.285	379.272	280.905
TraesCS1A02G168400	216.426	194.836	219.135	173.814	155.777	375.606	292.628	194.721	150.119	255.539	164.219	232.433	236.13	200.316	116.523	126.846	216.982	217.511	289.194	123.06	99.9142	142.221	161.782	382.568	339.364	317.499
TraesCS1A02G168600	50.1216	52.2864	46.2101	41.0299	24.2096	37.5543	86.3454	7.4846	50.1966	50.032	147.501	57.5356	41.4776	40.3557	75.1675	26.9846	60.4832	112.23	18.3398	65.0602	37.8776	55.9906	109.199	34.7189	49.4364	102.8
TraesCS1A02G168700	77.8578	62.8897	49.0204	46.7113	8.08897	55.3221	49.9874	61.4218	58.3773	50.9266	59.1258	48.2471	64.5317	15.0278	21.6482	31.533	34.9317	22.1728	17.3976	38.2676	31.9412	6.86722	14.1659	23.2104	8.43378	27.702
TraesCS1A02G168800	35.2557	29.1269	19.0577	22.9471	8.08586	20.8742	20.2152	22.3544	23.8475	30.8839	23.3597	33.4961	22.4199	16.1771	7.97512	16.3626	10.8483	8.87243	8.69694	16.9129	19.7606	24.5309	13.1525	19.3332	35.8303	19.7842
TraesCS1A02G168900	293.57	349.518	201.444	216.766	258.71	219.171	239.423	213.367	207.237	231.195	267.912	182.201	224.213	226.444	202.791	229.14	184.469	257.336	222.237	350.752	383.721	273.786	256.968	241.625	188.61	193.875
TraesCS1A02G169000	186.107	174.1	159.274	177.259	97.035	137.772	164.906	129.455	147.194	165.275	167.167	203.663	158.295	190.668	313.311	230.223	273.595	228.454	175.876	189.597	199.142	217.829	279.242	237.812	208.669	220.268
TraesCS1A02G169100	193.39	204.486	139.153	150.401	161.171	117.834	128.094	158.615	170.423	139.99	122.699	133.004	139.475	118.579	105.891	150.588	112.784	110.158	95.4847	161.453	197.264	132.71	113.193	129.017	112.395	118.552
TraesCS1A02G169200	29.9368	31.7569	14.8372	13.2247	7.98949	18.7337	17.2377	13.4144	8.26484	16.5993	15.365	9.30491	12.3005	4.56361	13.6498	4.79181	8.63154	0	7.68148	17.0526	16.3988	6.91828	4.03332	9.53325	6.25361	2.62772
TraesCS1A02G169300	42.0343	58.9103	27.815	59.6347	32.2087	53.1837	86.4906	67.7675	19.7733	60.8147	34.9944	41.4207	57.8773	52.911	25.0531	37.7414	27.9579	45.6858	59.6788	22.3231	41.5076	31.4871	42.4468	21.1617	39.8324	68.4908
TraesCS1A02G169400	13.9789	4.63237	10.1867	3.9407	0	3.12869	10.6671	4.68548	6.58445	10.002	5.11165	6.68625	5.44107	1.15201	1.13868	5.87441	1.21121	3.33578	1.92957	2.67476	0.756576	0	6.06481	0.963505	1.05102	1.3175
TraesCS1A02G169500	46.8454	54.2392	52.3109	73.2882	72.8784	46.9086	141.888	55.2559	61.7207	75.8141	42.3954	93.0375	78.8846	25.3334	25.0525	51.6651	27.8421	43.4026	56.8969	9.80246	6.05022	10.8034	10.1034	33.7425	49.4273	122.471
TraesCS1A02G169600	55.9303	32.428	25.1249	14.9716	80.6236	32.3302	16.0044	15.0007	14.8169	25.0042	18.2575	24.0689	23.808	35.7072	14.8033	38.7876	20.5987	36.7025	43.4136	49.0458	55.2167	24.5696	30.3242	42.3876	50.4431	34.2547
TraesCS1A02G169900	1.66747	5.94215	6.70987	3.8613	0	3.11364	6.47723	4.82541	3.30611	1.65342	2.92359	0.661547	2.73376	0	1.13478	1.20538	2.47878	0	0.955977	0.898081	0.739123	0	0	0.947156	3.11002	0
TraesCS1A02G170000	294.747	285.278	206.705	135.064	177.665	274.406	225.834	127.033	190.864	266.1	154.056	144.579	148.866	85.3905	324.628	156.995	148.596	190.991	192.162	48.9963	56.8838	227.803	143.609	148.645	49.4704	123.921
TraesCS1A02G170100	0.82126	3.97001	2.03838	2.36702	0	4.17165	2.13098	0.934919	4.11299	0	0	0	1.35941	10.3762	1.1386	4.68991	9.67123	1.11066	0.965059	0.89087	2.27266	1.96381	9.09773	0.964331	4.20682	14.4941
TraesCS1A02G170200	248.46	209.831	124.532	162.165	177.85	138.8	194.724	157.461	129.928	139.376	128.474	170.801	163.735	46.2094	43.2898	63.1293	43.4036	45.4758	22.2547	59.643	53.1843	58.8761	40.4649	46.3882	74.8062	76.49
TraesCS1A02G170300	73.8178	70.8292	66.6842	70.3902	72.7484	28.1778	59.6008	53.1315	92.1114	62.592	94.1734	77.6933	64.5512	66.995	89.9996	92.3913	101.312	100.956	80.1901	103.279	95.7103	73.606	77.8951	60.8758	83.2261	80.4457
TraesCS1A02G170400	426.105	502.815	358.274	462.09	372.503	312.02	374.658	397.788	486.999	444.135	559.388	409.557	359.556	375.95	474.93	392.232	391.491	412.708	361.512	480.82	454.332	407.572	497.666	333.017	338.632	303.309
TraesCS1A02G170500	266.134	293.284	230.945	226.681	275.236	251.609	188.111	391.126	262.215	238.028	248.154	214.544	279.094	289.238	287.163	253.057	188.853	183.898	299.755	245.508	268.798	328.509	271.242	249.736	350.26	274.461
TraesCS1A02G170600	468.838	554.784	459.954	541.512	361.439	700.956	687.844	773.282	525.218	729.613	694.876	594.818	661.443	506.769	745.118	731.027	747.285	700.045	731.719	522.3	508.114	565.306	824.54	503.951	596.458	559.192
TraesCS1A02G170700	332.079	392.466	290.772	350.158	314.616	593.508	253.792	362.35	301.216	377.675	182.559	311.02	309.428	237.433	236.877	264.158	261.45	174.515	276.008	121.234	130.225	132.634	145.583	165.811	358.558	321.538
TraesCS1A02G170800	22.1587	19.8683	14.9762	11.0763	40.4319	21.9264	7.45429	17.7231	25.5086	8.34918	18.26	10.7209	23.7948	1.15554	0	0	0	1.11004	0	3.56326	0.759835	0.981929	0	1.93326	9.48509	0
TraesCS1A02G170900	91.2483	99.2545	10.8658	9.45858	0	14.5994	10.6642	6.55668	5.76045	14.1689	5.84107	12.0351	12.9202	3.45617	9.10862	4.69761	6.05375	14.4513	14.4713	80.2259	95.3405	20.6311	11.118	18.3076	11.5615	3.95224
TraesCS1A02G171000	2906.89	2916.71	1322.79	1899.08	1218.79	2395.31	2511.43	1979.08	1194.91	1923.06	1014.08	1781.87	2130.1	1928.29	841.202	1717.07	1311.88	1483.03	1790.83	1503.53	988.173	785.401	1243.03	1954.22	1767.88	2632.9
TraesCS1A02G171100	180.761	197.327	173.915	223.029	163.158	194.188	168.681	221.654	176.689	192.744	205.312	176.005	131.071	293.34	288.584	280.132	272.542	262.033	223.402	261.443	264.708	219.657	334.89	177.371	204.795	183.147
TraesCS1A02G171200	87.102	92.6589	77.4664	61.5398	153.319	131.438	95.9447	103.862	50.1976	51.6982	34.3198	60.8782	114.916	64.5651	29.6111	26.9876	30.2447	63.3413	65.6349	50.8022	42.4189	50.0984	49.543	72.3262	84.1424	65.8961
TraesCS1A02G171300	18.104	17.8576	8.13837	3.93261	0	6.25265	6.40416	6.57311	16.46	14.9876	16.7904	4.67461	4.76099	0	15.931	10.5921	3.63925	4.45046	2.89122	5.35072	1.5097	11.7932	18.1795	16.3507	1.04942	1.31633
TraesCS1A02G171400	54.6347	72.0928	59.4797	48.4453	72.1282	83.2952	68.6689	79.8015	51.9691	54.014	79.6641	49.9403	70.9179	48.071	46.6387	29.7219	44.0834	81.6583	51.9252	42.9585	44.9523	65.0682	56.4997	67.9306	67.9286	49.9563
TraesCS1A02G171500	36.0899	20.5205	34.7021	8.69952	16.1658	17.7414	19.158	21.4406	16.4487	30.8782	54.7523	29.4692	48.2442	21.9459	13.6708	15.2046	27.7417	26.6267	30.9161	39.1756	33.4209	42.2015	5.05807	9.66247	17.9089	15.8252
TraesCS1A02G171600	59.2012	58.6769	22.3115	5.54579	0	14.7533	24.3505	11.3291	105.248	62.0317	30.8208	41.0778	2.06641	5.72624	87.1688	56.7301	38.7787	18.7283	1.89711	73.8465	55.0243	26.6566	22.2746	4.80986	21.2759	75.9607
TraesCS1A02G171700	82.0756	76.1203	75.4926	84.5503	64.6248	86.6064	63.8968	100.812	75.6794	49.2234	71.549	54.8978	76.8026	77.3381	72.9029	50.3499	66.4097	31.0825	46.3585	88.1771	81.953	54.9781	36.4114	27.0359	80.0177	48.7832
TraesCS1A02G172100	156.389	117.844	186.677	126.831	170.014	127.373	121.146	144.901	152.064	126.954	109.478	127.393	106.608	56.6962	61.5359	40.8084	50.5131	76.4329	44.482	76.4947	75.3966	46.0871	32.388	20.3296	62.2505	72.5763
TraesCS1A02G172200	54.2187	28.4039	13.4262	11.5895	0	115.26	18.361	68.5538	23.9808	57.8975	43.8749	29.7839	30.7696	90.7565	6.81193	66.3277	115.318	58.5658	39.2139	43.1286	37.7134	19.7828	40.2168	17.057	142.092	60.2723
TraesCS1A02G172300	81.6008	83.5086	78.5389	118.302	42.6931	47.2962	70.6204	85.6453	90.4241	47.7986	82.0515	73.2361	74.4147	82.8627	84.5983	65.6375	81.9975	52.9251	51.3151	86.7327	79.5658	75.0797	81.2802	91.0984	75.527	75.5192
TraesCS1A02G172600	0	0.662838	0.680709	1.58102	0	4.1791	0	0	0	0	0	0	0.680872	0	0	0	0	1.1125	0	0	0	0	0	0.966142	0	0
TraesCS1A02G172700	719.824	555.779	382.29	471.235	595.242	523.215	516.462	457.995	368.247	530.304	206.012	555.388	452.781	298.738	173.015	362.456	261.59	560.681	392.153	213.432	185.38	237.145	179.794	661.017	439.364	683.18
TraesCS1A02G172800	19.8392	13.3466	11.4991	14.9781	24.1856	17.9561	6.39781	16.162	32.3915	2.47766	11.2566	9.27371	5.51356	14.8339	6.85067	9.48364	12.1445	12.1735	10.4339	15.1277	17.2792	35.5638	29.3369	18.2088	20.124	30.1214
TraesCS1A02G173000	0	0	1.34447	0	0	0	0	0	0	0	5.21466	0.658688	3.43592	0	0	0	0	0	0	0	0	0	0	0	0	0
TraesCS1A02G173100	1136.71	1113.36	228.971	1084.74	419.484	1241.09	1409.3	163.485	548.762	802.183	1257.57	1971.03	160.225	157.937	787.616	1013.98	1584.43	1675.89	207.265	1103.66	414.797	81.2372	1194.99	1168.89	501.504	861.342
TraesCS1A02G173200	177.178	217.002	225.872	200.506	203.618	176.085	210.903	133.027	215.625	190.511	391.659	210.539	276.522	213.436	253.773	246.777	174.379	552.54	266.626	313.277	324.071	456.864	226.779	127.356	150.456	203.917
TraesCS1A02G173300	0	0.661932	0	0	0	4.17169	2.13688	0.940203	0.82374	0	1.46128	0	2.04228	1.1508	0	0	0	0	0	0	0	0	0	1.92478	0	0
TraesCS1A02G173400	1043.35	994.788	442.87	512.905	537.196	440.481	330.33	683.338	401.663	375.69	430.457	327.046	512.705	700.788	523.306	576.105	489.429	629.506	565.55	1371.6	1372.78	735.293	677.07	624.141	626.258	479.918
TraesCS1A02G173500	75.0946	89.995	95.5456	76.8537	151.85	83.0797	83.3911	85.0373	78.1231	54.1122	125.734	87.4882	84.4758	92.5699	129.504	111.359	126.796	98.7462	149.171	108.975	107.865	227.567	180.152	161.822	122.964	79.4682
TraesCS1A02G173600	19.8552	9.93515	10.8423	11.7634	0	15.6449	8.58047	21.7953	18.1593	7.49454	11.7063	8.67742	6.82272	3.4441	4.55723	0	0	20.1268	9.63687	3.58069	8.27412	9.86253	3.03211	6.71902	13.6243	9.21934
TraesCS1A02G173700	127.682	157.239	126.515	141.889	104.699	166.283	140.837	83.3912	118.702	120.528	84.1056	116.757	148.964	66.7555	116.845	123.874	165.501	135.768	249.657	111.778	86.8665	149.444	164.963	199.299	175.289	187.816
TraesCS1A02G173800	80.3793	48.9847	46.9511	91.7446	137.414	94.9695	55.3436	50.3351	84.7096	105.155	109.504	82.3817	411.769	114.354	378.226	113.443	168.853	782.135	256.029	157.59	69.1241	961.785	101.162	63.7746	50.5678	332.333
TraesCS1A02G173900	40.3627	141.606	136.341	104.596	169.077	293.993	241.448	187.146	192.713	32.4826	116.141	204.393	28.5859	202.423	335.838	11.7851	287.881	200.461	20.2442	14.28	243.769	175.066	219.249	350.101	494.327	306.815
TraesCS1A02G174000	312.865	285.87	360.276	403.424	272.711	315.771	312.335	451.133	314.516	346.947	318.457	347.029	447.513	746.782	704.835	449.777	513.931	542.156	888.921	400.237	540.103	1006.67	927.564	640.095	343.632	477.014
TraesCS1A02G174100	14.7759	21.1768	6.7982	0.789691	16.1482	12.5181	17.0412	8.40533	28.789	13.3442	8.7599	15.3921	2.71854	0	17.0825	9.37137	8.45533	25.5351	0.965455	9.79754	28.0569	3.92695	0	8.68533	26.3089	5.27226
TraesCS1A02G174200	0.820514	1.32375	1.36033	3.95173	8.07902	0	5.32329	2.79886	7.4023	4.17155	0	7.36472	2.03867	1.15445	3.41716	4.68155	0	6.65873	0	2.67149	0	2.9447	1.01141	0.965711	2.10595	0
TraesCS1A02G174400	14.7777	9.93366	11.5692	8.69857	8.08347	14.616	0	9.335	0	0	12.4172	0	5.43953	28.8772	0	0	4.8305	0	0	22.2751	18.9855	19.6425	18.2155	15.4599	22.1247	0
TraesCS1A02G174500	125.923	70.1468	98.4177	77.1583	56.4043	94.8906	77.9314	56.3257	126.792	92.4886	69.384	98.9101	29.9372	6.90677	10.2473	28.2407	46.0919	30.0459	17.3599	26.7618	41.5624	15.7295	12.1275	22.1422	34.6606	31.6126
TraesCS1A02G174600	159.866	167.481	168.127	177.268	153.644	145.079	154.261	177.871	181.729	139.401	135.046	145.381	144.705	263.479	240.397	266.433	220.55	225.12	204.871	262.582	250.082	244.317	224.61	277.459	210.784	195.211
TraesCS1A02G174700	869.897	964.255	915.976	1143.47	824.857	758.889	438.09	973.472	1165.89	527.485	377.886	496.485	554.546	3745.41	2904.87	4481.44	3932.36	1207.86	3277.6	1735.25	2462.74	1794.94	3914.64	2604.9	3969.55	1763.77
TraesCS1A02G174800	1.67464	0	5.37443	4.62444	0	1.04601	0	7.79442	4.16703	0.823556	4.44889	6.60234	1.3809	4.51524	6.82858	2.42199	4.97364	1.12717	4.74831	2.69905	4.34013	3.97191	16.0912	3.77281	4.16045	11.7669
TraesCS1A02G174900	0	0	10.8179	8.60137	0	8.32942	2.14415	6.63917	4.12272	5.81769	5.11466	9.99071	7.49752	20.6121	13.6493	8.30995	6.11429	8.94144	8.6558	0	0	12.8095	9.08035	0.957321	4.18202	1.31469
TraesCS1A02G175000	35.8607	18.4547	100.393	133.392	0	17.67	66.6414	25.884	40.0945	21.6202	10.8987	48.0639	55.429	31.1056	18.1518	11.6045	50.2756	6.61581	27.9197	12.396	9.85845	12.0034	17.1299	6.74727	16.8082	5.25496
TraesCS1A02G175200	238.209	346.373	171.196	317.639	137.04	233.439	226.538	122.309	285.531	207.494	187.677	235.748	215.674	228.589	111.998	95.9053	135.994	48.606	122.384	97.8535	93.0263	92.8635	125.44	81.6321	134.727	132.365
TraesCS1A02G175300	0	0	2.01696	6.18969	7.95462	9.36177	0	5.80668	0	1.65694	0	3.31461	2.05513	1.13614	0	1.20865	0	1.12855	0	0	0	1.98192	1.00706	0	0	0
TraesCS1A02G175500	5.73595	0	2.04248	0	0	7.30626	0	0.930397	4.93276	0.834829	0	2.01024	8.82966	132.939	60.3832	33.861	110.793	9.97623	14.4975	35.5932	33.4639	40.2174	113.321	39.6515	167.621	7.91445
TraesCS1A02G175600	16.3992	19.1971	10.2089	24.5272	16.1706	16.6991	26.6007	9.3158	25.4928	14.1894	13.14	12.058	11.55	3.46626	2.27858	4.67565	2.41104	4.43651	2.89887	7.12154	9.11923	3.92509	3.03513	7.73266	9.48386	5.27565
TraesCS1A02G175700	128.516	149.626	145.827	149.079	89.0768	119.028	164.677	140.18	116.709	136.993	110.204	150.885	150.73	256.937	181.197	180.638	215.188	159.475	176.985	206.327	190.472	179.422	204.465	146.221	140.36	196.634
TraesCS1A02G175800	74.1098	128.376	92.9531	96.7771	144.97	129.285	70.4902	74.24	79.8757	61.6443	86.9186	76.1633	70.7749	157.624	127.512	78.9108	116.541	129.145	99.3106	85.6623	128.368	106.201	155.612	152.024	97.6361	89.5534
TraesCS1A02G175900	205.757	197.933	183.114	223.195	153.657	179.526	131.909	162.009	147.188	137.737	170.813	161.47	179.347	136.374	146.974	153.058	136.166	147.48	158.492	165.552	143.684	115.775	155.815	184.669	194.991	130.584
TraesCS1A02G176000	0	5.95685	9.53031	5.54137	0	6.26176	6.37981	6.51241	0	5.84306	5.10861	1.33999	2.71654	2.31166	0	2.33509	1.20419	4.43349	1.93275	1.77949	0	1.96163	1.01167	0	1.05407	2.63783
TraesCS1A02G176100	127.842	123.132	235.583	133.021	250.774	110.646	123.365	240.999	192.394	132.747	101.462	203.719	116.154	135.26	144.703	67.729	90.3299	128.594	104.39	116.578	152.117	119.682	112.318	108.323	107.538	127.96
TraesCS1A02G176200	26.2496	36.4072	45.5861	37.9571	80.8224	25.0462	56.4141	32.633	62.5067	49.2362	84.6845	42.1922	57.0796	61.212	45.5685	71.3559	42.2218	59.9148	54.1007	39.1776	31.8974	55.944	68.788	26.0861	42.1352	47.4741
TraesCS1A02G176400	0	0.668185	0.677282	1.57866	0	0	1.06767	0	0	0	0.751403	1.98977	0	3.42759	0	0	0	3.32431	0.949751	0	0	0.989148	0	0	0	0
TraesCS1A02G176500	591.677	594.591	472.386	632.163	614.756	680.627	479.339	531.773	504.99	448.928	380.447	508.597	360.97	656.08	576.317	638.194	626.21	490.784	582.991	934.49	1211.87	526.545	885.773	831.711	977.014	581.959
TraesCS1A02G176700	78.3649	82.4902	135.131	135.089	193.653	61.3994	159.545	100.027	155.342	78.4894	254.637	141.007	105.597	44.9743	73.0315	53.4773	64.7544	40.8604	31.8064	44.3354	62.9942	57.6735	58.5129	78.6951	62.0429	63.1334
TraesCS1A02G176800	2.47045	2.64841	3.39538	9.4524	0	4.17313	19.2265	0	0	5.83554	4.38444	2.67457	6.12678	3.45505	11.3917	7.0643	13.3501	8.90741	6.75443	8.03285	2.26809	7.86894	5.05567	7.70532	4.20332	26.3571
TraesCS1A02G176900	147.553	137.718	200.021	163.135	126.999	116.783	73.0592	210.968	94.4007	57.3465	96.3466	90.5437	195.849	806.464	244.85	226.929	262.099	114.598	535.351	329.956	471.373	522.744	718.689	393.361	547.061	148.862
TraesCS1A02G177000	23.8106	13.2319	14.2683	15.7809	8.06894	41.7128	50.0664	10.2801	11.5145	19.1738	22.6258	30.7684	33.9796	1.15292	1.13849	2.34414	3.6255	14.4352	2.89503	2.6721	0	15.7076	2.02155	5.78611	0	9.22287
TraesCS1A02G177100	12.2983	35.0847	21.0998	23.7388	8.08596	8.34971	111.714	13.9711	93.7448	23.3718	97.8185	17.4181	26.4961	20.7994	18.2289	11.6873	20.4908	26.617	18.3603	8.90148	7.60039	11.7748	31.3638	11.6001	21.0769	15.8275
TraesCS1A02G177300	588.7	487.874	426.749	182.781	1075.4	436.269	405.375	368.864	242.588	346.397	574.504	460.901	454.516	197.587	1665.66	209.215	349.569	798.533	319.851	156.669	221.92	400.348	98.1373	215.561	386.75	466.904
TraesCS1A02G177400	150.93	141.657	144.927	126.53	169.733	107.491	144.756	223.752	110.208	110.157	137.247	127.249	184.147	174.403	85.4415	106.442	69.9633	90.9788	110.136	129.105	141.268	104.034	107.229	100.484	101.128	112.093
TraesCS1A02G177500	143.886	175.381	70.6403	225.47	201.626	250.321	138.66	93.6837	98.7683	175.059	35.783	178.553	55.771	193.58	118.433	209.081	211.92	183.453	156.318	246.962	185.418	158.2	298.219	279.482	163.993	147.577
TraesCS1A02G177600	41.7838	34.4555	38.12	57.1377	48.7875	45.0787	56.3556	23.2292	39.4098	67.5892	56.8775	48.2315	73.9301	53.2798	50.0895	54.7196	45.6367	58.7458	57.1077	69.4276	72.2997	52.8892	66.7344	54.1687	45.3306	43.5035
TraesCS1A02G177700	55.8329	48.3183	65.9525	82.9278	72.6772	51.1244	49.0043	73.8005	60.8801	80.078	100.758	56.8925	80.8926	77.3084	66.0641	63.2734	43.4958	64.4073	83.0424	86.4145	61.4289	72.6635	51.577	60.8055	69.4654	26.3657
TraesCS1A02G177800	126.243	119.157	127.294	121.885	64.697	54.2751	210.632	79.1442	86.3395	81.8071	181.763	99.8291	170.516	83.2106	50.1307	33.8837	66.2767	534.483	93.7419	121.939	92.7468	87.3226	67.7893	43.5078	54.8076	84.4177
TraesCS1A02G178100	34.364	69.5189	72.9386	69.8246	32.4055	52.2112	78.5872	68.6315	73.1374	69.3471	111.656	87.8746	88.9282	60.2115	27.3525	22.1244	51.6535	42.0661	60.944	40.8987	78.5303	58.813	48.5922	76.5385	28.506	72.5949
TraesCS1A02G178200	60.5825	68.558	108.865	79.2707	128.524	102.659	120.674	149.99	78.45	118.343	138.495	93.9031	107.334	126.269	131.305	85.9539	103.159	113.512	128.644	69.711	104.185	227.173	90.4658	133.48	96.316	165.109
TraesCS1A02G178300	268.934	282.001	290.624	325.996	307.255	390.345	353.242	243.118	308.375	357.247	294.917	326.917	410.356	168.699	200.516	241.944	195.279	202.962	283.13	151.329	150.478	241.387	174.016	269.691	309.82	294.123
TraesCS1A02G178400	11.4714	10.5921	1.36188	21.3822	8.0905	5.21932	5.31684	29.7677	8.2216	10.0193	3.64964	9.38259	8.82994	24.2808	6.83651	2.33492	2.40826	4.43376	6.76646	6.22888	7.60742	15.6949	11.131	7.73851	15.8162	9.23465
TraesCS1A02G178500	5.75878	5.95605	8.82629	4.72653	8.06077	18.7715	5.33583	13.1315	3.29287	6.6671	5.11226	4.01095	6.80287	3.4548	3.41599	4.70335	3.63636	1.11241	6.75248	10.7022	2.26844	7.86314	1.01074	0.963131	13.6591	1.31738
TraesCS1A02G178600	53.365	33.7569	27.1987	47.3929	56.5313	49.0387	26.6307	28.9544	27.1485	23.3571	39.4265	26.1051	27.8696	23.0792	25.0592	21.0878	12.0804	24.4284	24.1413	18.7074	12.8942	17.6741	10.1134	15.4441	24.2095	25.0482
TraesCS1A02G178700	348.154	484.385	419.805	316.409	245.044	597.401	927.418	334.014	431.887	377.962	396.552	413.038	345.461	186.201	346.429	171.689	243.865	277.34	255.478	133.407	73.1966	134.017	73.3063	65.0082	203.742	459.122
TraesCS1A02G178900	9.11575	7.93847	5.4055	4.68448	0	6.24774	3.22215	0	4.12675	4.15458	8.04238	1.33143	1.36458	0	10.2393	17.8641	7.35914	14.5566	1.92288	14.3301	11.228	2.95952	16.1432	4.78096	7.31245	2.6293
TraesCS1A02G179000	179.395	207.307	233.988	200.469	170.432	166.009	249.428	211.343	188.67	155.654	226.501	186.094	247.4	279.065	197.862	140.114	166.002	176.203	157.158	210.307	213.799	311.691	182.062	160.965	159.16	212.597
TraesCS1A02G179300	0	0	0	1.5599	0	4.22244	2.17117	0	0	0.828393	0.749184	1.32963	0	0	1.14544	0	0	0	0	0.901015	0	0	0	1.9065	0	0
TraesCS1A02G179400	271.959	217.985	249.927	93.3049	166.798	168.481	62.8342	34.0463	31.6669	112.79	109.036	91.7723	300.273	386.055	287.801	689.331	469.36	494.238	605.447	197.772	166.934	261.069	102.59	477.497	1892.28	759.073
TraesCS1A02G179500	51.008	72.796	76.719	83.4985	96.7264	124.099	91.7789	68.4759	60.0955	78.3373	50.3925	94.9239	75.5127	198.069	211.79	210.487	242.437	147.955	204.5	65.1065	57.4644	149.402	252.683	250.406	133.435	189.701
TraesCS1A02G179600	342.81	382.708	526.98	339.755	493.239	352.309	399.617	339.532	475.609	437.158	665.745	377.728	386.431	438.546	833.974	522.967	575.011	777.109	798.67	541.911	588.318	1875.13	938.973	802.039	352.084	418.422
TraesCS1A02G179700	373.415	352.867	307.922	358.239	275.23	369.581	376.23	339.116	295.097	322.378	205.822	342.594	303.543	203.619	149.279	165.602	179.237	173.932	233.032	180.576	169.04	140.231	152.825	264.249	373.462	416.966
TraesCS1A02G179800	2.52998	1.32843	4.03713	0	0	0	1.09167	0	5.012	5.80353	2.95446	0.662853	1.38147	1.13359	1.14167	0	0	1.13804	0	0	0.734787	0	2.01809	0.946582	0	0
TraesCS1A02G179900	0	0	0	0	0	17.7571	0	0	5.76457	0	0	0	0	0	0	0	0	0	0	0	0	0	0	0	4.21551	0
TraesCS1A02G180000	165.887	148.857	119.894	83.934	64.2963	251.125	114.505	261.541	88.1761	105.682	67.9469	77.3888	54.4898	189.406	106.979	254.258	324.131	35.6992	260.988	117.94	196.41	22.6428	28.2745	76.7868	194.883	238.182
TraesCS1A02G180100	180.029	189.789	176.132	153.485	103.973	217.479	194.587	257.651	137.861	150.257	243.442	165.573	180.858	177.02	123.942	146.813	129.043	142.35	155.594	150.544	138.158	150.005	126.028	130.757	146.035	137.938
TraesCS1A02G180200	85.932	72.8279	86.5558	96.7696	32.3979	86.6654	78.605	116.92	67.3907	86.8824	96.3342	105.969	112.02	49.7776	80.9146	58.2484	48.0699	62.0062	78.3462	61.357	54.8736	71.565	47.5764	60.0516	68.61	75.228
TraesCS1A02G180300	190.387	185.172	265.42	192.736	234.555	145.434	115.563	216.526	170.341	152.828	164.368	165.295	266.6	267.757	107.785	136.39	147.203	133.724	212.494	158.723	139.759	253.144	135.936	138.424	116.351	161.451
TraesCS1A02G180400	77.0721	119.817	108.219	56.9707	64.6857	94.9772	128.741	87.5586	120.06	97.659	51.8294	121.254	99.1919	80.8838	92.2833	102.854	66.2975	96.4894	77.3053	67.6525	74.48	90.2746	65.7621	113.097	113.812	163.548
TraesCS1A02G180500	216.269	186.064	169.636	181.432	169.995	236.207	186.984	228.472	211.305	232.954	236.464	210.459	210.519	253.294	206.286	207.695	233.487	236.054	267.863	280.285	275.609	274.654	281.26	225.524	267.486	237.539
TraesCS1A02G180700	52.716	31.656	54.8119	38.3519	0	61.1837	40.0748	75.9562	40.5919	43.6775	55.6614	57.3168	21.9205	58.616	66.8655	67.9814	94.7872	54.21	59.9894	54.8673	59.2907	70.3138	69.172	0	64.0185	73.1338
TraesCS1A02G180800	430.042	439.336	343.254	344.89	330.988	508.977	539.867	409.877	311.468	351.058	227.712	376.04	353.826	365.668	265.3	186.206	287.405	249.742	379.36	245.776	240.349	288.569	341.705	536.223	512.082	513.589
TraesCS1A02G180900	0	3.99469	1.34959	0.773297	0	0	4.37655	0.985078	0	0	0	1.32803	0	1.13395	0	0	0	0	0.958091	4.53763	0	0	1.01112	0.947974	0	1.31673
TraesCS1A02G181000	28.7077	37.7314	58.5176	105.186	56.5808	49.0499	62.7951	64.3205	54.2804	54.2457	28.4711	70.9944	285.387	48.5124	9.11385	51.4608	37.3904	28.8454	25.1194	16.0263	25.066	369.998	40.4647	20.2914	15.8021	11.8689
TraesCS1A02G181100	52.3033	85.3001	57.3318	31.9146	31.9704	57.2218	65.6217	41.0921	43.7628	40.6624	51.9081	48.5202	48.4699	42.227	38.6567	40.6337	11.0732	22.4311	20.1619	40.3406	58.1907	49.3617	28.2236	34.3337	34.4019	59.1038
TraesCS1A02G181300	0	0	0	0	0	0	0	0	0	0	0.735933	0	4.81803	0	4.55402	0	0	0	30.6011	0	5.14404	0	0	0	0	0
TraesCS1A02G181400	187.71	225.738	198.1	273.082	234.544	196.229	238.273	219.705	264.768	237.917	257.678	188.278	227.574	238.094	267.747	303.741	298.808	245.046	203.921	266.118	305.646	297.277	274.199	257.202	186.57	189.945
TraesCS1A02G181500	323.653	311.904	291.154	373.242	452.082	294.026	377.91	370.684	425.781	315.879	437.163	328.024	360.989	290.013	380.495	309.965	324.915	366.962	286.766	299.702	314.941	449.73	369.986	372.799	316.075	310.486
TraesCS1A02G181600	41.0075	29.1262	33.3435	14.2373	48.5016	29.2218	21.2849	8.38817	25.4946	18.3608	24.8207	20.0938	50.9603	32.3443	42.1521	26.8959	20.5016	53.249	18.3573	64.9925	46.34	62.8086	20.2328	40.5864	18.9639	34.289
TraesCS1A02G181700	0	0	4.75373	0	0	4.17069	0	0	1.64538	5.00038	3.64982	15.3778	0	0	0	1.17364	0	7.77817	0	0	0	10.8033	0	5.78179	2.10214	0
TraesCS1A02G181900	244.007	237.572	268.243	251.041	218.416	186.79	257.164	298.304	258.03	205.342	221.07	201.013	339.438	262.437	164.019	214.613	208.129	190.525	280.256	224.655	200.086	285.295	215.47	221.498	210.854	242.668
TraesCS1A02G182000	83.7268	71.4862	87.7272	86.9076	56.5407	127.297	108.636	86.8308	90.4896	41.7125	105.865	50.2078	106.033	75.0209	58.0934	39.8197	95.4067	64.3919	87.8827	63.2423	72.8343	74.6174	57.6494	65.6504	84.2205	81.7414
TraesCS1A02G182100	74.7746	90.6735	144.742	44.1837	56.487	108.489	90.6128	125.378	51.8431	107.567	84.704	56.865	176.793	157.957	86.5559	87.9997	45.9704	237.803	290.534	93.5819	99.9906	199.409	94.0312	84.8646	107.284	86.9835
TraesCS1A02G182200	7.38855	1.98502	4.0777	0	0	18.7736	6.39079	1.86843	0	5.83667	1.45982	3.34518	7.47556	0	0	1.17171	0	0	1.93042	0.890671	0.757939	0	0	0	6.31204	5.27112
TraesCS1A02G182300	302.564	422.999	323.964	152.703	97.0242	300.584	314.95	200.287	443.244	300.483	235.059	204.987	215.373	361.649	494.452	340.15	466.531	326.082	416.472	234.12	172.507	201.16	265.068	172.053	329.83	513.059
TraesCS1A02G182400	100.07	70.8278	110.236	74.3369	64.6602	76.182	94.7273	55.9352	60.8599	90.1283	78.8425	69.652	80.1805	93.5542	47.8467	60.8212	47.0423	83.2098	70.5251	87.2553	53.9255	95.1991	119.399	82.1267	68.472	68.574
TraesCS1A02G182500	117.4	95.2544	84.5643	62.6116	32.0952	59.3679	63.2338	81.4913	80.8064	78.1583	60.6549	65.3076	88.6044	64.1723	48.9237	68.8022	83.0983	115.086	73.1279	74.2306	66.8034	94.5875	120.104	81.4344	59.6323	86.8004
TraesCS1A02G182600	37.7489	72.1497	80.9428	24.5009	40.3963	41.7396	54.3047	17.7297	58.4018	69.2515	70.8174	46.8686	54.3702	20.7807	300.732	124.084	105.021	213.108	220.221	37.4052	20.4931	58.9005	15.1721	8.69158	13.6891	81.7492
TraesCS1A02G182700	148.46	159.531	136.768	143.939	234.406	139.844	167.099	162.2	135.701	128.521	179.587	133.282	167.155	164.018	145.822	175.435	160.417	272.921	185.497	155.811	164.828	230.635	196.254	147.837	148.539	170.121
TraesCS1A02G182800	64.0068	40.3775	63.2594	71.1349	129.272	56.3489	72.4041	69.0475	60.0463	56.7371	40.8841	64.9478	56.4083	38.0992	6.83486	26.9222	19.3131	29.9673	16.4203	23.1551	23.5303	23.5598	13.1493	34.7676	21.0608	44.8308
TraesCS1A02G182900	306.862	365.684	341.26	300.133	258.949	210.989	235.303	310.423	286.381	225.541	232.309	313.765	227.763	102.92	133.399	168.417	154.632	168.697	93.8054	168.362	149.083	164.968	125.55	161.559	144.476	186.113
TraesCS1A02G183000	40.9762	29.79	52.4261	30.8785	97.0711	61.5856	13.8258	27.9168	55.9099	25.8812	18.2486	38.1965	74.0405	16.1845	38.7392	25.6918	12.0446	15.5205	37.6956	22.2481	21.2954	21.5823	12.1424	28.047	35.8448	7.91495
TraesCS1A02G183200	102.669	129.558	122.262	105.923	135.125	127.809	155.635	141.067	137.364	126.634	62.1989	133.127	143.69	143.04	69.3023	123.092	86.8587	66.4954	130.165	107.896	99.1583	97.9925	110.672	110.947	166.062	178.319
TraesCS1A02G183400	148.338	208.529	197.445	148.845	137.514	216.07	337.146	178.678	213.775	204.542	148.179	227.165	156.234	223.108	197.113	224.231	254.154	220.618	207.806	137.94	206.1	146.173	186.181	144.099	182.382	209.744
TraesCS1A02G183600	0.833364	6.61661	5.38934	1.55272	0	5.20299	24.8246	8.65799	1.65465	6.6354	0	13.2818	4.10428	3.41748	7.9625	12.0217	0	9.00316	9.59434	1.79732	1.48723	1.97914	3.02379	9.51738	5.20516	11.8219
TraesCS1A02G183700	0	39.722	0.678221	0	24.1457	0	49.2161	1.88587	0	6.66397	0	9.35102	0	0	0	15.3574	0	8.92267	0	0	70.1241	0	0	15.3816	0	80.3444
TraesCS1A02G183800	684.549	664.34	684.594	843.561	777.157	655.367	540.324	873.393	707.174	682.994	912.448	727.534	926.145	750.921	781.352	598.362	547.608	465.851	631.267	682.504	770.167	835.715	811.385	673.797	768.043	655.575
TraesCS1A02G183900	156.693	168.469	186.473	191.688	229.88	199.716	147.434	226.468	209.092	174.199	197.59	199.645	162.032	287.701	294.309	230.884	242.571	353.764	262.108	322.909	316.245	407.963	285.811	283.633	253.922	279.902
TraesCS1A02G184000	0.824283	5.95366	5.42195	13.3511	0	13.5471	4.27583	0.941963	0	4.99432	8.7646	13.349	8.16851	8.04231	0	3.54047	4.86487	16.715	2.89017	0	2.26068	4.91879	3.02975	1.92143	0	7.89683
TraesCS1A02G184100	103.331	86.0426	91.8748	98.0613	89.032	99.2159	96.9607	86.6662	88.7917	85.1216	52.539	111.865	123.604	75.0706	61.5326	36.2479	51.8801	45.4631	59.8799	62.2943	50.1372	61.8216	63.6918	46.3919	60.0388	113.441
TraesCS1A02G184300	150.423	131.624	108.646	151.136	64.4767	96.0274	108.061	179.606	200.389	85.8859	149.934	135.075	134.429	196.945	184.651	147.563	191.746	135.675	150.556	145.592	224.832	242.28	256.938	224.656	197.517	163.474
TraesCS1A02G184400	12.2886	41.0451	36.7757	36.4376	40.4592	45.932	53.1598	28.8267	87.1438	51.7707	72.261	55.6316	16.3003	78.6376	60.391	71.1923	55.3736	121.909	70.5711	68.5106	73.8123	198.13	98.1607	69.6602	51.6746	127.974
TraesCS1A02G184500	245.406	228.295	258.323	258.232	266.44	234.698	326.929	230.625	207.258	306.066	330.655	309.167	322.11	430.324	392.87	397.027	357.467	575.009	470.154	394.373	376.882	647.868	535.871	430.403	307.098	376.944
TraesCS1A02G184600	176.992	225.082	190.66	213.815	299.342	179.544	196.727	237.223	232.673	254.654	294.892	240.593	213.279	150.306	205.095	201.98	154.135	313.695	185.592	192.208	282.225	330.578	232.738	209.901	220.368	253.291
TraesCS1A02G184800	13.135	11.2507	14.2768	15.7943	0	18.778	12.7817	7.47199	9.87102	12.5107	4.38017	11.3772	26.5071	11.5374	6.83332	11.7151	9.66394	4.44116	9.65494	19.5962	3.79157	14.7269	3.03356	4.82533	5.26196	3.95436
TraesCS1A02G184900	110.916	109.869	118.251	106.531	266.326	115.795	123.647	68.2859	107.797	110.074	168.675	133.811	271.976	124.537	124.142	59.8266	88.2933	187.777	154.446	105.161	78.7951	198.415	103.135	136.958	98.8795	94.8951
TraesCS1A02G185100	0	0	0.680473	0	0	0	3.18933	0.930315	0	1.66886	0.7296	0	0.678969	1.15534	0	0	0	1.10817	0	0	0	0	0	0	0	0
TraesCS1A02G185200	291.292	283.825	207.295	222.036	289.371	306.363	143.381	252.967	206.009	220.533	139.545	264.214	230.887	182.545	53.4906	69.7556	107.205	131.624	151.212	110.783	82.7961	89.58	142.388	240.956	250.448	47.3755
TraesCS1A02G185300	111.435	68.1899	106.917	93.4374	137.551	79.338	45.7244	104.157	101.921	70.1398	116.039	79.758	109.358	161.887	121.924	102.731	113.183	124.144	101.491	166.401	131.625	142.237	148.76	80.2951	112.833	25.067
TraesCS1A02G185400	0	0	0.679695	1.57604	0	0	3.21183	0	1.65055	0	0	0.66932	1.36408	3.4574	0	0	0	1.11603	0	0	0	0	0	0	0	0
TraesCS1A02G185500	34.4888	28.4612	29.2344	31.587	104.968	56.3397	18.112	43.9164	19.7456	30.8618	21.9042	33.4639	21.7536	6.92239	9.11213	15.2354	22.9602	9.99519	13.5178	17.8185	12.1321	9.81992	11.1241	31.8468	33.677	21.0918
TraesCS1A02G185700	500.297	422.5	400.356	366.173	79.8451	292.272	1130.52	352.389	335.344	520.894	298.333	573.224	500.593	201.814	561.565	365.148	517.57	451.265	564.237	175.801	188.468	320.018	553.229	135.288	135.411	542.286
TraesCS1A02G185800	0.821296	0	4.76981	0	0	4.18025	0	0	0	0	0	2.01211	0	0	0	0	0	5.55451	0	0	0.760687	2.94823	0	0.967645	1.05497	0
TraesCS1A02G185900	131.726	105.869	226.102	105.645	248.515	169.016	143.694	204.061	170.411	126.144	167.857	111.194	166.184	221.223	179.281	164.536	136.501	72.0606	186.689	143.721	133.423	177.594	123.542	140.484	166.545	187.003
TraesCS1A02G186000	4.10297	7.27902	5.43911	6.31914	0	6.25886	2.12945	2.8	12.3359	2.50211	5.10929	0.669269	4.07701	0	33.0246	1.17076	15.6945	1.10986	1.931	2.67141	3.79263	10.7967	8.08901	6.75656	3.15751	9.22646
TraesCS1A02G186100	337.965	194.527	101.694	167.353	362.067	140.715	79.1066	55.5674	112.029	94.9184	299.509	81.4538	78.9732	206.877	682.988	246.625	288.219	482.527	275.608	376.793	215.616	498.822	608.118	379.627	307.317	142.179
TraesCS1A02G186300	266.65	154.191	151.364	125.191	217.567	123.046	89.6716	120.152	140.787	135.819	281.187	169.755	108.181	126.629	231.135	40.0051	111.584	263.729	129.237	123.102	70.2821	147.461	120.265	52.9508	84.0284	122.5
TraesCS1A02G186400	339.52	82.7028	40.681	148.528	1046.11	193.869	8.54982	16.9439	35.4158	48.2931	533.953	86.1327	24.5051	1.14948	116.103	2.35896	19.4493	25.6239	11.5644	30.3517	4.52456	10.8206	6.0609	1.92246	94.409	0
TraesCS1A02G186500	687.364	309	252.909	278.195	836.908	321.051	205.22	294.69	200.159	363.881	954.764	467.405	377.141	180.472	591.938	80.2178	122.794	867.973	125.287	186.593	62.5894	492.878	70.7146	186.482	220.294	246.195
TraesCS1A02G186600	152.53	9.26638	2.71294	260.974	217.334	117.826	2.13851	1.88383	0	0.832931	158.572	7.34709	0.680999	2.29964	12.5258	0	0	200.634	0	0.893113	0	0.98414	0	0	13.6411	1.31696
TraesCS1A02G186700	1063.3	921.033	381.706	470.664	2011.59	553.487	386.963	235.428	372.325	644.462	1458.09	710.407	884.346	14.942	108.141	10.6192	13.376	1099.84	210.084	99.1059	39.9601	476.18	49.4988	11.5336	119.577	156.663
TraesCS1A02G186800	32.9778	29.1125	147.777	16.4958	40.2233	31.2687	39.5592	52.7603	45.3084	38.2973	230.116	51.4039	133.445	270.045	300.507	80.2663	248.157	132.632	432.647	69.6509	37.6854	650.392	94.9507	189.298	113.261	118.476
TraesCS1A02G187000	108.786	54.9187	88.8266	58.9439	490.904	184.502	43.821	44.2457	31.3	33.308	189.198	40.7324	149.084	19.5426	70.5778	3.53869	21.8821	4.45665	15.4204	7.1421	9.04978	94.4415	20.2045	9.61302	86.0234	9.216
TraesCS1A02G187100	4.91934	0	35.3972	6.33132	0	2.0876	3.19186	4.65673	5.75652	0	3.65015	2.01	4.75591	1.15567	0	0	1.20529	0	0	0	0.760164	0	2.02364	3.86723	0	0
TraesCS1A02G187300	12.285	12.5778	22.4766	15.8465	0	7.30735	13.8179	3.71755	7.39801	5.01033	5.83874	28.1535	12.2234	16.193	1.13943	5.83265	13.2356	21.0513	5.80073	5.33747	9.13415	6.8647	2.02395	3.87077	2.10949	1.31935
TraesCS1A02G187400	170.255	207.888	195.579	181.602	210.555	146.177	126.424	225.564	190.676	214.684	279.522	179.056	196.217	302.089	320.231	241.218	233.201	296.787	328.833	314.817	289.54	450.994	408.936	280.837	241.684	176.842
TraesCS1A02G187500	0.819556	0	4.08517	1.58351	0	0	2.12713	0	0.822225	0	0	0	0	0	0	0	0	0	0	0	0	0	0	0	0	0
TraesCS1A02G187600	39.5341	33.8212	12.934	71.9097	56.5829	37.6259	0	34.7128	0.824646	50.1235	0	111.254	30.9066	37.8603	2.28224	2.35278	0	25.6172	29.01	10.7185	19.7247	2.95334	15.1953	18.3531	20.0184	0
TraesCS1A02G187700	5.87799	1.98365	17.4164	28.4212	7.90786	3.12095	20.6528	3.91377	26.6233	3.29926	5.88694	23.7479	50.9061	5.63987	10.2277	4.87344	18.7708	26.0524	5.71621	0	2.19142	4.96734	0	3.76732	3.10465	1.30829
TraesCS1A02G187800	0	0	0	0	0	2.08678	1.0649	3.73365	0	0.834244	0	0.669443	1.35927	0	0	1.17089	0	0	0	0	0.758767	0	1.01137	0	0	0
TraesCS1A02G187900	0	0.663141	3.39016	2.35262	0	0	0	0	0	0	0	1.33583	0	0	2.28117	2.38033	1.22599	0	0	0	0.752031	1.97597	0	3.84022	0	0
TraesCS1A02G188000	209.29	194.603	485.606	440.143	411.988	352.687	535.662	287.493	713.193	315.365	645.4	422.449	670.83	761.848	460.201	291.554	326.004	721.55	539.887	367.847	245.864	1208.53	1311.82	1446.44	605.404	384.993
TraesCS1A02G188200	364.714	334.891	311.466	377.728	394.823	286.892	300.358	345.526	300.255	315.845	377.988	307.983	314.191	350.439	345.604	386.976	304.667	408.155	271.506	410.807	436.192	328.743	343.589	312.938	327.679	341.88
TraesCS1A02G188500	39.3403	46.3396	39.4875	54.6256	16.1773	64.7159	93.5967	31.6441	38.6446	84.3195	24.8184	87.1106	89.6665	21.9629	110.519	49.0548	24.0924	34.3691	28.0289	15.1294	25.0952	85.3515	110.291	133.454	24.2463	39.5737
TraesCS1A02G188600	40.0314	26.4136	19.1707	16.8768	0	22.3354	17.656	20.0761	32.052	18.6616	26.833	19.1307	33.1081	28.8288	41.8911	20.5932	25.9472	29.2308	58.9552	36.1206	31.6645	28.5673	44.0314	36.6447	42.5449	29.4986
TraesCS1A02G188700	259.79	247.521	241.147	216.039	330.699	182.53	152.512	181.707	333.332	252.597	298.674	286.24	150.303	418.317	1622.79	1080.44	759.149	615.901	879.096	437.731	482.918	1079.83	2114.89	1359.02	462.585	216.102
TraesCS1A02G188800	119.779	90.686	110.893	86.9707	80.8132	110.617	84.0982	95.126	99.5212	65.0882	70.815	91.7442	99.2146	81.9909	88.8568	64.3514	63.9489	89.8821	86.942	93.4985	100.23	101.098	83.9588	64.7236	67.4089	105.493
TraesCS1A02G188900	60.8045	107.22	126.396	31.5606	24.2092	62.5901	70.3568	46.7808	151.414	32.5205	34.3196	40.1406	55.7572	107.229	513.643	120.848	105.244	98.8976	152.508	89.1246	88.6308	169.938	168.853	124.407	36.8137	28.9947
TraesCS1A02G189000	91.0373	107.899	62.6038	96.4964	48.5012	138.803	120.261	135.145	93.7547	118.51	102.203	134.628	101.921	158.255	85.4434	127.465	100.097	130.905	114.008	91.7021	95.7176	84.3994	108.245	132.388	114.836	102.867
TraesCS1A02G189100	174.68	172.679	151.123	196.276	193.222	279.533	140.88	160.414	161.286	176.187	158.44	150.746	169.101	216.051	243.881	235.031	311.994	261.682	330.972	189.444	170.272	174.867	248.956	242.548	286.452	294.158
TraesCS1A02G189200	0.819652	9.25912	21.0723	32.3897	0	10.4266	35.0977	9.31719	8.21761	45.8563	8.02351	62.8951	17.6527	0	1.1382	5.84461	1.20545	37.694	0	1.77933	0	0	0	0	0	6.58767
TraesCS1A02G189300	8.2124	5.95705	33.9919	35.5322	0	14.6065	36.2272	4.67281	8.22767	7.50677	8.03176	23.4239	13.5966	0	2.27804	0	0	33.3202	0	1.78196	0	0	0	0.964984	4.20939	0
TraesCS1A02G189400	0	0	1.35803	1.57262	0	1.04458	0	0	0	0	0	1.33755	2.73136	1.15069	2.2818	0	1.22173	2.23691	2.89625	0.895744	2.26296	1.97392	1.0123	1.92431	0	7.91501
TraesCS1A02G189500	31.191	38.4048	42.1888	60.0948	32.3307	40.7106	35.1468	49.4626	41.9633	0	43.0884	0	55.0657	41.5793	34.186	0	21.7321	0	31.8864	42.7605	34.931	28.4766	36.4261	24.154	40.0311	26.3805
TraesCS1A02G189600	83.6948	83.4035	85.0306	60.8662	64.6407	74.0898	67.0755	70.9023	74.8506	51.7328	95.639	49.5501	75.4351	65.8128	48.9838	49.1555	71.2079	52.1615	66.6498	71.2437	50.1026	66.7498	37.4256	56.9852	51.6024	46.1507
TraesCS1A02G189700	9.26047	1.32588	6.71874	7.70158	0	18.787	0	11.7744	0	5.78673	3.69526	11.2417	2.76145	3.38857	0	6.1011	0	4.54093	3.81767	4.52044	3.65115	5.97643	5.03475	10.3849	13.4968	5.24512
TraesCS1A02G189800	0	0	0	5.53178	0	13.5645	9.58323	0	0	10.8458	0.730047	2.67798	0	0	0	2.34134	6.03598	6.65964	0	0	0	0.981656	0	14.4844	2.10581	7.91068
TraesCS1A02G189900	42.6296	72.8179	69.4306	64.1041	16.1735	55.3183	138.299	32.592	74.8288	48.4154	35.0389	63.6475	66.5772	149.078	48.991	114.513	145.82	128.636	223.235	123.723	113.264	49.0588	53.6236	58.0073	182.333	241.378
TraesCS1A02G190000	6.69519	5.39757	9.92151	20.7543	29.3716	31.12	21.2345	6.7707	5.21793	9.2886	7.93858	12.1296	8.62274	1.04555	5.16032	6.16781	6.56777	11.4828	5.24966	9.68605	0.687214	5.2953	6.41441	7.0165	9.10247	11.9449
TraesCS1A02G190100	11.504	4.63394	8.15717	22.8907	0	44.8667	75.691	7.48392	1.64604	14.1794	6.57296	14.7226	76.8463	2.30682	1.13915	2.34635	0	21.114	3.86202	3.56535	11.3679	9.82415	11.1247	3.85898	2.10434	11.8644
TraesCS1A02G190200	25.9951	20.3321	17.1811	26.6557	32.0455	0	10.7439	9.22854	17.1098	16.5402	21.6979	14.6025	11.4432	17.0247	18.4065	8.26192	9.73792	14.2849	15.6116	36.1601	15.8134	14.8626	13.0313	7.80828	8.51251	6.53399
TraesCS1A02G190300	0.818725	0	6.12936	0	0	0	0	0.928948	0	4.1747	0	0	0	0	0	0	0	0	0	3.55733	0	0	0	0	3.16397	0
TraesCS1A02G190400	0	1.32233	1.34351	0	0	0	1.08132	4.83482	0.827773	0.827773	4.39176	0.662363	1.36893	0	0	0	0	1.1276	0	0	2.21946	0.990124	3.01863	0.948163	0	5.24512
TraesCS1A02G190500	387.756	320.399	157.243	175.698	266.869	289.118	115.956	151.778	236.819	206.185	189.064	89.1079	122.283	167.573	170.9	252.386	92.7911	150.812	144.96	190.477	167.242	126.57	173.013	67.677	285.626	89.6931
TraesCS1A02G190700	565.391	531.653	451.934	568.884	575.178	523.152	319.669	675.236	630.304	545.577	446.627	431.314	512.532	556.936	551.606	476.288	360.395	396.32	429.502	491.684	428.461	459.73	529.447	446.618	647.17	377.488
TraesCS1A02G190800	397.779	354.272	351.455	454.816	361.935	334.537	270.011	320.66	433.8	305.818	351.755	241.374	396.242	375.46	565.012	378.718	335.123	360.321	349.183	509.249	554.145	480.907	535.189	365.546	343.491	278.627
TraesCS1A02G190900	47.5752	45.0127	38.103	45.0767	24.2477	28.1772	41.5106	49.411	46.8793	48.4027	62.0529	39.5145	58.4376	38.1149	22.7844	56.1443	10.8562	46.5985	35.7459	12.4653	22.7854	34.3508	6.06961	9.662	10.5342	17.1437
TraesCS1A02G191000	9.87827	11.247	4.07027	4.72028	0	8.33926	14.948	1.87875	11.5256	4.99725	6.57213	12.0237	9.52494	9.20303	9.10605	9.41864	12.1353	4.45193	10.6041	23.1938	13.5905	11.797	4.04105	9.62051	11.5466	10.5336
TraesCS1A02G191100	0	1.32225	4.02019	1.53609	0	1.04086	3.26013	0	0.832316	1.64882	2.21108	0	1.37694	0	1.1365	1.21688	1.24996	0	0.951801	0	0	0	1.00419	0.941497	1.03537	0
TraesCS1A02G191300	409.282	384.596	356.554	364.602	541.567	413.273	390.601	490.31	278.802	357.19	248.939	392.483	370.321	314.181	164.05	242.092	242.428	232.978	249.264	184.301	160.275	208.061	160.848	315.005	253.89	490.585
TraesCS1A02G191400	269.05	190.537	113.12	199.245	241.111	233.411	51.3666	98.1958	180.473	132.311	65.755	126.09	158.02	187.111	237.858	185.668	46.3044	224.236	198.39	284.129	236.294	216.583	243.363	281.232	238.889	75.0076
TraesCS1A02G191600	16.3418	13.863	40.1227	12.7762	34.0577	21.8804	23.5558	20.9737	13.3169	13.2362	10.485	22.9008	13.5926	23.9263	20.6849	41.4961	40.4343	14.7681	31.2503	27.995	18.3964	30.4437	37.0847	22.0299	20.9038	47.7929
TraesCS1A02G191700	173.353	172.67	90.0747	87.83	72.3182	220.892	318.963	167.2	106.314	124.808	107.403	132.076	99.4524	121.652	89.9053	117.123	174.316	120.509	131.923	141.188	94.7873	87.6277	122.178	73.8902	148.752	214.479
TraesCS1A02G191800	109.996	249.54	102.687	260.718	16.1543	674.048	726.377	236.224	46.0676	506.387	71.5502	475.966	167.207	116.569	80.875	92.5245	136.471	164.312	114.923	73.9316	56.142	58.9088	220.483	266.459	131.593	100.199
TraesCS1A02G191900	95.386	99.9334	67.2389	90.6484	120.964	139.759	113.072	89.9565	108.648	87.5251	111.002	91.6105	75.4981	71.4327	74.0194	61.0917	89.6272	97.8509	56.9276	69.5459	66.5883	71.7343	71.7726	75.1625	80.9374	81.6914
TraesCS1A02G192200	417.779	419.124	295.724	415.727	480.249	413.798	513.095	454.904	328.603	396.825	364.12	408.81	378.653	387.619	428.055	375.818	523.079	396.114	437.898	345.881	428.555	358.788	410.947	520.02	386.029	503.407
TraesCS1A02G192300	172.987	265.453	322.635	276.972	218.331	309.987	262.782	215.132	183.375	196.161	209.505	207.684	298.924	344.363	403.318	292.155	190.428	381.492	289.908	225.201	291.878	304.173	342.983	294.853	282.444	246.649
TraesCS1A02G192400	108.991	90.0322	127.325	116.396	137.524	85.5946	84.0147	128.404	68.2418	101.023	108.761	105.211	131.776	136.419	93.4306	119.106	92.7359	99.7698	79.2595	116.577	98.1185	153.034	78.9266	94.7848	94.8876	65.9591
TraesCS1A02G192500	145.832	162.692	178.313	124.861	136.122	154.061	134.236	131.358	160.081	139.546	146.187	135.756	152.115	150.938	117.147	116.709	127.553	180.253	132.632	130.736	136.916	143.999	111.957	94.6218	124.262	99.8807
TraesCS1A02G192600	213.802	258.674	261.42	215.654	152.672	160.46	205.507	191.76	312.35	204.686	127.861	163.428	171.658	271.995	132.013	231.88	260.864	222.049	155.034	256.461	233.207	161.471	136.314	134.346	227.319	235.532
TraesCS1A02G192700	0	0	0	0.792654	0	4.18004	0	0	0	0	2.19233	1.34175	0	0	0	0	0	0	0.967652	2.67282	0	0	0	1.93647	0	1.32066
TraesCS1A02G192800	117.684	132.353	117.429	74.0161	120.874	128.261	152.65	100.432	134.199	139.154	211.072	98.9149	102.056	192.252	635.34	263.546	460.865	666.533	507.313	214.977	217.66	520.037	236.49	253.211	119.744	213.39
TraesCS1A02G192900	0	0	0	3.16923	8.09382	0	2.12702	1.8604	0	0	5.11076	26.8172	0	2.31343	1.13976	0	2.40831	1.10859	0.966975	0.890003	0.761124	0.981122	2.02446	1.93547	5.27421	3.95899
TraesCS1A02G193000	160.032	127.089	163.919	180.186	177.734	157.565	161.858	200.65	167.806	196.068	170.839	176.755	182.144	207.794	194.791	238.828	141.249	166.499	147.775	183.469	238.306	200.267	234.658	223.07	186.373	160.858
TraesCS1A02G193100	26.2577	9.92894	14.9652	11.8567	16.1599	12.5221	10.6471	13.9945	6.58029	5.00635	9.49087	12.0526	16.9901	6.92751	6.83492	7.02249	2.41392	12.2083	10.6252	16.03	6.07284	21.5959	5.05749	15.4533	5.26545	1.31858
TraesCS1A02G193200	167.935	201.254	250.629	175.071	210.398	220.268	317.881	175.732	217.856	184.542	399.987	212.479	222.766	182.726	919.546	273.074	475.451	268.187	270.691	379.912	509.115	1136.77	593.021	1339.1	256.275	357.542
TraesCS1A02G193300	615.104	711.757	670.22	714.384	761.728	580.628	476.712	779.531	614.626	751.219	733.398	593.092	774.472	985.665	1066.8	753.013	742.021	636.365	770.135	924.518	848.951	933.034	1020.52	887.732	899.748	842.184
TraesCS1A02G193400	8.18822	11.9168	5.45028	13.4751	48.5738	4.17614	32.9442	1.85785	7.39778	12.5281	21.1659	2.6819	32.5941	19.6694	4.55819	10.4943	7.21661	1.10776	29.0094	13.3424	21.3231	52.9521	49.5936	28.073	7.3854	13.1955
TraesCS1A02G193500	1990.56	1771.87	1641.16	1632.19	1517.95	2043.86	2312.01	1499.8	1114.81	1968.46	1120.04	1545.33	1863.35	3200.35	2593.53	3182.04	3613.4	2990.87	4044.64	2951.69	2491.51	3831.79	3763.96	5018.1	3059.26	3515.69
TraesCS1A02G193600	117.841	116.525	119.957	130.096	170.1	103.374	96.657	118.759	83.0037	64.3285	108.01	85.1815	89.6135	143.555	66.0999	71.0544	85.3144	78.6102	108.334	109.371	111.283	77.4444	116.413	92.0213	146.729	88.428
TraesCS1A02G193700	3.30626	1.98377	0	0.782269	8.02022	4.16459	5.35746	1.8949	3.29718	0.83114	0	1.33225	9.53914	2.29084	1.13735	2.37211	2.44364	0	0.961827	4.47045	3.00091	4.92493	3.0267	9.5761	0	0
TraesCS1A02G193800	3.3188	5.99407	2.02822	0.783979	0	1.05515	4.29298	7.65323	6.66816	7.43257	2.24956	3.31095	10.3568	0	3.42359	10.7135	0	1.11109	0.947534	0	0.719666	0	3.03078	1.90939	9.47865	11.7789
TraesCS1A02G193900	30.945	34.4693	32.9368	29.3338	47.6848	43.9791	37.8917	30.1229	38.3411	17.2861	28.9553	42.9333	36.5869	40.6456	52.3402	54.3753	47.1256	62.9934	36.0379	43.122	54.9045	76.4363	53.3318	30.2179	45.8023	20.9008
TraesCS1A02G194000	365.143	348.197	307.404	322.671	301.308	358.357	392.694	288.479	269.078	230.526	321.434	263.993	349.227	466.927	392.484	493.176	547.53	439.828	573.444	445.359	478.379	529.156	481.404	576.707	473.677	443.132
TraesCS1A02G194100	137.147	97.2968	87.017	84.4844	96.8846	90.7674	87.3714	139.252	82.2759	90.0791	90.5386	80.3085	81.5789	137.281	132.124	100.806	135.366	114.399	91.7231	111.372	106.899	104.096	134.497	147.638	125.226	129.183
TraesCS1A02G194200	0	0	0	0.787453	0	0	2.14204	0	0	1.66873	0.731978	0	1.36428	0	1.14065	0	0	0	0	0	0	0	2.02451	5.77915	0	1.31921
TraesCS1A02G194400	120.613	104.521	106.949	120.649	152.562	87.5053	74.9735	96.5014	62.6498	63.2135	105.953	102.678	119.922	167.434	87.6189	90.0315	122.051	161.903	131.874	170.748	115.724	169.408	146.377	160.128	110.969	97.3463
TraesCS1A02G194500	23.2598	24.4648	18.2038	17.1127	7.98808	15.6037	21.5258	19.1356	28.9043	23.229	32.9027	12.6239	24.5812	34.22	23.8735	31.1045	27.0932	42.6404	34.5523	50.2186	29.8155	29.625	34.2659	28.5938	29.1756	15.7582
TraesCS1A02G194600	75.9757	44.9853	71.0912	67.4058	64.2575	67.7182	56.7488	47.271	79.9518	66.5518	67.9523	70.6897	68.1284	72.2733	81.9344	118.39	78.0676	102.692	77.9826	103.681	99.9938	112.264	147.402	80.5731	83.7751	82.8858
TraesCS1A02G194700	1.63795	5.2994	2.72732	3.96722	16.2048	1.04468	5.3147	1.85748	0	3.34317	5.84158	2.01295	5.40132	0	0	1.16591	0	0	0	0	1.52468	3.92376	0	0	1.05595	1.32041
TraesCS1A02G194800	187.351	164.139	137.265	149.905	217.874	158.56	142.851	140.354	106.156	124.242	105.15	116.405	176.794	235.201	170.834	134.938	160.902	176.689	174.705	212.122	187.855	178.783	204.239	214.085	252.427	241.18
TraesCS1A02G194900	127.413	102.584	123.641	68.6077	56.4671	98.0476	120.503	53.3745	157.194	85.8712	95.6617	91.6308	59.8465	39.1861	136.659	56.3585	85.9466	71.1431	48.252	65.967	84.7914	62.8799	48.5269	41.4507	24.1832	71.1589
TraesCS1A02G195000	9.836	875.15	2309.86	837.489	2256.54	1749.38	2303.95	1023.98	1784.28	1617.03	794.928	2154.18	1785.24	629.929	1153.03	1061.86	916.857	1079.95	1384.95	7.12009	654.662	1320.56	496.801	1638.99	1394.57	2168.57
TraesCS1A02G195100	166.613	169.45	182.951	169.101	169.64	153.387	151.222	172.687	166.166	152.676	192.744	151.304	148.168	264.335	264.273	270.484	278.921	290.844	256.903	234.248	285.318	316.124	324.668	271.325	237.947	233.368
TraesCS1A02G195200	255.139	343.54	263.281	279.091	193.947	321.409	215.031	282.574	247.564	232.81	143.087	265.851	292.881	498.863	356.559	407.16	381.272	349.534	549.655	382.891	427.488	369.049	506.047	544.826	470.799	431.195
TraesCS1A02G195300	263.065	199.924	239.664	291.37	404.466	215.028	216.957	252.177	60.843	225.418	226.282	247.274	264.235	164.158	29.6241	135.464	146.942	125.271	160.449	145.947	149.07	115.759	137.614	179.89	178.171	172.81
TraesCS1A02G195312	4.91778	7.94325	9.52986	4.74889	0	5.21846	1.06364	3.72353	0	5.84313	0.729909	10.0496	6.11346	1.15571	0	1.16815	0	1.10872	2.89913	0.88996	1.52051	0.981038	2.02345	0	0	0
TraesCS1A02G195400	1320.84	1198.76	1558.14	1578.7	1324.84	626.061	1407.84	1602.05	1473.68	1317.89	1704.19	1249.61	1559.51	2226.31	2451.53	2156.42	2583.95	1953.53	2272.78	2427.72	2493.51	2772.1	2867.88	1954.79	1322.4	1981.35
TraesCS1A02G195500	603.165	872.972	500.146	408.803	718.114	593.129	791.073	521.558	282.3	812.58	243.593	603.215	396.589	372.398	205.976	357.413	284.801	338.447	270.136	281.039	372.096	265.835	328.381	691.256	460.318	687.531
TraesCS1A02G195700	23.7462	37.7365	38.8328	25.3644	24.2865	20.8806	51.0111	14.8632	28.7693	40.9249	83.2039	32.8529	35.9896	50.9082	1155.5	226.217	185.231	357.812	439.006	112.967	166.773	606.012	271.245	322.35	27.4311	68.6163
TraesCS1A02G195900	438.493	599.672	399.767	326.933	137.267	315.086	426.159	333.567	297.828	231.883	351.927	188.069	394.281	295.36	256.279	166.413	340.769	237.66	314.774	339.44	488.33	459.569	449.011	391.818	297.835	355.926
TraesCS1A02G196000	35.305	38.3842	30.5898	50.5322	0	52.1591	36.219	37.3705	28.7916	55.8771	51.8327	35.4668	36.704	46.1428	29.6103	57.4178	62.8296	44.4169	55.029	59.6837	55.3451	46.1472	50.557	54.0354	88.3897	52.722
TraesCS1A02G196100	40.1063	35.0895	19.763	26.1713	8.09859	26.1033	23.3715	15.7788	19.7249	31.7438	20.4349	27.4963	18.3314	15.0473	6.83772	11.6521	20.4337	9.96633	3.86871	15.118	20.5739	1.9608	4.04892	13.5583	18.9977	10.5579
TraesCS1A02G196200	19.664	13.9012	8.1707	15.0456	0	12.5255	9.56966	16.7433	10.6873	10.8535	18.2469	17.4235	15.6211	11.5614	6.83602	9.33909	15.6527	2.21673	7.73253	11.5671	20.5385	5.88518	4.04736	3.86896	5.27168	18.468
TraesCS1A02G196300	197.012	204.529	214.891	252.019	201.923	204.509	255.623	249.309	175.223	201.051	238.015	207.52	217.507	188.122	135.55	147.578	205.319	225.38	177.693	200.42	207.869	190.474	178.003	189.219	168.435	218.853
TraesCS1A02G196400	0.821333	2.6488	2.72117	3.16112	0	9.3947	8.52531	5.60609	1.64608	3.33829	0	1.33936	3.4002	1.15453	0	0	0	1.11084	1.93222	0	0	0.982315	0	0.965737	1.0531	0
TraesCS1A02G196500	458.248	596.447	383.241	557.182	266.874	705.576	934.018	350.101	262.308	661.968	270.09	477.034	741.848	722.31	375.98	634.449	1061.64	732.977	1025.36	594.568	602.088	596.543	1015.83	1181.47	582.855	1101.39
TraesCS1A02G196600	116.766	101.257	110.027	144.249	137.092	151.232	123.739	83.3971	141.572	130.037	122.686	171.853	118.348	116.366	134.374	148.03	90.8384	147.888	112.89	142.658	109.719	51.0984	142.534	110.817	115.625	104.091
TraesCS1A02G196700	3.28023	2.64937	0.68116	3.96026	0	0	0	2.79384	0	0	0	0	0.679662	2.31301	0	0	0	0	1.93401	1.78091	1.52163	0	0	0.967526	0	0
TraesCS1A02G196800	104.006	105.926	43.5974	64.1922	129.512	93.9598	81.8401	49.2481	123.302	131.119	91.2341	146.82	86.9228	43.9602	100.278	87.476	33.6858	67.5825	55.1136	55.1532	50.25	13.7294	33.3983	75.4943	118.151	51.4598
TraesCS1A02G197000	56.3787	77.929	19.7047	15.9045	8.12287	11.5257	81.6524	61.1987	12.3762	23.4683	34.2212	13.3756	84.6841	50.7692	14.8163	17.5647	60.0226	12.2337	70.4064	64.7862	63.7833	10.7842	6.09441	0.971251	16.8973	85.5527
TraesCS1A02G197100	20.4982	6.61973	1.36123	3.95623	16.1712	1.0437	3.19197	4.6575	2.46701	15.0244	15.3299	14.738	10.191	4.62187	13.6716	5.84413	1.20544	12.2	10.6294	4.45086	22.7995	19.6251	24.2813	22.2324	6.32281	6.59466
TraesCS1A02G197200	145.138	147.619	324.635	415.361	113.19	154.465	216.005	248.75	191.609	128.537	286.161	175.507	415.805	205.657	170.892	87.6741	213.39	106.48	180.693	154.897	230.248	287.518	219.538	114.052	184.403	251.909
TraesCS1A02G197300	180.299	160.67	212.346	202.189	183.686	240.28	224.986	215.365	179.219	205.723	200.345	197.967	226.033	238.353	347.862	265.681	326.452	340.069	314.779	219.731	281.672	269.615	285.199	284.924	245.865	236.36
TraesCS1A02G197400	3.28433	0.661579	2.0382	3.15589	0	0	1.06527	1.86928	0.822463	5.00163	1.45971	0	1.35918	0	0	0	0	0	0	0	0	0	0	0	0	0
TraesCS1A02G197500	100.626	80.6607	39.7465	40.3938	87.7687	107.115	44.168	46.0234	99.1415	86.2352	44.6074	92.2893	44.4023	42.1605	53.4253	71.914	50.576	59.528	27.8187	78.0627	62.5153	32.6061	41.305	74.2631	67.6694	39.3849
TraesCS1A02G197600	883.59	1013.45	626.922	729.88	1140.29	921.769	728.61	690.601	727.679	930.87	1595.52	812.802	1012.7	746.975	765.59	720.651	712.1	830.432	696.841	960.393	1116.18	729.959	704.171	797.706	873.018	683.273
TraesCS1A02G197700	13.1164	27.8006	48.3228	34.8163	0	13.5672	59.5728	17.6933	33.7117	18.3623	18.248	32.1547	14.9449	30.0424	15.949	12.8537	14.4616	23.2867	15.4604	21.361	26.6011	9.81117	16.1866	12.5664	13.6994	18.4641
TraesCS1A02G197800	141.422	121.049	167.061	149.424	152.406	106.227	157.594	159.297	161.63	136.341	188.546	145.913	150.648	172.983	184.308	175.663	162.613	165.414	135.649	152.96	168.055	145.843	185.691	117.801	175.71	163.063
TraesCS1A02G197900	1279.28	1187.01	965.687	870.267	975.75	1191.45	1281.48	1121.26	563.825	775.36	508.084	928.938	777.348	551.617	135.313	305.562	223.675	364.282	420.68	250.011	312.163	326.656	284.318	783.588	1026.42	1043.07
TraesCS1A02G198000	60.721	92.0082	55.099	43.4746	32.3197	48.0015	48.9768	40.1176	57.5776	65.0825	85.4179	41.5144	45.5334	60.0384	78.6016	107.678	126.731	74.3597	100.457	143.379	159.412	80.4937	78.8969	63.7447	87.4065	48.7874
TraesCS1A02G198100	246.005	270.035	278.271	267.302	282.88	261.91	250.057	356.905	238.46	228.638	297.07	244.435	266.309	328.011	280.209	226.971	323.149	215.18	291.737	313.337	391.805	326.748	359.074	223.189	279.145	232.074
TraesCS1A02G198200	131.821	120.703	102.36	118.084	48.181	78.6758	83.7509	92.2319	119.127	95.4749	91.9513	104.04	117.124	82.8813	84.6172	123.93	90.1996	73.9446	74.1713	123.614	117.054	79.0725	49.9685	104.38	89.8211	77.0381
TraesCS1A02G198300	95.0182	145.646	92.63	71.3043	129.486	38.6259	59.5315	68.792	92.8943	123.59	213.859	138.086	172.502	71.7091	104.832	42.0045	43.3257	240.462	87.0118	135.231	128.628	134.366	57.6844	76.4444	76.9943	94.9957
TraesCS1A02G198400	1395.43	1218.39	772.228	728.34	991.904	750.943	834.175	1108.53	695.514	776.889	654.327	773.005	630.511	647.503	506.748	522.804	572.887	538.18	612.695	737.365	839.921	538.498	545.876	966.513	872.442	938.134
TraesCS1A02G198500	119.899	132.377	181.514	101.857	250.289	116.85	124.662	100.931	103.667	85.9095	143.109	78.9708	124.407	122.286	588.863	162.925	302.148	232.127	238.482	111.371	135.712	308.358	154.723	169.835	54.7212	142.365
TraesCS1A02G198600	17.2073	16.5502	44.9419	31.677	32.3618	41.7545	39.3449	27.9076	32.8865	28.3879	132.117	45.5723	35.3199	38.1552	21.6489	12.8423	13.2456	17.7352	18.366	13.3477	3.80366	14.714	13.1548	19.3461	2.10881	35.6193
TraesCS1A02G198700	194.058	228.383	191.15	195.244	153.145	147.05	182.996	203.022	123.587	165.994	165.646	171.467	153.913	136.778	168.82	110.096	162.989	94.904	150.444	212.724	223.974	137.203	155.859	134.216	175.204	129.055
TraesCS1A02G198800	5.79323	3.97057	12.1783	7.82465	8.02352	0	4.29115	18.9817	0	0	15.3542	0.666492	6.13843	1.14588	1.1382	1.18793	0	1.11843	0	2.68508	1.50071	0	1.0096	0.95796	0	1.31557
TraesCS1A02G198900	3.27549	0	0	2.36677	0	0	2.12507	0.931002	0	0	0.728607	0	0	0	0	0	0	0	0	2.66625	0	0	0	0	0	0
TraesCS1A02G199000	294.829	227.182	206.589	203.994	153.015	141.031	164.111	208.103	222.059	195.58	218.469	230.643	215.643	167.617	161.281	165.77	108.817	160.823	122.155	177.427	180.326	219.177	139.931	165.249	174.627	157.5
TraesCS1A02G199200	46.6227	65.7369	16.4977	29.0426	46.9806	28.4226	13.5502	32.182	5.65364	36.4801	17.7925	38.8346	29.3243	24.5952	1.10865	6.93172	4.93987	71.7153	40.3432	23.498	30.0619	69.0428	28.4644	6.54602	8.42195	31.7878
TraesCS1A02G199500	515.868	436.399	392.394	357.032	479.285	398.415	371.321	454.47	344.374	333.502	375.822	330.879	388.519	584.021	495.66	574.238	399.009	528.517	378.155	511.154	458.413	598.426	432.354	543.283	582.469	496.384
TraesCS1A02G199600	21.4245	41.6755	11.4959	29.7769	8.08033	29.1131	18.1574	16.0005	31.3016	56.6261	18.9475	26.724	24.4682	3.43899	6.81308	2.37163	1.2135	30.0635	7.71675	8.01709	6.76687	3.9536	16.1386	2.89548	5.26685	2.64456
TraesCS1A02G199700	40.6449	3.97803	1.35541	28.2104	184.833	9.39414	0	0	5.7875	7.49809	13.9192	5.34104	2.05037	0	0	1.19094	0	1.12093	3.85627	0	0.75141	0	0	0.95945	0	1.31796
TraesCS1A02G199900	6.59633	14.5561	6.10038	10.9955	16.0876	8.33808	4.27712	3.76951	4.1191	9.15752	6.57484	11.3481	6.12787	2.29798	9.10608	15.3483	2.43339	5.57337	13.4893	12.5023	10.5501	4.92003	6.06048	7.68625	11.5346	9.21438
TraesCS1A02G200000	3465.62	3973.78	2811.43	3119.03	2359.68	3672.95	4138.71	2770.4	2379.99	3164.51	1927.26	3117.91	3243.91	979.879	675.265	668.196	1268.4	2017.34	1510.93	916.606	978.341	974.057	796.48	1852.68	1078.65	2096.91
TraesCS1A02G200400	0	0	0	0	0	0	0	0	0	0	0	10.7127	350.345	0	0	0	0	1.10832	0	0	0	0	0	0	0	0
TraesCS1A02G200500	14.8093	13.8974	15.615	9.45224	8.0603	28.1568	10.6723	9.38089	18.9344	12.5004	5.84264	12.7008	19.0484	5.75762	13.6638	7.05584	10.9103	30.0368	11.5753	8.02698	21.9262	1.96585	6.06434	4.81532	12.6076	9.22146
TraesCS1A02G200600	4.91371	11.9165	11.5803	12.6795	8.09427	10.4398	8.50292	13.9385	12.3302	5.84593	10.2181	12.7375	20.3725	9.2545	10.2555	5.83186	6.01545	21.0504	2.90065	4.44784	13.704	9.80666	0	4.83923	2.10977	9.23622
TraesCS1A02G200800	166.93	143.613	106.629	137.938	120.961	164.789	128.009	133.068	160.505	149.208	163.582	157.139	142.156	165.904	210.67	257.303	168.361	203.49	150.518	159.602	264.072	215.205	188.022	229.335	204.966	144.935
TraesCS1A02G200900	141.214	136.873	151.861	152.489	230.192	150.563	109.394	157.611	107.615	111.089	143.75	153.575	117.56	109.94	96.0442	109.758	64.4955	110.281	100.763	106.018	113.933	95.3019	85.3635	69.197	131.263	95.5854
TraesCS1A02G201000	0.822591	0.663223	31.2606	16.6219	0	1.04547	10.6006	27.0558	8.22471	3.34347	36.3314	0	27.9247	14.9921	3.42401	2.34751	52.8925	0	13.5465	1.77306	3.04023	13.6803	14.1872	0	0	15.7449
TraesCS1A02G201100	3.29722	3.9756	2.71795	7.88071	0	2.08806	4.27673	3.76196	0.824462	0.834206	2.19398	2.00719	2.72537	0	0	0	0	0	0	0	0.756355	0	3.03554	0.963675	3.1543	2.63754
TraesCS1A02G201200	19.7128	29.7844	51.6605	35.5236	72.6531	40.6873	19.1817	33.6556	37.026	25.0202	21.1748	26.7669	20.396	25.3757	27.3352	19.9322	22.9697	39.9897	19.3086	16.0389	19.7072	21.6065	12.1345	29.9085	21.0434	21.0899
TraesCS1A02G201300	132.214	161.667	106.824	106.414	230.34	192.55	180.919	125.485	153.335	166.303	52.6634	204.672	110.445	206.573	109.205	154.797	140.311	149.735	168.918	93.4923	125.742	115.148	140.809	146.269	181.01	202.506
TraesCS1A02G201400	420.109	591.862	508.873	297.988	323.787	364.357	498.471	332.641	883.66	435.118	198.525	282.918	252.617	364.416	1477.96	615.805	454.741	977.156	554.043	429.656	277.908	197.112	166.993	348.444	248.965	403.765
TraesCS1A02G201500	28.5287	27.0957	26.7787	29.948	23.7116	15.5873	30.4127	43.0011	22.4404	35.4707	24.2515	30.3377	17.1814	31.5808	27.2621	54.8045	20.0152	23.7784	24.7708	17.1255	21.2015	25.8139	59.2337	30.138	17.5828	26.1551
TraesCS1A02G201600	1579.73	1742.17	1311.64	1500.43	1367.55	1466.52	1221.19	719.317	931.235	1136.37	683.791	1007.36	1276.54	1280.22	811.182	1045.16	1194.75	901.811	1085.57	1149.23	985.57	626.591	528.189	657.117	1074.63	1443.85
TraesCS1A02G201700	84.8364	143.592	54.2684	58.9898	209.35	92.7872	87.5983	36.6699	80.7063	101.617	47.4783	82.8306	48.3222	55.2116	120.676	75.4125	63.154	178.173	105.082	140.115	46.798	114.083	46.4779	44.2478	73.4729	32.9212
TraesCS1A02G201800	19.6659	18.5361	7.49015	6.33516	32.3609	33.4033	6.38037	2.7909	13.1546	10.0191	2.91971	15.4139	6.11309	1.15618	0	1.16753	0	3.3254	2.89985	2.66956	4.56421	0.980944	1.0119	8.70548	9.48942	1.31922
TraesCS1A02G201900	19.6659	18.5361	7.49015	6.33516	32.3609	33.4033	6.38037	2.7909	13.1546	10.0191	2.91971	15.4139	6.11309	1.15618	0	1.16753	0	3.3254	2.89985	2.66956	4.56421	0.980944	1.0119	8.70548	9.48942	1.31922
TraesCS1A02G202000	6.55662	17.2101	6.80711	23.7453	16.1745	28.1794	12.7629	0.930779	0.822167	11.6863	12.4081	7.36979	31.2454	3.4672	3.41774	12.8483	1.20467	5.54327	10.6302	12.4589	4.56173	3.92398	1.01172	0	1.054	2.63791
TraesCS1A02G202100	0	1.32407	2.72185	0	8.08307	2.08745	2.1292	0.932569	2.46774	2.50384	0.730143	4.01876	3.39811	2.31012	0	4.68002	0	2.21944	8.69578	0	0	0	1.01172	3.86499	4.21396	1.31889
TraesCS1A02G202200	2.51364	0.662707	0.673001	0	0	5.20874	0	0	7.47146	9.95399	0	13.9353	2.74573	0	12.5277	0	1.24647	3.39395	1.91791	0	1.48125	0	0	2.84888	0	0
TraesCS1A02G202300	137.117	108.551	157.064	101.095	113.055	145.027	140.619	97.152	130.809	152.65	192.754	125.165	153.627	124.618	453.337	146.462	136.525	155.464	146.774	138.975	309.427	566.575	313.509	669.836	128.407	139.739
TraesCS1A02G202700	44.4063	33.7522	8.82899	6.30551	72.5746	39.6326	11.7345	17.8059	42.8016	69.1848	11.6845	71.5473	5.44141	12.6729	47.8275	77.5471	21.8031	48.9278	2.89454	41.0155	43.8841	21.6191	11.1195	28.907	32.5836	19.7637
TraesCS1A02G202800	0	0.662689	0	0	0	0	0	0	1.65639	0.831042	0	0.665412	0	0	0	0	2.47378	2.25208	0	0.899479	0.745744	0	0	0	0	5.26328
TraesCS1A02G203000	578.73	482.896	423.595	444.466	509.132	367.322	354.655	400.655	509.133	544.992	486.986	474.381	438.54	698.45	1054.1	999.258	682.929	720.072	675.678	825.989	957.069	825.885	814.489	673.177	603.876	652.349
TraesCS1A02G203100	103.993	83.4174	60.6332	53.8986	64.7635	57.4216	55.2625	61.3122	57.5388	63.4751	42.3319	56.9894	42.1012	21.9828	13.6745	25.6539	12.0282	7.75451	14.5045	32.0222	32.7448	14.7091	14.1695	38.7203	41.1463	30.3494
TraesCS1A02G203200	44.422	48.9723	66.5397	46.4814	8.06124	6.25724	20.275	39.3893	60.917	22.5021	52.5828	24.7351	21.7686	119.774	168.524	206.924	250.883	98.999	124.443	182.823	212.498	195.589	230.453	86.6877	113.482	75.0927
TraesCS1A02G203300	12.3303	3.97109	1.35876	2.36592	0	2.08618	4.26561	0	2.46907	0.833732	2.19077	0	0.680085	2.30518	6.83315	7.04469	4.84199	1.11161	0.965077	3.56583	7.57113	5.89507	2.02202	5.78412	0	6.58901
TraesCS1A02G203400	154.935	170.776	166.751	166.965	161.716	159.678	190.418	189.964	190.759	215.343	183.21	181.938	165.752	224.168	238.098	215.001	185.586	342.643	232.875	226.96	203.695	325.729	247.859	249.401	196.011	251.906
TraesCS1A02G203600	11.5296	23.1603	124.152	46.4137	185.217	4.17036	17.0904	27.2599	78.232	255.724	4556.37	420.199	170.14	178.311	818.564	279.196	108.066	2217.98	454.1	1025.35	86.0654	1153.54	163.689	249.17	111.272	275.233
TraesCS1A02G203700	44.4641	35.0719	114.668	56.6531	185.246	12.5116	11.7479	41.3453	60.9353	46.6506	3150.23	137.632	154.478	280.744	160.529	184.896	396.94	316.17	215.981	1376.81	233.342	979.39	374.888	147.22	114.438	241.007
TraesCS1A02G203800	0	5.29721	136.419	129.826	177.226	112.666	106.921	131.789	0	0	335.509	0	138.949	81.7035	0	0	34.0422	0	107.071	0.893186	0	159.451	116.267	52.9281	63.0065	109.364
TraesCS1A02G203900	0	0	0	0	0	1.04399	2.13887	0	0	0	0	0	5.45137	0	0	0	0	0	0	0	0.756096	0	0	0	0	1.31869
TraesCS1A02G204200	81.2761	75.4196	99.9818	135.2	105.038	147.071	127.882	121.056	113.844	126.171	59.0956	142.265	148.393	145.484	165.097	155.398	98.8085	98.6618	162.233	99.6477	92.6452	117.688	162.785	155.711	145.322	151.581
TraesCS1A02G204300	34.4572	42.3642	61.229	60.0881	24.2437	73.049	71.3244	41.0356	68.2669	82.6115	51.1037	58.2605	55.7235	38.1081	44.4283	58.5023	71.1896	45.4963	52.1649	35.6187	18.2234	31.4093	38.4389	34.7765	51.6095	34.2852
TraesCS1A02G204400	3.28324	1.32418	2.72148	3.95285	0	1.04375	4.26016	6.53328	1.64551	0	0.730253	0	1.35958	3.46437	1.13942	0	0	0	0	2.67242	1.51843	5.89143	3.03518	0.965992	0	0
TraesCS1A02G204500	0.822575	0.661579	3.39331	0.78735	0	3.12753	1.067	1.876	0.823017	0.833076	0	5.34578	0.680125	0	1.13829	1.17583	1.21209	5.5612	6.74991	0	0.755734	0.982681	6.06234	4.81337	3.1507	0
TraesCS1A02G204600	0	0.658917	0	0.76547	0	0	0	2.92512	0.829083	3.28778	3.66654	1.31474	0	0	0	0	0	1.12877	0	0	0	0	0	0	0	0
TraesCS1A02G204700	23.8133	14.5616	26.5152	15.0042	32.2982	8.34665	8.52319	5.60617	13.1637	8.3411	13.1425	8.7007	5.43836	5.76875	3.41706	2.34385	4.8336	6.66337	5.79338	14.2547	10.6159	13.7478	14.158	3.86028	7.36694	17.1372
TraesCS1A02G205000	2.48344	3.96305	2.02337	3.11646	0	17.6731	9.65551	2.85373	9.89051	9.12434	5.11036	5.31615	4.7695	7.99198	10.2229	10.7106	7.35316	10.0665	11.5172	5.36695	0	7.88167	7.05084	5.72561	7.29856	11.8123
TraesCS1A02G205100	3.29692	0.66208	2.036	0.786827	0	1.0431	3.20698	0	0	0	0	1.33662	4.76707	0	0	0	1.21546	3.34304	1.92906	0.893026	0.755072	1.96819	0	1.92462	2.10014	0
TraesCS1A02G205200	0	0	0	0	0	1.04425	0	0	9.8718	0	0	0.670321	0	0	2.27974	0	0	0	0	0	0	0	0	0	0	0
TraesCS1A02G205300	135.453	104.267	105.935	126.349	128.756	71.8884	79.8874	116.816	104.779	96.2161	113.094	100.194	100.072	147.867	200.858	152.285	223.25	169.915	195.266	198.769	246.156	187.834	239.965	155.499	174.112	146.507
TraesCS1A02G205400	117.287	96.6455	72.8087	107.564	72.749	97.0569	95.7863	98.8043	85.5318	91.8019	101.474	65.6378	101.243	87.7874	71.772	101.746	92.8677	78.7676	99.5134	114.853	92.673	89.3082	74.8604	118.854	94.8153	123.966
TraesCS1A02G205600	287.386	227.573	218.013	282.164	232.933	210.447	249.481	202.32	234.91	240.418	198.742	211.402	291.589	314.332	207.112	237.965	326.908	213.198	248.389	322.664	272.915	179.228	214.036	224.454	187.447	244.711
TraesCS1A02G205700	274.609	324.952	245.888	292.491	193.566	219.032	246.382	266.984	278.195	245.085	288.454	199.287	303.336	277.703	211.815	166.787	284.565	144.535	264.394	240.718	303.492	215.188	255.762	141.673	235.482	422.97
TraesCS1A02G205900	0.833572	1.3208	4.02873	2.31903	0	3.11498	3.23809	5.78573	2.47962	0	0	0	0	0	2.27043	0	0	1.12552	0	4.49039	2.96003	0	0	0	2.07487	0
TraesCS1A02G206000	0	0	2.72161	3.95383	8.08232	1.04363	2.12904	1.86502	8.22513	0	2.92033	6.0276	2.0387	2.3099	0	2.33986	3.61948	0	0.966112	0	0	4.90775	3.03489	1.93231	2.10679	6.59387
TraesCS1A02G206100	40.8342	23.1849	43.4399	39.3304	8.05531	16.6968	52.4424	48.0888	14.0199	28.342	6.58225	17.3792	31.3534	12.6572	15.9549	9.45119	13.3928	1.11568	21.2253	7.15132	9.81214	35.4605	48.5442	13.4708	5.25043	35.5862
TraesCS1A02G206200	57.6247	54.9252	29.1811	11.8064	32.2238	15.6404	41.6429	21.6016	23.0549	17.496	14.6076	22.7194	14.97	9.20696	35.295	7.06306	2.42679	34.5041	18.3221	18.7356	21.1519	19.664	17.1794	10.5872	6.30068	7.90254
TraesCS1A02G206300	71.9849	61.1976	33.2134	50.6203	24.1359	23.7397	26.3472	19.9984	5.93464	29.8145	37.5221	44.1542	38.3467	34.8287	9.37727	45.1107	42.7941	35.4161	46.4973	80.7075	103.207	46.8931	38.3554	29.1655	26.1305	31.3233
TraesCS1A02G206400	9.8445	13.2372	10.8834	13.438	0	13.5645	15.9674	9.32658	15.6259	12.5151	22.6293	11.3824	10.1924	8.08204	44.4228	22.2312	16.8925	18.8634	30.9079	37.3969	37.9571	13.7405	17.194	34.7699	20.0083	13.1848
TraesCS1A02G206500	4.14359	1.97977	0.673072	0	0	0	1.0738	2.86232	0.824116	5.79683	0	2.65306	1.36274	0	9.07742	11.9315	8.598	3.35849	2.87424	0.894789	2.23304	6.89743	5.02969	6.6614	3.12079	2.62146
TraesCS1A02G206600	160.456	223.775	100.164	153.024	161.943	152.436	136.003	138.351	102.74	121.952	120.423	128.077	107.959	253.44	214.242	209.809	195.984	190.5	214.693	242.803	252.91	129.425	150.814	270.142	326.072	211.144
TraesCS1A02G206700	251.279	269.8	205.632	238.658	222.954	201.203	166.153	260.138	164.573	151.549	241.678	188.89	228.803	231.208	213.161	160.617	159.287	265.486	206.47	276.105	239.841	237.485	211.621	213.688	172.976	165.211
TraesCS1A02G206800	30.0288	17.835	20.8106	19.3158	0	24.9211	22.6812	15.4487	43.827	15.715	13.8937	7.94238	22.5644	14.7479	81.7432	14.4715	23.5597	9.01012	6.69505	10.7821	18.487	11.8697	18.0976	19.8998	5.18585	15.7232
TraesCS1A02G206900	621.305	558.181	545.944	620.7	630.978	607.4	623.486	516.808	475.375	659.635	362.875	647.388	593.328	398.579	365.242	406.645	423.013	458.045	604.165	257.062	235.611	350.338	364.33	597.686	593.298	837.791
TraesCS1A02G207000	23.123	19.8465	23.02	17.2433	8.03218	18.7527	8.56586	11.3451	27.2001	6.65518	13.1521	3.33442	8.85669	21.7967	21.6216	22.4942	23.1763	15.6271	22.1432	35.7522	55.6357	39.3908	35.3362	30.6945	19.8966	18.4191
TraesCS1A02G207100	11.4543	3.97242	9.54319	10.3149	0	7.30941	2.12391	3.70965	4.93048	5.01294	10.2166	2.01236	5.43058	11.579	18.2346	9.31516	7.20719	13.2836	2.90204	8.00169	18.2981	23.5245	15.1847	25.1895	17.9479	11.8789
TraesCS1A02G207500	0	0	1.35862	5.52031	0	0	3.19828	3.74389	0	0	7.30111	0	1.35985	2.30502	0	0	0	0	0	0	0	0	0	0	0	0
TraesCS1A02G207600	0	0.662229	6.11774	11.8357	0	2.08737	3.20121	2.81103	0	1.6684	13.1524	0.669233	6.12443	9.22564	1.13951	0	1.2113	2.22462	0.965614	0	3.02999	4.91554	0	0	3.15618	2.63709
TraesCS1A02G207700	151.399	146.296	124.013	136.391	129.56	156.598	108.739	149.41	154.489	123.617	124.781	166.967	110.651	109.947	150.409	87.3772	103.354	90.7908	101.54	112.924	139.428	99.9863	104.245	82.3075	112.916	118.76
TraesCS1A02G207900	9.02494	16.5464	34.6882	18.1784	0	9.39055	17.0333	4.66419	17.2713	17.5203	27.7394	24.1025	29.8989	10.3902	50.1171	2.34051	6.03398	139.823	98.5138	9.79489	21.2528	99.1326	14.1594	13.5202	6.31787	25.0502
TraesCS1A02G208000	38.4729	31.7789	72.2324	58.6801	48.5875	43.8526	33.9977	41.7752	76.4361	29.2364	92.6879	46.2716	58.3909	53.2393	41.0257	40.789	25.2454	33.2238	36.7511	32.0162	31.9995	53.9245	46.5613	23.2405	42.2137	26.3939
TraesCS1A02G208100	36.8546	25.8205	14.9871	41.2107	8.09474	35.4973	24.4471	26.0197	40.2807	19.2091	7.29905	16.0904	31.2394	2.31376	4.55826	9.3314	2.40629	2.21594	2.90082	11.565	5.32965	0	6.07265	8.71112	23.2089	6.59766
TraesCS1A02G208300	4.93435	3.30786	1.35748	1.57507	0	0	4.26718	1.8752	0	0	0.730085	2.00487	1.36012	0	0	0	0	1.11202	0	0	0	0	0	0	2.10078	0
TraesCS1A02G208400	298.953	260.84	200.938	212.353	526.081	459.345	265.745	233.293	377.321	177.041	186.121	241.329	251.953	101.79	109.392	38.4981	45.726	95.2909	90.8832	72.9498	92.8685	96.1116	83.9987	175.162	226.782	184.719
TraesCS1A02G208500	301.991	309.781	257.793	303.495	363.567	291.133	225.737	279.009	333.96	236.123	264.288	256.438	246.705	236.669	256.306	270.409	243.842	215.328	247.265	284.992	280.072	214.987	213.421	355.389	345.387	324.36
TraesCS1A02G208600	137.954	189.051	190.054	169.642	102.826	232.165	176.163	213.128	260.524	205.957	256.939	213.504	195.347	140.985	223.859	183.417	111.995	153.751	144.942	179.745	166.512	157.424	180.825	153.396	138.193	174.852
TraesCS1A02G208800	0	0	0.681687	0	0	0	0	0	0.824494	0	0	0	0	0	0	0	0	0	0	0	0	0	0	2.90341	0	6.60753
TraesCS1A02G208900	7.38429	5.95577	3.39992	1.58016	0	2.08641	10.6459	0.933039	0	1.66823	17.5175	10.7096	2.03842	0	0	4.6818	8.44879	4.43889	1.9312	16.0273	22.0031	2.94438	0	6.75788	2.10535	1.31817
TraesCS1A02G209000	0.819109	5.29739	0.681091	0.792442	0	0	2.12602	0	0.822026	2.50576	7.30059	0.670305	0.679085	9.2522	1.13944	2.33344	3.61132	1.10809	9.66774	8.89654	9.13268	5.88598	1.01195	0.967862	0	5.27727
TraesCS1A02G209100	178.272	179.6	51.0505	128.038	216.561	200.012	208.152	100.814	45.8666	260.274	277.166	177.976	134.714	199.549	240.243	316.331	267.417	574.023	250.429	358.632	828.389	1356.81	707.064	1285.19	126.702	322.672
TraesCS1A02G209200	39.7725	64.8121	45.2538	55.4069	96.0862	49.9658	31.1428	40.9304	42.9082	49.0072	44.587	54.5687	33.4244	68.6082	51.1808	42.8725	45.3793	30.2287	50.9383	50.1454	57.6095	44.3834	50.4313	59.2581	54.2994	48.6261
TraesCS1A02G209400	66.3717	90.0329	88.5211	60.9772	88.9938	117.956	101.022	49.3048	96.1933	94.3475	94.8908	95.8352	88.3002	121.401	141.287	131.928	168.584	168.486	138.228	142.376	122.476	138.313	147.738	116.075	194.009	199.203
TraesCS1A02G209500	47.851	51.6054	52.1703	68.277	48.2378	52.1054	60.9795	81.1406	56.8546	59.9242	64.2913	84.0791	68.1027	41.3394	73.9787	40.1831	46.2775	46.8404	43.3457	52.705	68.5166	61.0261	33.327	28.8059	57.6447	76.3325
TraesCS1A02G209600	404.873	340.275	310.143	332.879	340.158	301.317	329.846	350.103	338.581	341.056	344.049	320.864	384.263	502.734	487.139	453.492	547.131	557.731	475.253	464.972	493.143	462.293	413.867	393.315	310.388	399.126
TraesCS1A02G210200	563.711	466.278	199.367	109.578	410.154	475.834	500.544	144.911	110.33	429.612	613.977	456.722	104.848	160.522	105.303	667.713	878.057	506.571	135.617	597.84	541.824	236.994	151.458	517.083	477.514	722.369
TraesCS1A02G210300	73.0376	74.7973	45.5721	67.1779	64.6327	67.8264	90.5097	64.3898	69.9182	123.483	71.5477	73.6495	75.4393	35.7881	38.7305	104.188	84.5029	42.1784	58.918	71.2489	84.2464	55.9561	44.5045	60.8395	47.3845	65.9263
TraesCS1A02G210400	4.92493	19.1927	2.71968	6.31893	0	3.12978	4.26003	3.7349	8.22551	6.67283	12.4103	10.7089	6.11672	27.6938	12.5281	9.36971	25.3619	26.6437	24.1393	31.1734	13.6527	15.7076	14.1573	30.8871	11.5778	13.1819
TraesCS1A02G210500	17.224	13.8995	12.246	12.6515	0	30.2611	28.7355	7.45775	19.7367	27.5363	21.1688	10.0449	6.11496	18.4777	14.8083	12.8655	14.4739	34.3911	12.5579	3.56117	12.91	14.7204	17.1953	2.89824	18.9593	13.186
TraesCS1A02G210600	93.6109	99.9453	93.1431	106.608	121.118	133.546	105.474	94.3705	94.6138	87.5816	78.855	92.3613	103.329	111.914	93.3995	69.1434	96.672	94.3977	116.833	84.6372	71.2779	90.3426	147.648	112.913	127.343	152.916
TraesCS1A02G210700	23.8441	16.5421	19.6914	30.7325	0	51.0953	61.8628	25.2999	13.1674	25.8349	8.76178	38.1062	20.4017	17.2775	9.10827	15.2723	15.7445	12.23	21.2224	8.02341	7.5645	6.87763	10.1067	10.5969	9.45777	35.5677
TraesCS1A02G210800	28.6679	23.833	20.4338	26.1466	24.2798	26.0989	17.0083	14.8724	24.6618	23.3824	34.3048	26.1433	35.3147	28.9164	44.44	26.8339	12.0339	45.431	36.7393	55.1584	47.9538	65.7102	58.6973	44.5143	23.2048	22.4299
TraesCS1A02G210900	7.37222	25.7873	0	0	0	0	3.18882	0	0.821448	15.0062	8.02102	0	0	0	0	2.3357	1.2044	0	0	7.11398	0.758931	0.980222	0	0	0	0
TraesCS1A02G211000	1040.78	1002.27	307.07	181.316	105.162	519.826	1026.29	260.549	198.973	995.18	456.944	290.832	217.365	394.213	42.1575	898.022	831.06	457.848	311.233	1402.51	986.454	149.113	156.84	292.08	298.359	866.692
TraesCS1A02G211100	15.5799	11.9111	8.16213	0	0	2.08649	5.32012	4.65993	0	4.17122	10.9468	3.34753	0	3.46379	0	1.1693	2.41171	3.32737	0.965775	0.890081	1.5185	0	5.05629	0.965865	0	0
TraesCS1A02G211300	40.2284	66.19	56.4378	20.5373	32.304	27.1279	100.13	18.6797	26.3257	53.3879	40.1566	38.1539	12.2354	16.1557	1.13906	18.7442	12.0801	4.44147	13.5193	8.01737	20.4795	3.92755	1.01134	12.5486	8.42082	6.59167
TraesCS1A02G211400	2.46781	4.63496	17.6687	9.46488	8.06896	6.26106	0	7.49833	3.29387	6.67215	4.38372	0.669063	4.08278	0	2.27867	10.5767	0	1.11238	4.82698	2.67598	9.84327	16.7125	9.10262	9.642	0	5.27317
TraesCS1A02G211500	18.0386	7.28094	6.12447	6.32846	0	9.39218	7.44792	4.65808	12.3343	8.34566	26.2776	3.349	12.2285	13.8628	336.055	57.2779	104.881	47.6907	41.545	44.507	55.4646	112.839	79.9158	62.8174	6.32161	7.91255
TraesCS1A02G211600	90.6143	63.524	63.759	77.0658	88.5602	78.1886	71.5824	70.5395	46.9433	47.4737	30.6788	52.0988	55.1309	46.0031	38.7065	45.9659	36.4434	33.4116	35.6675	49.0889	49.0522	33.4405	39.4037	52.8973	66.1174	89.5412
TraesCS1A02G211900	89.2436	73.4875	83.8036	77.6893	145.733	86.6567	62.6953	76.1575	82.1951	55.9613	95.6101	85.1551	62.4699	57.8563	64.9551	73.4484	76.9657	84.1831	54.1534	71.1557	79.2108	72.5607	88.0562	60.024	60.1431	36.9486
TraesCS1A02G212000	3.29118	0	1.35728	20.4683	0	11.4681	8.53811	5.63056	1.64628	4.16543	11.6833	3.34103	2.04069	163.438	21.629	99.9856	213.409	7.78759	40.4995	58.8613	66.4933	12.7771	68.7094	25.0271	6.30102	19.7543
TraesCS1A02G212400	0	0	0	1.57469	0	2.08579	4.27135	0	0	0	0	0	1.36107	0	0	0	2.42673	0	0	2.67679	0	0	1.01075	0	0	1.31736
TraesCS1A02G212600	0	0	0.680347	0.78935	0	0	25.6675	0	2.47492	0	2.19562	0.669876	0	0	0	0	0	0	0	0	0	0	3.03857	0.965099	0	9.24094
TraesCS1A02G212700	75.4319	102.596	72.1104	34.0231	40.4297	236.994	159.616	90.4042	69.0756	142.681	76.6296	111.856	65.2153	143.211	103.631	135.732	150.818	166.492	190.423	48.0871	74.4277	60.8258	92.0294	226.099	121.205	201.688
TraesCS1A02G212800	835.074	830.954	759.639	866.025	697.748	721.848	837.063	914.059	745.597	990.869	817.814	838.814	840.104	640.409	789.251	636.902	523.555	564.126	603.822	664.291	671.619	702.225	733.761	755.097	730.793	673.427
TraesCS1A02G212900	179.333	289.974	208.464	224.303	105.237	279.797	504.817	173.73	218.65	358.295	225.528	311.089	210.509	60.1616	54.6977	67.6371	51.724	218.24	146.01	95.1789	50.257	93.1592	87.0403	72.5979	83.3452	102.923
TraesCS1A02G213000	296.086	379.963	305.526	317.95	177.832	409.101	433.164	310.389	260.707	442.32	275.949	363.019	391.382	115.511	128.734	196.472	148.345	146.44	211.588	115.743	153.444	149.174	200.303	213.552	172.776	251.889
TraesCS1A02G213100	84.5541	111.762	87.1038	95.9319	40.0205	106.166	117.1	109.563	94.0817	101.317	117.686	95.8009	138.495	83.4369	61.4121	89.3898	82.2322	132.165	87.4393	100.316	82.9925	88.7847	68.5754	94.5735	85.593	115.636
TraesCS1A02G213200	0	0	2.68352	0	0	0	2.16859	0	0.832679	0	2.22088	0	0	0	0	0	0	0	0	0	0	0	0	0.9419	0	0
TraesCS1A02G213300	30.1627	31.0558	24.7922	23.8465	47.4918	32.2043	35.7958	49.6867	23.2274	23.1306	44.7274	29.0581	15.0885	23.737	37.4724	26.7257	26.2134	47.4916	36.28	18.0179	26.4508	15.869	34.1635	33.9779	34.1503	24.8679
TraesCS1A02G213400	576.913	600.436	460.96	456.086	517.739	585.593	716.781	372.181	425.072	810.687	732.128	568.277	596.387	494.81	537.796	596.691	527.507	808.132	633.111	601.57	508.85	752.416	538.32	566.777	587.251	836.363
TraesCS1A02G213600	140.593	209.796	103.925	110.374	137.109	262.839	537.562	102.11	103.706	330.949	284.802	157.825	237.364	150.951	243.701	371.161	335.424	237.928	266.324	196.141	183.155	214.206	267.893	236.121	168.201	333.369
TraesCS1A02G213700	0	0	0	0	0	0	0	12.0755	0.819013	0	0.726948	0	0	0	0	2.33061	6.00848	0	0	0	0	0	0	0	0	0
TraesCS1A02G213800	9.02854	2.64766	23.8035	15.0131	16.1558	11.4779	9.58473	21.4703	11.5165	6.67428	8.76113	12.72	15.6325	1.15427	10.2519	1.17098	14.49	6.66069	3.86316	9.79759	3.03518	3.92705	15.1713	6.75879	14.7398	17.1399
TraesCS1A02G213900	152.523	108.261	100.543	117.672	163.858	93.7637	82.7205	129.577	85.4899	104.95	114.749	112.585	111.365	102.778	130.771	85.5762	89.9517	180.319	94.0552	115.43	98.6241	163.742	167.894	113.905	111.38	141.647
TraesCS1A02G214100	54.0611	38.3975	52.4456	50.7065	64.7443	63.6809	24.4501	43.6906	63.2993	42.5888	48.1729	50.2746	34.636	21.9758	20.5107	12.8343	8.4242	13.2972	28.0374	21.352	19.7895	24.5191	9.10811	24.1917	17.9305	29.0266
TraesCS1A02G214200	23.6683	12.5884	22.4936	32.5071	32.5504	20.8952	17.0231	27.829	18.0497	16.6102	5.84382	26.1626	18.4392	25.4643	21.4608	24.5238	15.596	9.98135	18.3834	27.6025	19.8035	9.81571	11.1408	11.6205	24.2768	22.447
TraesCS1A02G214300	277.991	331.645	356.608	227.049	242.539	413.293	439.478	284.183	326.481	353.886	220.462	359.711	312.54	352.372	365.707	313.317	342.417	404.863	387.464	263.51	250.746	327.759	219.535	281.249	393.023	561.84
TraesCS1A02G214316	7.37771	8.60613	7.48843	2.37462	0	2.0876	0	2.79312	5.75607	2.50445	5.10995	6.7004	2.03807	1.1558	2.27877	1.16833	0	1.10887	5.79883	2.67022	2.28092	3.92465	1.01183	0	2.10816	0
TraesCS1A02G214400	19.8262	23.7943	6.08369	9.38411	0	16.6512	14.9925	12.3085	9.06274	4.98478	13.1434	10.6538	9.53426	2.29001	2.27367	5.92641	6.10521	3.34931	4.80714	13.4043	8.24989	0.984487	2.01692	0	6.27198	6.57045
TraesCS1A02G214600	1222.23	912.784	974.748	1013.27	1326.08	945.448	1089.23	990.185	832.78	825.73	720.957	1138.54	977.502	360.704	301.032	241.711	352.906	424.126	408.474	282.461	322.206	389.118	333.921	721.933	677.266	959.409
TraesCS1A02G214700	0	3.3141	0	0	0	0	0	0	0	0	0	2.68276	0	0	0	0	0	7.77511	0.967461	0	0	2.94788	4.05189	2.903	2.10995	0
TraesCS1A02G215100	11.4953	9.9288	15.639	13.4272	0	14.6076	11.7187	16.8154	6.58185	2.50255	7.30155	14.0565	12.2362	4.61567	1.13908	1.17174	3.62469	0	2.89696	1.78179	6.82584	3.92787	5.05678	12.5478	10.5256	6.59171
TraesCS1A02G215300	22.1868	10.5896	4.75664	16.568	16.1385	11.4746	10.6607	22.4577	16.4584	14.1752	5.11147	18.7315	21.0795	18.4468	23.9166	11.7342	22.9868	46.6734	28.9563	29.4122	28.0259	16.6997	54.5981	16.3935	32.6046	27.6762
TraesCS1A02G215400	1251.23	1403.68	1085.6	1196.5	1159	827.118	891.692	1105.37	727.154	1261.9	1352.92	1065.55	875.543	958.049	655.372	1090.16	733.387	589.782	986.954	1111.96	1234.5	1126	963.876	1007.14	1008.7	1074.58
TraesCS1A02G215500	91.8077	374.684	214.435	117.145	48.5253	142.996	272.318	108.927	209.678	265.463	305.126	127.974	180.023	158.34	133.303	165.896	249.418	141.93	78.2817	185.128	123.927	133.433	38.4483	59.9478	115.945	56.7193
TraesCS1A02G215600	61.5911	74.793	62.545	48.9557	56.5177	74.0751	72.4523	54.202	69.111	66.7263	68.6338	58.8941	55.7449	86.5243	158.322	107.832	113.605	132.166	104.276	95.3325	108.42	185.602	127.419	152.468	70.5072	94.9108
TraesCS1A02G215700	239.441	211.768	264.078	329.998	249.846	163.723	133.415	272.102	317.779	195.831	207.416	187.158	226.549	472.079	631.94	530.457	469.219	371.599	452.379	435.266	486.082	581.921	584.18	537.332	530.525	362.258
TraesCS1A02G215800	75.0977	69.467	88.062	58.8378	96.4505	76.0685	63.1339	60.419	80.7577	84.8815	100.824	94.0721	95.3543	90.692	80.8042	46.1153	86.5055	136.094	83.7892	105.427	65.4772	98.4434	42.4127	74.8727	64.9656	96.0647
TraesCS1A02G215900	18.8766	9.25805	22.4104	0	0	0	0	0	0	0	7.29534	0	0	0	0	0	0	3.32982	0	0.890317	0	0	0	0	0	0
TraesCS1A02G216100	0	0	0.674246	0	0	0	1.07384	0	2.47395	0	2.19095	1.32874	2.04529	0	1.136	1.19208	3.68232	2.23918	0.959594	0.895124	0	2.95748	0	1.90732	2.08446	1.31247
TraesCS1A02G216300	40.2694	65.5224	55.7162	32.3423	8.06845	40.6817	41.5809	50.5413	105.337	33.3517	43.0831	45.4878	34.0006	36.8896	62.6377	31.6885	64.1326	38.8983	60.8048	39.2185	49.9839	33.4011	40.4418	50.1389	31.5498	46.1252
TraesCS1A02G216700	133.355	201.172	181.878	182.616	201.406	269.018	395.06	168.103	130.094	154.968	102.253	296.027	155.141	257.805	104.747	189.512	171.078	239.295	170.688	112.411	239.484	125.847	175.838	180.953	357.05	333.228
TraesCS1A02G216800	47.0719	56.2316	42.6547	46.2435	40.1609	55.2164	59.961	35.926	81.6003	41.5949	49.6856	63.354	51.7776	36.7103	58.0369	44.9884	47.5725	59.1596	69.3179	54.5221	51.1247	55.1472	47.4515	33.5721	49.2179	42.1007
TraesCS1A02G216900	131.247	147.615	127.234	159.738	96.9877	133.58	199.044	140.785	157.089	155.22	133.597	143.32	151.532	173.243	151.516	224.592	220.756	176.414	138.151	190.545	178.476	171.757	125.437	167.146	185.396	245.283
TraesCS1A02G217000	2.47384	0	0	0	0	1.0434	1.06947	0	0	1.66711	0	0	0	0	0	0	0	0	0	0	0	0	1.01121	0	1.05028	1.31788
TraesCS1A02G217100	11.5693	24.4867	30.4747	7.05461	8.03353	9.37964	0	0.946308	20.6164	4.99282	19.006	4.00228	10.9061	11.4738	299.398	92.4246	141.616	185.412	136.749	33.9832	18.0446	82.765	47.4672	45.0889	6.28431	13.1607
TraesCS1A02G217200	298.147	260.458	194.483	182.998	223.098	201.682	280.43	247.13	244.684	219.574	248.67	265.359	214.623	142.234	122.735	162.223	124.863	160.824	106.386	164.326	141.109	161.176	85.5887	134.042	116.471	160.102
TraesCS1A02G217300	2573.46	2300.89	1864.82	2119.54	2545.58	1930.01	2520.02	2062.65	1693.73	2256.95	2117.39	1926.43	2430.61	1071.42	1556.39	1274.97	1812.93	1543.83	1748.28	1344.54	1513.03	1546.61	1350.08	1795.9	1365.1	1930.83
TraesCS1A02G217400	30.2943	21.8498	53.1516	45.1953	32.3905	41.7669	34.0052	96.5843	46.8545	32.5787	61.3123	38.2246	22.4091	6.94392	5.69842	0	8.41788	1.1077	1.93431	7.11594	3.809	3.92242	0	3.87319	10.5531	1.31975
TraesCS1A02G217500	29.5978	31.1055	39.3972	54.4004	32.2618	34.4196	17.0651	39.3429	60.9061	28.3435	29.9407	41.4631	43.5276	21.8942	27.331	18.7921	13.3195	26.6828	23.1589	26.7461	24.2197	28.4949	14.153	10.6017	24.1795	5.2707
TraesCS1A02G217600	7.97676	14.7623	6.84183	13.1574	0	3.81489	14.7853	13.6142	11.4191	6.32877	20.6776	14.0804	13.7523	18.6355	19.0188	21.3545	14.9611	34.4519	23.8421	32.7191	29.1733	13.4483	12.2773	18.5516	25.0979	25.619
TraesCS1A02G217800	18.0433	15.225	27.2192	42.712	48.5016	17.7418	20.2206	37.2808	21.3826	27.5412	14.6004	19.424	21.0636	21.9479	18.2279	9.35511	19.2956	28.8432	36.7146	28.4899	6.83705	57.9017	24.2794	30.923	22.1245	5.27523
TraesCS1A02G217900	269.672	328.889	339.417	374.222	484.769	295.519	387.967	527.282	381.75	316.053	339.188	301.454	291.785	407.583	587.783	463.536	377.557	337.021	393.984	373.169	445.066	683.125	673.869	651.63	480.153	294.121
TraesCS1A02G218000	129.038	144.943	80.1716	113.579	121.017	98.0513	53.3132	147.907	152.25	78.3732	112.455	91.6393	73.4438	185.584	312.045	279.373	199.688	94.4749	177.58	272.761	325.608	155.224	276.008	200.536	162.994	127.829
TraesCS1A02G218100	80.7487	111.793	42.7055	25.1412	0	16.6737	34.1946	10.3538	47.7623	66.5972	55.5037	10.6808	21.0982	28.7302	358.485	363.246	171.381	204.963	410.451	358.81	133.44	59.9957	27.2686	43.245	9.43874	77.6564
TraesCS1A02G218200	46.6839	44.3561	23.8409	35.6583	8.09388	26.0994	25.5105	27.8811	30.4154	20.8779	38.6837	26.1446	21.0523	33.5458	39.8826	15.1648	21.6582	45.4277	28.039	84.513	44.1534	24.5177	22.265	12.5812	22.1516	17.1528
TraesCS1A02G218300	1.64382	1.32356	4.75524	0.788581	0	0	5.33134	0	0	0	5.84143	4.01284	2.04002	0	0	4.69576	1.21032	2.22295	0	0	3.7853	3.92959	4.04364	1.92788	2.10281	0
TraesCS1A02G218400	14.751	7.28202	16.341	17.4194	48.5356	16.7013	20.2064	28.8454	15.6217	25.0467	41.6067	26.135	28.529	47.3989	72.9213	47.8774	34.9276	52.1029	24.1643	28.4771	22.057	51.0119	44.5225	65.7678	36.9002	39.5753
TraesCS1A02G218500	18.8453	11.2542	12.9382	15.0474	8.09074	15.6581	32.9634	10.232	6.57721	9.1845	10.9489	13.404	10.1883	3.46879	11.3943	9.33915	10.8366	9.97567	7.73323	5.33894	3.8039	1.96183	3.03577	1.93469	6.32667	3.95775
TraesCS1A02G218700	685.33	545.473	573.835	666.391	485.219	684.697	443.609	663.903	498.312	560.957	527.777	526.608	601.904	439.158	554.853	500.091	527.818	418.056	490.931	401.424	545.822	516.09	502.864	532.717	595.495	518.373
TraesCS1A02G218800	504.514	389.778	554.533	429.095	386.772	450.47	658.68	972.557	1001.99	591.594	877.891	358.215	759.997	497.288	561.324	521.276	688.952	352.762	617.24	303.3	376.329	491.546	243.56	170.399	367.612	670.451
TraesCS1A02G218900	169.146	185.33	204.652	160.321	137.275	136.678	254.616	224.218	224.601	172.666	196.406	153.942	197.815	402.684	388.409	400.753	376.982	238.758	321.543	297.556	307.889	384.926	240.691	213.295	209.443	293.975
TraesCS1A02G219000	22.9613	30.4504	60.5683	49.839	24.2536	52.1833	51.078	47.5206	49.3424	36.7238	33.5804	40.1908	39.4074	31.1931	56.9635	38.5812	34.966	32.1677	20.291	22.2561	41.79	26.4957	32.3737	11.5977	14.7513	47.4792
TraesCS1A02G219200	23.0062	19.1938	51.6474	96.2652	8.07003	46.9431	26.6493	74.8428	47.7276	40.8598	55.4952	26.0921	42.8372	50.734	18.2225	24.6372	48.3849	22.2234	25.0968	18.7157	34.8485	43.2204	43.4776	36.6486	51.541	35.5849
TraesCS1A02G219400	308.22	297.826	269.725	277.628	282.366	420.365	436.111	416.594	325.899	337.668	298.664	359.194	307.379	284.709	304.072	336.905	312.251	412.364	412.097	228.195	351.342	269.189	231.521	274.766	373.302	483.637
TraesCS1A02G219500	10.6578	5.95722	2.72226	0.791201	0	6.26168	10.6387	6.51954	2.46676	9.18084	0.729924	7.36844	2.03799	3.46618	9.11359	3.50599	2.41055	16.6344	14.4935	32.0428	25.8382	17.6607	7.08146	7.73253	15.806	36.9271
TraesCS1A02G219800	43.472	30.4498	42.8673	47.4519	64.6632	52.1806	35.123	69.9149	61.6824	35.051	32.8514	34.1575	47.5647	4.62019	2.27846	11.6958	7.23695	3.32834	1.93226	9.7939	5.31696	4.90715	3.03484	6.76373	13.695	13.1877
TraesCS1A02G219900	19.6451	12.5792	8.8589	15.0672	8.09816	7.30883	2.12479	12.9958	65.7508	4.1767	2.18947	16.7654	6.78955	8.1019	43.3051	5.82666	10.8189	13.2891	19.343	32.9049	35.0488	6.863	8.0977	7.74711	8.44299	14.5168
TraesCS1A02G220000	21.4107	5.29983	1.35937	12.6183	0	13.5715	4.27288	1.87764	4.12031	1.66857	3.65539	0	1.36196	2.30575	0	0	0	0	0	1.7855	0.757009	0	0	1.9284	5.25927	1.31879
TraesCS1A02G220100	10.1785	5.06308	3.25588	8.33267	0	2.77794	6.09687	5.33078	7.85848	9.58018	0	3.84515	10.3873	1.53818	18.5187	0	0	5.90123	3.69717	3.40179	13.0994	19.6882	39.667	22.2042	1.00839	11.3522
TraesCS1A02G220200	202.16	178.069	214.676	218.569	330.748	202.339	222.886	256.498	195.02	221.757	243.197	216.702	282.86	273.164	235.716	271.114	236.068	266.717	295.438	198.751	236.994	269.152	232.509	234.259	209.287	241.212
TraesCS1A02G220300	11.5137	22.5013	17.6569	8.66911	8.06322	49.0182	74.6796	28.1196	14.8163	48.3441	16.7967	49.4787	23.807	3.45594	34.162	10.5762	10.9031	28.9141	19.2961	0.891684	3.78263	4.91364	1.01084	5.78086	27.3262	63.2419
TraesCS1A02G220400	1.64915	1.32404	0.678424	0.786333	0	5.21468	4.27748	0	11.5377	6.66512	2.92352	3.34048	8.85438	2.30034	3.41686	0	0	3.34425	0	2.6797	0	0.984285	0	0	0	0
TraesCS1A02G220500	25.5338	16.5408	0	0.786294	8.04998	4.16957	0	0.940417	13.1755	2.49832	0.730362	0	1.3611	3.44983	36.4254	7.07086	6.07318	3.34077	6.74713	20.5257	32.4461	3.93371	7.07164	28.8497	3.14808	0
TraesCS1A02G220800	105.617	100.563	84.6838	69.8339	24.1158	65.6504	99.5047	105.702	74.9856	79.0616	102.283	84.739	68.7875	82.6675	54.6292	78.0218	96.23	81.4231	80.9063	83.0839	98.6134	43.3118	58.5723	73.9244	54.494	81.593
TraesCS1A02G220900	5.73505	22.5059	6.12786	2.37557	8.0897	2.08751	1.06325	0.930124	4.93242	1.66971	4.37909	2.01035	5.43321	0	0	3.50196	2.40797	0	0.966538	6.22818	0.76067	1.96164	0	0	2.10862	2.6382
TraesCS1A02G221000	85.7859	94.2287	150.449	235.124	131.445	61.7112	75.3427	79.3738	143.44	19.2566	145.737	74.0377	134.305	88.5599	60.7355	13.6965	84.5492	50.5013	71.1936	68.14	39.8019	69.4235	120.624	80.608	27.5956	12.785
TraesCS1A02G221100	770.627	799.738	880.661	954.713	757.42	800.061	863.751	964.416	745.807	944.386	813.446	795.209	865.082	1197.87	1064.25	1076.55	872.933	686.647	936.748	756.179	871.346	1144.23	1161.4	904.457	918.963	943.884
TraesCS1A02G221200	6.56713	11.9084	9.51288	17.3619	0	0	18.1058	6.53951	0	7.50303	25.5436	20.0675	7.47473	16.1427	1.13847	2.34338	7.24882	12.2122	16.4058	14.2493	11.3664	3.92642	1.01078	0	0	13.1757
TraesCS1A02G221300	0.820144	6.61676	6.12017	3.95124	0	0	5.32096	1.86479	0.822187	1.66821	3.64886	4.68557	2.03792	1.15425	0	4.67893	8.44388	0	1.9312	1.7803	0	1.96237	5.05565	0	2.10555	1.31811
TraesCS1A02G221400	31.9938	45.0122	59.191	55.3493	88.8993	129.403	349.149	121.224	67.4429	175.242	104.397	64.9599	35.3359	86.6151	84.3008	162.617	201.48	148.686	210.599	48.9738	44.0445	77.539	118.354	24.1521	44.2394	229.453
TraesCS1A02G221500	16.633	12.6364	24.9752	11.6997	24.0332	16.8483	26.891	28.8528	20.0039	27.2186	26.1594	11.2499	21.4128	14.7448	12.5418	43.0119	19.5983	36.8066	19.8899	36.6283	19.4324	19.7875	18.1537	19.0278	13.6415	27.4747
TraesCS1A02G221600	0	0	0	0	0	1.04093	8.50581	0	0	0	0	0	0	0	0	0	1.20615	0	0	0	0	0	0	0	0	3.94553
TraesCS1A02G221700	62.7013	74.1	56.9131	25.8982	40.1982	34.3896	6.4189	21.7004	70.0383	54.9306	38.7209	24.0226	20.4308	8.03823	378.999	78.0025	129.09	108.179	60.684	33.0523	34.6348	22.6387	21.2081	15.3632	8.38468	38.1663
TraesCS1A02G221800	141.825	125.776	91.8934	88.6377	129.388	93.9367	126.597	108.951	109.365	116.865	155.485	101.836	107.339	151.39	238.119	143.726	134.974	200.717	185.546	121.053	152.033	162.875	134.565	145.018	170.739	174.109
TraesCS1A02G221900	458.891	372.048	501.112	370.172	564.836	403.067	344.259	378.009	360.601	310.782	390.992	339.964	302.031	292.856	934.208	414.829	491.602	477.01	479.512	349.699	339.651	522.762	438.341	275.567	325.827	435.062
TraesCS1A02G222000	196.359	162.638	244.389	260.559	193.593	220.107	273.545	292.288	317.408	198.672	242.409	253.321	245.232	276.944	339.702	275.822	299.428	266.117	246.221	217.323	204.915	300.643	305.435	284.938	259.021	252.666
TraesCS1A02G222200	51.6066	80.1048	104.887	110.12	80.9263	65.7679	82.9216	105.055	74.8096	111.897	121.163	79.096	108.664	104.09	93.4367	115.52	129.985	91.9771	115.047	120.109	84.479	102.983	106.26	90.9556	90.7026	117.424
TraesCS1A02G222500	0.822063	1.98413	3.39291	1.57478	8.05664	4.16894	7.46465	0.937133	0	0	4.37911	4.00875	9.51757	2.30204	2.27596	1.17484	3.63333	0	1.92819	3.56492	0	2.94664	0	0	2.10031	10.5329
TraesCS1A02G222600	0	0	0	2.35832	0	0	0	1.88535	0	1.66627	1.46203	0	0	0	0	0	0	0	0	0	0	0	0	0.961614	0	0
TraesCS1A02G222700	34.4342	26.4791	84.4011	88.6288	56.6034	82.454	156.395	62.4002	60.0289	58.4303	71.5386	71.6838	79.4873	62.4002	55.8263	108.685	51.8269	44.3603	104.366	5.34079	12.1612	53.9667	81.9513	49.3022	53.7477	72.5433
TraesCS1A02G222800	477.378	465.417	480.984	472.415	485.733	348.707	314.567	584.304	566.343	471.055	504.332	405.635	369.402	308.922	262.095	275.189	215.299	234.847	223.371	388.71	375.432	297.122	143.72	271.047	301.744	229.601
TraesCS1A02G222900	327.697	331.602	317.46	208.429	387.514	787.681	624.424	190.681	752.841	618.024	405.237	632.403	240.664	191.488	348.529	413.822	489.548	416.527	222.059	170.183	222.872	79.5479	74.8313	337.708	577.687	602.399
TraesCS1A02G223000	30.7553	29.9327	26.3355	37.4915	32.091	35.8297	46.2183	41.2779	39.1569	28.0491	22.4366	30.4465	21.4148	45.4142	14.8275	26.252	25.688	31.1857	54.9282	20.5296	39.5748	53.4325	33.2948	36.191	25.213	47.0757
TraesCS1A02G223100	14.7742	13.9002	23.1232	14.2227	16.1556	31.3032	14.9098	21.4708	23.0331	29.1998	17.5223	15.3978	16.3123	12.6968	19.3647	16.3941	15.6978	17.762	11.5894	19.5953	12.1405	14.7265	11.1256	11.5863	20.0038	19.7767
TraesCS1A02G223200	79.7991	85.2905	82.8871	133.684	103.772	122.726	129.225	125.494	108.213	102.843	115.534	87.002	97.6687	121.975	136.412	176.055	192.306	113.399	154.477	87.9115	127.345	136.321	170.287	129.543	109.352	98.4732
TraesCS1A02G223300	231.224	235.687	211.57	323.409	210.114	322.395	374.519	163.997	160.327	295.36	175.888	217.622	289.378	445.762	424.823	557.664	529.294	251.759	551.532	370.272	386.509	361.055	626.034	577.707	329.667	291.376
TraesCS1A02G223600	0	0	2.72003	0.789585	0	0	0	1.87206	9.8806	0	0	0	0	3.4614	9.11689	21.129	8.47198	0	3.86349	9.80926	29.5654	0.982864	9.10564	4.82535	25.261	2.63757
TraesCS1A02G223700	198.852	193.304	201.712	199.066	226.757	176.443	185.872	240.317	224.338	248.087	291.89	214.624	232.163	398.744	398.83	354.121	338.864	259.072	347.198	411.049	368.825	371.512	429.151	356.391	317.88	306.156
TraesCS1A02G223800	653.283	531.944	356.436	402.707	418.136	410.612	421.433	430.058	426.791	469.45	481.446	408.434	506.644	370.983	364.214	374.515	420.014	430.41	394.968	540.389	509.133	489.143	357.529	404.327	371.085	386.955
TraesCS1A02G223900	78.9255	84.7129	91.702	61.4981	88.7219	109.517	94.9222	66.5046	97.9427	109.207	69.3744	106.335	74.1323	61.0747	56.9399	99.8282	104.13	92.276	62.7228	83.8031	63.5792	63.8671	48.5248	60.7203	52.5653	97.5088
TraesCS1A02G224000	815.042	667.871	654.251	648.713	605.836	595.805	602.78	562.909	600.507	603.185	570.935	620.598	638.898	841.453	651.566	730.708	618.252	606.13	665.424	794.501	805.066	809.96	568.415	855.458	761.195	789.749
TraesCS1A02G224700	1149.37	837.967	666.381	727.508	1017.59	781.494	774.4	818.146	741.229	804.161	499.401	830.023	851.713	958.968	580.92	687.662	746.532	703.964	821.784	719.776	662.185	756.049	653.331	1195.99	1346.3	1252.42
TraesCS1A02G224800	214.958	152.246	151.026	122.54	161.617	152.357	121.363	192.141	171.904	170.226	162.073	181.472	148.825	188.221	165.181	179.033	123.084	147.592	132.341	235.09	208.035	148.216	141.615	167.111	210.642	116.04
TraesCS1A02G225000	175.251	165.403	265.045	270.255	194.313	182.725	147.736	204.394	234.178	246.411	256.209	225.301	245.164	543.849	542.351	524.792	395.767	405.492	395.534	377.19	415.071	504.766	549.531	662.926	434.724	303.528
TraesCS1A02G225100	20.4537	15.8905	33.4043	13.4905	56.7147	22.9739	15.9292	29.6747	41.9102	24.2311	33.5702	12.746	16.2921	8.10617	9.11783	2.32864	0	1.10696	5.80454	4.44543	5.33772	7.84164	2.02477	0	17.9498	18.4796
TraesCS1A02G225200	138.277	166.787	80.5828	71.8463	91.7745	83.9394	68.907	91.0743	75.5581	129.4	160.461	75.9771	112.72	70.3415	154.759	130.4	133.693	96.203	153.337	151.835	175.764	130.481	157.133	112.41	107.896	96.2098
TraesCS1A02G225600	99.96	114.528	133.47	144.142	105.182	119.002	86.1288	111.617	101.124	124.409	113.868	107.233	122.258	137.598	69.5052	92.2209	87.8941	82.0207	89.8997	93.4304	88.2531	64.7398	98.157	87.0631	94.9017	64.6437
TraesCS1A02G225700	2.47509	1.32398	0	0.785746	0	0	2.13981	3.77197	2.47282	0.832923	0	1.33573	0	1.14953	0	0	0	0	0	4.46762	0	0	0	0	0	2.63402
TraesCS1A02G225800	0	0	3.38044	0.795973	0	4.18942	6.33117	0	0	0	0	0	0	0	1.14532	0	0	0	0	0	0	0	0	0	3.19265	0
TraesCS1A02G226100	47.552	41.7045	49.0071	37.1925	56.6034	60.5359	34.0452	50.2927	33.7149	37.5623	38.6892	46.8959	38.7246	32.3557	10.2538	25.7105	28.9267	17.7441	37.6876	18.6928	31.1631	14.7182	11.1292	25.1345	43.2089	40.8881
TraesCS1A02G226200	0.824972	0.660739	0	0	0	1.04052	0	6.61232	4.93984	0.830829	1.45963	1.33202	2.04154	0	2.27317	5.91423	3.65606	2.23011	7.6921	3.57126	5.2552	0.983672	1.00834	4.7894	3.13732	2.628
TraesCS1A02G226300	129.778	145.775	93.1055	89.2664	153.343	140.82	191.817	93.5018	132.461	171.808	112.435	150.535	131.885	119.929	198.154	157.13	211.584	155.515	131.275	184.469	228.836	136.507	167.835	131.178	124.179	221.409
TraesCS1A02G226400	37.692	17.2122	24.5138	15.8386	16.1809	25.0527	24.4575	13.0235	22.1983	29.2229	20.438	41.5513	18.3391	19.6558	23.9278	24.5169	26.4911	26.6026	8.69972	21.3562	27.3866	20.5996	21.2501	19.3462	24.2515	13.1923
TraesCS1A02G226500	86.7106	69.3775	82.7894	80.6127	85.7018	94.9424	87.2861	75.4664	87.7982	90.3627	88.0812	111.958	102.661	133.706	146.442	175.205	138.381	119.487	139.51	133.75	119.771	134.829	111.042	104.209	138.034	111.038
TraesCS1A02G226600	20.8046	25.7828	15.4862	13.9705	15.9472	36.3927	44.1956	26.8853	23.1397	25.6956	25.596	23.8926	25.2822	35.2993	10.2289	9.6007	19.7581	50.574	11.5063	10.7712	14.8701	17.7916	21.1519	28.5417	14.5669	32.8124
TraesCS1A02G226700	10.6642	5.96088	9.53385	9.5004	0	12.5311	10.645	7.45526	8.22753	1.67028	0	5.36219	2.03923	6.93669	5.69949	0	0	0	0.966833	9.79676	2.28128	2.94523	6.07356	6.7702	14.7614	14.516
TraesCS1A02G226800	0	0	0	0.776435	0	0	1.08506	0.973451	0	0	0	0	0	2.26839	4.57168	0	0	0	0	0	0	0	0	1.89856	4.18622	0
TraesCS1A02G226900	8.2178	10.5876	22.4167	24.4461	0	29.2015	12.7933	16.8482	16.4568	21.6738	21.9032	24.7448	27.877	36.8792	27.3277	23.4737	39.9324	25.56	23.1585	15.151	15.1415	25.5391	23.2493	17.3507	35.7468	19.7638
TraesCS1A02G227000	128.767	106.828	168.069	172.849	161.386	142.816	154.552	125.951	122.464	146.689	242.176	158.504	253.305	189.096	182.808	126.389	143.602	175.255	175.598	148.624	171.287	156.953	185.922	125.383	147.241	136.986
TraesCS1A02G227200	3.41699	4.79673	144.502	189.925	120.289	197.355	207.059	183.517	164.481	160.124	191.7	186.896	215.64	244.012	285.317	288.894	275.865	262.153	201.968	5.55036	4.68073	299.93	273.78	248.783	200.108	241.736
TraesCS1A02G227300	37.6645	25.1578	58.5921	48.3542	32.3836	63.6867	54.1968	19.5059	50.9619	30.9032	64.2271	45.5933	102.534	37.026	154.979	26.8171	37.2836	35.4472	31.911	40.9158	102.813	380.464	391.692	290.422	25.3222	46.1849
TraesCS1A02G227400	0	1.32336	4.76061	0	0	3.12947	4.25616	3.72841	1.64428	1.66831	0	2.00827	4.07556	0	1.13874	1.16941	1.20596	1.10914	0	0	0.759092	0	0	2.89712	1.0529	0
TraesCS1A02G227500	0.818903	0.661741	1.36149	0	16.1768	3.13042	0	0.929519	0	0	0.729605	0	0.678898	0	0	0	0	0	0	0	0	0	0	0	0	0
TraesCS1A02G227600	444.978	462.145	205.222	53.1805	551.027	527.366	495.832	828.693	667.219	555.68	589.639	599.793	516.545	763.266	777.301	772.827	576.347	427.203	593.075	472.932	520.186	148.973	15.1862	641.556	757.169	557.052
TraesCS1A02G227700	0	1.98574	1.36072	0	0	5.21768	1.06434	0	1.64481	2.50341	0	0	2.03843	0	4.55661	1.16966	2.41246	0	0	0	0.759441	1.96282	0	4.83059	3.16001	0
TraesCS1A02G228000	57.4716	56.2613	31.9577	43.4418	32.3027	79.2961	37.2839	28.9561	31.2622	45.8793	38.6966	50.8705	31.9485	70.3895	47.84	51.5506	55.5724	112.152	89.8045	57.0138	32.6134	39.2764	39.4419	27.0264	105.256	188.519
TraesCS1A02G228100	23.8236	9.26612	6.11695	21.3095	8.07134	17.7348	13.8555	8.41678	8.22844	6.67154	11.6829	12.0439	7.479	11.5325	7.97256	11.7283	6.04632	22.2198	4.82673	16.9316	4.54668	14.7329	5.0558	6.75233	8.41614	25.0428
TraesCS1A02G228200	164.005	245.007	168.008	157.012	158.495	203.537	502.164	121.267	204.348	237.091	177.228	237.248	115.339	159.976	227.9	232.187	213.477	322.896	251.761	88.335	131.354	137.245	157.49	103.203	127.298	317.122
TraesCS1A02G228300	192.952	212.28	170.852	191.694	105.158	153.311	139.012	176.163	157.621	184.401	214.024	182.202	148.52	269.375	293.685	223.48	219.725	225.653	239.582	249.611	312.806	372.134	434.757	320.178	228.759	158.185
TraesCS1A02G228400	0	0	6.80498	3.93823	0	0	0	0	0	1.67234	0	2.01084	0.684936	0	0	0	0	0	0	0	0	0	1.01484	0	0	0
TraesCS1A02G228500	67.0195	27.1185	10.8182	17.2011	16.0357	48.9423	16.0875	5.69448	0.824769	106.39	29.9639	7.3269	42.9527	10.3057	2.27524	4.75138	4.89429	4.47251	16.3509	20.5785	2.24922	22.6699	27.2442	5.74363	24.0466	5.25937
TraesCS1A02G228600	26.8602	21.8138	23.4434	19.1965	31.6161	23.9271	20.6433	26.4173	25.7957	28.0241	16.9365	28.3466	25.4616	11.265	19.3155	30.4282	15.0016	16.9796	15.2273	37.8642	26.9592	19.8599	15.0581	17.8838	14.4885	16.9976
TraesCS1A02G228700	0	0	19.5257	26.3846	23.919	20.7981	40.9768	17.2945	21.4928	20.7231	38.7672	30.5302	19.1375	9.10874	3.41008	10.8069	9.88432	7.87009	15.3418	0	0	6.92091	17.1244	16.1722	4.16189	23.6276
TraesCS1A02G228800	0	0	0	1.52878	0	0	2.14374	0.959918	0	0	0.725116	0	0	0	2.24999	1.1981	0	2.23567	0	0	0	0	0	0	2.05366	0
TraesCS1A02G228900	50.4324	30.4285	46.6795	32.8711	32.0952	44.7863	53.588	48.3262	64.3153	49.8883	57.001	59.9763	58.6152	41.2536	30.7195	35.5873	39.1051	50.2804	53.8837	48.2946	59.2974	43.3526	29.2691	38.3221	61.7246	32.8789
TraesCS1A02G229000	0	1.3237	0.672072	0	0	0	7.5862	0	5.80498	4.14182	0	5.96363	5.48572	2.27052	0	1.21137	0	3.39065	4.78801	1.80223	0	4.9586	1.0071	0.948148	1.03821	5.24892
TraesCS1A02G229100	0	0	1.34163	0	23.8307	0	3.22307	0.95726	0	0	0	0	0.680959	0	1.1325	0	0	1.12015	0	0	0	0.985052	1.0036	0	0	6.53899
TraesCS1A02G229300	1.64066	0	0	7.12677	0	0	0	0	0	1.6705	0	0.670373	2.71914	0	0	0	0	0	0	0	0	0	0	0	0	0
TraesCS1A02G229400	26.2187	31.1093	41.4719	8.7122	40.3733	20.8505	22.3268	20.4853	17.2986	25.0767	37.9555	23.444	19.0056	10.3849	11.3955	7.02694	3.62343	9.98308	7.74035	23.1597	9.8776	10.7899	7.0914	9.65266	10.5239	9.22993
TraesCS1A02G229500	15.5912	54.278	43.5337	72.7168	64.6368	141.916	58.5616	42.9204	63.3362	50.0624	50.3749	49.5482	58.4469	11.5453	7.97402	5.85254	6.03523	28.8572	8.69312	8.01519	13.663	12.7615	24.2757	13.5209	11.5836	26.3711
TraesCS1A02G229600	4.91746	14.5609	14.2927	17.4096	8.08586	3.13069	13.8263	2.7926	18.0866	13.354	7.29832	17.4169	4.75446	2.31105	4.55651	5.84055	3.6142	5.54321	0.966247	7.11906	6.84105	0.980951	1.0116	0	0	1.31879
TraesCS1A02G229700	54.6244	62.1274	70.6143	69.0297	64.2747	77.0427	76.0003	73.5463	80.7299	81.7365	79.6283	82.7931	58.4956	62.3495	65.9465	100.382	70.5068	67.93	48.1217	48.2239	72.253	50.1339	57.5111	55.7806	40.8476	36.8167
TraesCS1A02G229800	118.233	146.279	106.069	88.4581	64.6028	169.024	170.447	150.399	108.596	111.776	64.2513	54.2157	144.79	100.387	79.7327	105.453	148.607	67.7378	122.633	58.797	47.0207	27.4941	105.177	55.9806	81.0441	101.509
TraesCS1A02G229900	69.6842	74.2706	76.93	92.3017	72.5928	102.184	85.1395	93.0318	61.7361	83.9456	104.108	93.864	90.2386	10.1314	24.235	16.3664	20.1736	10.0645	14.4457	28.1556	41.9487	22.6251	26.3428	22.8384	37.9941	24.1237
TraesCS1A02G230000	120.703	102.593	131.901	106.615	169.573	108.508	87.359	120.521	96.2578	116.778	119.012	121.144	133.917	144.226	137.822	160.54	95.4562	131.041	134.217	148.779	150.908	105.07	149.672	94.5816	133.663	133.145
TraesCS1A02G230100	268.225	241.467	187.814	179.993	142.544	237.986	172.645	239.08	194.901	151.509	169.347	161.568	180.733	145.394	149.013	131.022	179.428	147.984	202.376	147.68	172.495	187.623	173.802	187.447	145.236	160.806
TraesCS1A02G230300	15.5541	18.5377	7.49546	13.4793	16.1948	17.7497	18.0626	4.64242	1.64384	7.51774	5.10887	2.68231	6.11089	4.6292	0	1.16556	1.20231	0	6.76972	2.66814	2.28544	0	1.01219	0	1.05528	0
TraesCS1A02G230400	725.185	636.129	822.556	647.595	1478.97	619.884	706.808	758.104	872.642	804.448	2510.62	817.027	849.418	375.336	2087.02	451.576	510.328	899.877	555.482	953.648	943.932	2734.46	1331.23	818.282	465.571	586.821
TraesCS1A02G230500	0	1.9971	0	0.793683	8.11719	0	3.21637	0.900208	2.48297	1.67746	35.2645	4.5094	2.05168	0	6.87316	4.7197	2.43313	6.70548	0	0.896379	2.28606	0.987965	3.05097	0	0	1.32563
TraesCS1A02G230600	93.4068	105.26	211.098	111.668	169.906	106.475	124.41	129.294	111.812	113.554	140.145	136.051	105.958	121.408	180.029	117.906	95.1207	87.5639	97.6322	145.041	143.027	266.808	151.789	94.8004	141.296	93.6669
TraesCS1A02G230900	10.7309	8.59781	10.1542	13.3234	16.0623	12.4989	7.49188	16.0621	8.23968	12.4758	10.2263	3.3338	15.6641	6.88234	3.41303	3.54966	1.21912	6.69443	5.77531	0	0	6.89088	2.01873	1.91819	3.14112	2.63068
TraesCS1A02G231000	128.683	132.248	86.335	107.42	95.9113	121.726	157.062	100.341	84.2227	113.689	149.875	97.705	176.813	122.116	90.9569	58.5603	108.272	163.747	79.6876	98.6103	99.9687	144.136	75.5988	105.862	108.418	118.208
TraesCS1A02G231100	206.421	213.172	243.833	327.204	161.857	169.119	195.605	228.691	246.623	237.993	281.74	218.523	274.374	185.054	208.524	224.028	172.102	146.273	152.753	239.324	266.387	154.963	240.857	189.658	194.066	184.713
TraesCS1A02G231400	158.591	144.674	233.666	204.443	119.579	142.65	164.204	169.47	194.181	245.386	94.522	126.86	190.685	687.437	370.003	686.902	382.98	416.432	332.672	338.79	336.058	554.588	447.282	184.597	498.787	610.357
TraesCS1A02G231500	0	0	0	0	0	1.04251	0	0.929708	0.821237	0	3.64532	0	0	0	0	0	0	2.21479	0	0	0	0	1.01058	0	0	0
TraesCS1A02G231700	2.47672	2.64655	0	5.48992	8.03616	5.21025	2.14091	1.88945	5.76957	14.9785	5.11494	0	2.725	0	0	0	0	0	0	4.46842	2.25707	1.96936	5.04918	2.87913	0	0
TraesCS1A02G231800	0.824478	0	0	2.34415	0	0	0	3.77793	1.6451	2.48933	0	0	7.47895	0	0	3.5476	0	0	1.92053	0	0	5.89702	1.00714	0	0	0
TraesCS1A02G231900	5.85519	4.61481	14.7002	4.60055	0	12.4396	5.41354	2.92032	3.31242	10.7094	0.732119	8.56145	12.3257	0	11.329	2.42702	2.49349	5.64481	5.71118	3.59654	5.12202	9.89972	1.00213	0.940755	4.12872	0
TraesCS1A02G232000	25.5032	24.486	23.0841	25.2082	8.06077	15.6429	22.4105	12.1935	9.87861	10.0006	8.03355	13.3698	43.5384	9.2128	11.3866	19.9893	14.5454	4.44963	19.2928	7.13482	14.3668	11.7947	4.04296	19.2626	12.6084	10.5391
TraesCS1A02G232300	23.7737	45.6768	119.803	113.966	137.477	114.812	95.7442	108.015	118.41	136.065	96.3568	109.877	94.4302	88.9864	64.9418	79.4556	84.3564	90.9311	91.8076	17.8017	47.8916	93.2109	115.342	109.249	94.8568	64.6316
TraesCS1A02G232400	0.819805	6.61854	8.16576	5.53753	0	11.4786	13.8297	2.79416	5.75538	3.33811	5.83893	6.028	8.83073	2.31046	0	0	1.20528	2.21784	0	0.890028	0	1.96218	0	0.966426	5.26794	3.95606
TraesCS1A02G232500	0	0	0	0.783478	0	0	0	0	5.78873	0	4.39618	2.67042	4.78518	3.44273	5.7021	0	0	91.9473	5.78443	2.6915	0	33.6027	0	0	0	3.95407
TraesCS1A02G232600	0	0	0	2.35604	0	0	2.13873	0	0	0.832501	1.46113	0	8.17088	1.14895	1.13827	1.1808	1.21685	23.41	1.92703	4.46536	0	24.6015	0	3.84297	2.09715	13.1634
TraesCS1A02G232800	0	0	0	0	0	0	0	0	0	0	0	0	0	2.3094	0	0	0	2.22782	1.9338	1.78652	0	0	0	4.82888	0	1.32032
TraesCS1A02G232900	6.64073	3.96527	4.04375	3.88811	0	9.35766	1.07554	11.4706	4.95212	2.48772	1.46153	2.65658	8.18886	5.70133	3.40882	1.19528	7.38266	2.24265	0.959365	7.1695	4.47129	0.986877	8.05879	0.952823	5.20803	1.31256
TraesCS1A02G233100	4.91431	5.95788	12.2593	6.338	0	5.21944	7.44081	3.71806	7.39815	5.84519	6.56863	9.38407	4.75365	5.7828	4.55766	11.6667	2.40673	3.32408	2.90026	2.66883	8.37209	5.88421	2.02391	0.96762	10.5468	2.63863
TraesCS1A02G233200	135.812	115.08	164.198	177.28	208.296	149.919	199.641	161.634	169.127	152.043	271.89	213.69	203.235	204.794	158.106	157.043	129.884	292.057	184.584	170.978	196.929	233.693	152.328	177.887	142.081	190.598
TraesCS1A02G233300	3.30168	0.664248	0	3.97045	8.06624	13.5503	16.8367	0	0	0	0	0.664062	21.3391	0	0	2.36087	1.21098	1.09567	2.8682	0	0	2.95894	0	1.93481	0	1.31037
TraesCS1A02G233400	174.927	156.866	157.037	123.171	161.472	119.979	126.797	147.669	136.579	149.297	129.967	148.569	167.918	96.9025	74.0346	69.1594	64.0589	76.6376	77.2399	116.719	99.3146	99.1868	48.5399	85.8791	114.701	105.455
TraesCS1A02G233500	29.5018	32.438	47.6614	45.1324	32.3581	34.4465	27.6507	36.289	31.2434	28.3863	21.1683	29.4857	47.5483	39.3066	34.1818	33.8642	39.7449	39.9084	28.0306	34.7063	31.1843	40.2208	21.2494	26.1138	54.8233	25.0643
TraesCS1A02G233600	238.305	303.876	253.417	282.141	339.98	245.341	301.843	221.136	247.424	243.868	229.179	303.703	307.621	223.279	132.185	136.454	138.345	209.388	200.153	185.916	167.509	228.492	145.74	192.615	161.407	234.871
TraesCS1A02G233700	251.356	198.889	212.409	233.85	221.628	245.168	271.181	202.644	214.854	220.567	252.233	230.483	248.274	177.462	189.633	182.221	272.121	320.003	187.129	206.305	208.668	245.969	201.966	233.126	196.623	229.047
TraesCS1A02G233900	25.6515	30.4123	14.864	18.7455	0	35.3863	25.7405	15.1942	14.8424	31.5648	11.6891	25.9586	21.1305	51.4841	10.2337	14.2608	13.4645	21.245	25.9522	33.1006	20.9693	15.7678	5.0426	38.2555	30.2945	24.9682
TraesCS1A02G234000	8.22429	10.0125	7.43832	1.58755	0	6.30578	6.33484	12.215	5.7885	6.6217	4.50294	10.59	15.1349	9.19144	1.14942	1.18249	4.8493	8.79287	3.79486	5.34632	1.45174	5.92986	0	1.92644	4.26046	9.18348
TraesCS1A02G234100	0	2.64781	0	2.3752	0	2.08751	3.19025	0.93043	2.46641	4.17415	0.729888	2.68032	4.07528	8.09191	1.13931	5.83828	6.02156	2.21698	0	5.33906	6.08426	1.96185	1.0118	1.93421	1.05421	2.63816
TraesCS1A02G234200	223.341	242.303	193.801	255.151	290.55	204.486	219.441	218.721	268.247	217.761	257.785	208.844	218.915	317.259	284.805	359.809	271.819	349.957	325.363	279.725	335.793	375.956	370.165	297.233	295.675	303.06
TraesCS1A02G234300	10.6913	1.32361	6.11199	11.8215	8.06322	10.4294	5.33426	10.3105	12.3469	6.66815	24.0996	24.0707	14.9644	4.60792	5.69367	3.5254	8.48018	8.89664	4.82403	11.5919	4.53916	12.7755	6.06504	12.5252	5.25503	2.63508
TraesCS1A02G234400	148.465	181.206	35.0661	148.122	145.638	157.946	123.692	212.322	47.2077	55.3639	65.6178	51.0406	44.0764	115.106	17.4942	16.3402	66.9357	21.5619	24.5364	65.6737	102.78	14.6694	47.7705	93.8884	127.962	136.887
TraesCS1A02G234500	0	0	4.04036	3.15784	31.3518	6.55183	24.2954	12.6898	7.23929	19.1247	13.6486	13.6788	10.0138	20.3217	8.85894	23.6158	7.1499	41.3036	16.1954	0	0	8.14666	10.807	14.9553	16.0426	47.5791
TraesCS1A02G234600	599.745	441.461	288.16	766.275	274.406	319.22	865.496	1613.47	654.177	456.15	1452.35	289.038	105.389	8773.26	8226.44	15211.3	11662.4	5923.09	5695.32	9682.61	9473.41	5097.79	9459.19	4746.49	7992.69	4610.39
TraesCS1A02G234800	27.8747	60.24	85.7636	37.9848	64.6908	92.8917	61.7059	154.597	57.5616	158.598	32.1193	83.0738	40.0831	105.158	120.767	347.08	113.292	66.5394	145.92	56.0776	50.1665	29.4361	84.987	94.7395	181.27	209.718
TraesCS1A02G234900	254.483	262.846	263.787	257.841	210.616	238.078	215.603	320.965	295.846	287.401	274.401	293.121	237.604	302.185	361.275	366.864	287.145	200.385	289.227	337.878	302.638	340.153	425.17	285.777	333.596	212.498
TraesCS1A02G235000	4.10059	1.32352	5.44138	8.69545	0	4.17315	1.06418	3.72888	8.22244	3.33704	8.02827	8.70362	12.2282	0	0	0	0	0	0	0	0	0	0	0	0	0
TraesCS1A02G235100	13.1346	12.6577	8.35169	5.97834	55.5746	7.17656	16.1771	19.2415	10.8557	21.2669	3.76545	33.5102	8.96826	1.09094	8.59835	2.01165	3.40554	7.31654	8.20723	7.55257	6.46115	9.251	12.4093	10.9526	26.8607	17.4228
TraesCS1A02G235200	53.2491	67.5259	21.7935	6.3372	24.2761	29.2297	13.8212	21.3863	21.3747	52.6064	52.5532	31.5028	34.6378	19.6599	7.9762	11.6703	1.20372	18.84	12.5676	48.0457	56.3127	23.5399	2.02395	7.74025	26.3652	26.3866
TraesCS1A02G235300	6.68806	3.96883	6.70754	7.69534	7.92823	0	2.16591	9.72779	3.32841	9.86722	8.88386	1.9776	0	2.25409	1.13632	1.2091	1.24147	1.1254	0.948176	6.28793	0	1.98285	2.00826	2.82518	1.03848	2.61078
TraesCS1A02G235500	156.759	169.451	212.201	189.655	210.038	211.822	239.605	184.807	194.954	206.074	154.049	178.087	169.235	290.895	134.416	244.708	216.12	228.671	207.651	213.758	282.298	243.47	170.933	221.124	257.96	284.792
TraesCS1A02G235600	246.383	160.426	223.57	186.642	225.748	198.49	218.557	227.67	184.013	183.286	219.725	193.517	176.37	215.713	176.543	217.25	192.205	179.539	163.896	232.315	223.07	198.783	163.041	195.229	161.824	142.214
TraesCS1A02G235700	2.4582	39.0584	12.2568	17.4221	121.356	18.7895	23.3944	20.466	17.2654	76.8141	20.438	23.4562	2.71692	12.7183	1.13942	22.1824	15.6541	28.8198	1.93326	6.22894	21.3003	10.7903	9.10717	26.117	3.1632	11.8731
TraesCS1A02G235800	54.2001	29.1042	25.1281	25.2329	0	0	42.6161	23.3775	27.9622	25.8341	16.055	37.4418	33.2989	17.2843	63.7403	15.2443	31.4348	26.6537	9.64658	18.7053	28.7681	18.6529	8.08392	0	0	44.7831
TraesCS1A02G235900	4.1994	3.16174	6.27309	5.65846	8.27947	4.98501	14.9862	1.90858	5.05336	0.797351	2.78926	14.0789	3.24488	5.51909	4.66725	2.23278	8.64383	2.27208	1.97921	10.9412	4.6689	9.04527	23.8159	12.8677	33.4532	8.10433
TraesCS1A02G236000	1.59705	12.08	8.49603	23.5479	26.9569	10.1594	15.334	11.6396	11.8489	9.61876	23.8403	17.3687	8.39058	3.85198	4.43612	3.41603	4.02792	4.32034	6.21942	4.27583	8.025	14.1939	4.92396	0	2.34228	2.56759
TraesCS1A02G236100	72.0392	61.4054	62.4978	67.1063	65.4572	60.7945	74.147	53.2192	61.8499	66.6248	69.8333	49.2932	85.9514	82.0769	176.485	99.0817	72.5007	54.6422	62.9646	54.4316	84.3257	100.63	133.031	95.47	65.531	107.994
TraesCS1A02G236300	11.4268	1.32118	10.6568	10.2399	24.1418	16.7411	6.37335	14.6605	23.5852	4.15244	20.2467	16.6013	26.943	1.17644	0	0	2.4483	0	0	0	2.1817	1.96362	0	0.986718	2.1566	0
TraesCS1A02G236400	20.5962	10.5872	12.8865	33.8103	24.1507	14.5949	26.712	27.2806	27.1783	28.3165	33.601	18.701	32.6715	33.3491	28.4603	18.8611	30.3741	42.325	51.0889	23.207	22.6362	22.6226	14.1446	17.3101	26.2348	11.8507
TraesCS1A02G236500	25.4638	30.4461	42.1424	40.2572	24.2165	27.1245	26.6426	38.3343	36.2038	52.5411	47.4611	35.4649	48.2714	24.221	20.5013	14.0711	36.2712	21.1067	19.3081	18.7127	21.2214	27.5	23.2574	29.9068	21.0424	27.68
TraesCS1A02G236600	109.709	124.252	109.395	96.3631	56.503	72.4677	114.741	120.003	105.096	129.164	108.598	115.701	103.11	113.042	102.372	140.067	125.191	104.1	90.6831	124.435	107.726	126.388	124.24	91.6715	94.6813	126.627
TraesCS1A02G236700	77.5361	59.546	76.5728	87.1355	32.1643	45.8551	66.3169	62.2452	63.4419	54.9356	48.2177	49.3858	61.2876	80.3988	56.9084	66.1604	69.3937	65.7881	70.3236	63.4175	70.0434	45.2728	67.668	69.1485	45.0753	57.9116
TraesCS1A02G237000	138.678	0	81.0168	0	145.453	143.869	0	36.6519	0	0	0	0	105.842	32.0905	0	0	0	0	108.943	134.422	0	117.415	0	163.617	143.534	0
TraesCS1A02G237100	100.418	97.3179	105.264	108.84	56.5387	109.573	57.661	121.708	99.5475	80.9724	90.6671	115.663	87.1296	104.518	97.6542	77.5201	98.1821	72.2706	75.3693	98.1186	109.661	92.4751	53.6505	80.8686	82.92	55.1845
TraesCS1A02G237200	178.039	182.603	164.706	190.01	225.304	189.212	150.782	186.121	206.827	181.572	202.452	158.732	200.572	147.978	217.683	134.776	111.486	106.875	141.593	177.073	162.284	160.338	167.463	134.288	175.197	178.893
TraesCS1A02G237500	2.45782	0.665294	1.34835	1.58259	0	2.09943	2.10828	1.88013	2.47896	0	4.49744	0	0.68654	2.28594	0	0	2.41767	0	1.89113	1.77586	0	0	0	0	1.061	0
TraesCS1A02G237600	2.45782	0.665294	1.34835	1.58259	0	2.09943	2.10828	1.88013	2.47896	0	4.49744	0	0.68654	2.28594	0	0	2.41767	0	1.89113	1.77586	0	0	0	0	1.061	0
TraesCS1A02G237800	667.22	785.617	615.663	698.26	581.009	743.776	962.627	614.726	471.525	538.667	413.297	764.668	686.772	326.291	170.834	179.519	257.676	344.481	336.865	266.486	222.706	181.728	211.317	414.679	510.123	636.561
TraesCS1A02G238000	11.4715	5.95955	8.85571	8.71581	16.188	26.104	10.634	13.9504	13.9789	11.6931	6.57065	14.0791	3.39662	1.15675	2.27944	1.16727	0	0	4.83485	6.22953	3.80586	3.92419	1.01221	5.8066	3.16459	6.5982
TraesCS1A02G238100	3.30581	0	4.05459	0.781584	8.01409	0	2.14261	0.947652	0	0.830632	1.46043	1.33136	1.36229	1.14454	0	0	4.88755	2.23376	3.84489	0.893826	0	0	4.03337	0	0	0
TraesCS1A02G238400	10.7147	9.35415	12.8586	11.9516	24.2974	11.5325	6.33753	11.2602	19.0039	9.99158	11.2482	19.9186	10.338	17.2286	21.783	8.22608	15.6976	3.28543	5.7199	3.55624	3.63635	11.8515	10.105	12.5644	11.7181	2.61557
TraesCS1A02G238600	0	0	2.72629	1.58567	0	0	2.12743	0	4.11299	2.50689	6.5733	3.35389	0	1.15741	1.14023	1.16746	0	0	2.90236	0	0.761667	0.981392	2.02537	1.93667	2.1109	2.64054
TraesCS1A02G238700	590.673	645.98	303.804	946.276	1694.95	569.597	414.606	241.29	441.047	181.798	1269.06	746.71	278.085	294.074	3185.6	273.278	1309.67	1554.3	388.066	594.394	976.749	1018.55	1997.03	1284.84	694.32	676.151
TraesCS1A02G238800	95.9565	73.4207	106.848	25.027	40.0986	44.7793	5.3614	9.48637	115.459	19.1189	4.38485	1.99853	28.6324	6.87204	583.622	144.859	234.834	105.082	148.139	47.4139	26.9999	11.8264	7.06386	26.8102	8.36567	13.1494
TraesCS1A02G238900	526.92	520.045	549.063	539.601	720.683	526.69	385.519	567.873	519.902	472.718	401.755	505.787	514.95	502.347	452.624	430.954	384.956	432.187	477.864	482.759	504.356	536.685	522.499	546.962	559.251	480.58
TraesCS1A02G239000	560.066	516.996	457.34	620.255	557.856	439.388	378.814	835.727	534.535	530.837	441.652	407.948	433.474	1075.63	952.437	946.917	929.544	606.724	949.833	958.769	1433.11	758.546	1096.67	1117.3	1217.03	1028.73
TraesCS1A02G239100	410.857	378.704	416.407	391.02	461.649	372.761	373.921	495.568	504.616	407.67	414.532	311.191	338.782	704.955	712.27	908.753	798.024	584.655	747.656	752.311	784.941	794.097	740.967	669.249	738.845	653.285
TraesCS1A02G239300	42.6657	28.4705	46.2774	18.983	48.505	60.5426	50.0395	27.9778	41.9553	62.6033	39.4315	33.4938	52.3354	5.77609	4.55793	0	3.61987	2.21959	1.93263	6.23428	3.03857	6.87195	0	8.69745	2.10726	13.1904
TraesCS1A02G239400	10.6565	7.28115	30.6283	7.12199	0	5.21824	21.2751	1.86226	5.75557	21.7015	150.362	24.7868	75.4024	5.77769	13.6707	5.84207	2.41007	73.1836	206.788	14.2403	3.80045	127.542	4.04671	11.6004	4.2154	32.9722
TraesCS1A02G239500	8.19477	16.5505	20.4275	12.6698	8.09007	19.8335	6.38084	11.1651	5.75542	21.7082	64.2359	17.4243	15.6231	0	3.41829	0	2.40866	11.0855	1.93324	3.55962	8.36729	19.6199	7.08339	36.7554	0	1.31923
TraesCS1A02G239600	283.555	352.76	377.758	444.062	137.152	207.577	231.379	203.138	285.571	191.764	292.091	305.687	350.218	43.8024	54.6648	45.7797	42.358	75.5799	41.4997	71.31	196.122	193.538	119.3	272.845	32.5988	54.0307
TraesCS1A02G239700	190.046	197.224	260.912	318.851	153.912	197.795	171.788	129.589	200.573	105.438	150.498	166.369	259.37	54.4015	49.1367	46.7441	82.8927	96.6137	71.4314	92.9572	99.7194	130.044	111.602	181.926	66.5169	108.167
TraesCS1A02G239800	252.384	252.594	233.374	241.306	311.712	239.291	266.79	285.733	222.117	232.357	242.725	279.822	259.416	172.332	247.858	212.729	233.768	279.267	263.065	167.638	258.128	290.247	266.108	245.104	228.303	240.356
TraesCS1A02G240000	85.3122	43.6738	45.5614	89.2918	137.315	47.0257	52.1554	69.9526	61.7047	56.7208	61.3068	46.1871	57.7487	61.1734	76.2996	62.043	51.8841	64.3519	70.4904	52.5268	50.0846	30.4213	59.8894	47.3103	85.3949	71.1809
TraesCS1A02G240100	39.1759	35.7095	65.8766	64.9413	24.3432	45.9033	32.945	35.1528	59.9922	22.5829	36.5239	34.1219	26.5486	17.3956	14.85	5.84563	24.0865	19.9905	4.81355	16.051	16.0283	19.6609	11.0844	9.68965	24.1582	7.93625
TraesCS1A02G240200	47.1966	49.604	50.6834	31.2445	8.01231	58.3035	67.612	31.3672	65.9984	38.2208	40.9292	33.9535	32.0525	21.7407	54.5989	36.8725	44.1017	42.5167	48.0723	16.1119	29.957	31.5514	39.3448	51.6519	24.031	21.0326
TraesCS1A02G240300	13.9261	19.8606	23.1563	30.1034	32.3695	15.6589	11.6944	20.4547	36.9942	10.0205	25.5466	16.7573	12.904	11.5652	11.3947	11.6694	10.8327	8.86554	11.6011	17.7943	10.6544	15.6929	8.09589	7.74061	9.49184	11.8742
TraesCS1A02G240400	132.096	98.3579	103.901	126.841	146.185	80.6889	144.124	170.237	116.509	104.77	76.2088	181.533	102.966	142.758	114.384	90.2574	101.554	119.073	129.054	100.055	109.196	125.068	103.614	174.779	134.422	132.433
TraesCS1A02G240500	0	0	0	0	0	0	2.12778	0	0	0	0	0.670611	2.71837	0	0	0	0	0	1.93448	0.890305	1.52258	0.981451	1.01252	0	0	2.64008
TraesCS1A02G240600	185.991	231.883	217.322	214.964	216.761	257.018	196.931	236.827	212.142	235.318	212.381	203.072	231.411	198.397	250.995	221.487	170.115	187.62	231.325	209.272	158.701	174.898	197.717	167.154	292.394	186.76
TraesCS1A02G241000	615.958	688.434	510.344	525.17	557.747	629.306	754.577	637.556	537.862	573.347	434.365	652.363	535.432	1074.25	1207.59	1141.41	1098.72	833.155	1165.18	753.218	1193.37	905.837	1127.97	1433.99	1559.2	1433.52
TraesCS1A02G241100	2.47858	3.9707	1.35453	4.70392	8.03448	0	0	0.94593	2.47372	0.832167	4.38569	2.00127	3.40778	6.88512	5.69191	1.18451	8.54294	11.1671	3.85225	2.68252	1.50403	6.89621	5.04975	1.91894	2.09499	2.63218
TraesCS1A02G241200	4.13161	2.64455	2.02847	0	8.01954	8.32793	4.28477	4.73535	2.47235	0.831031	2.92158	4.66235	0	4.5813	0	4.74246	2.44277	3.35025	2.8851	0	0.750201	2.95429	0	0.957543	0	1.31446
TraesCS1A02G241300	174.058	129.713	144.182	161.113	193.767	166.912	147.075	131.789	168.683	171.842	211.798	137.236	140.036	128.051	167.414	151.154	158.275	192.099	155.436	187.957	219.118	197.351	185.076	166.974	135.746	176.622
TraesCS1A02G241400	38.6288	20.5162	23.7785	13.4077	16.1346	26.0763	31.9874	6.55293	55.1375	29.1802	32.8592	13.3773	20.4005	6.91577	25.0537	30.5199	26.6251	17.7832	9.65065	34.7629	36.3444	2.94722	0	3.85623	6.3091	2.63553
TraesCS1A02G241500	6.57524	1.98472	31.2334	8.66877	0	5.21312	14.9272	14.9839	60.8849	11.6663	75.1899	10.0274	13.5977	4.60738	43.258	35.2256	15.7369	15.5601	28.9373	16.0422	14.3741	13.7515	1.01054	3.85353	0	26.3434
TraesCS1A02G241600	67.9237	86.35	135.33	78.7338	45.5344	162.858	105.333	97.9517	125.844	85.2859	102.334	38.6693	112.921	77.5331	27.1839	26.3292	39.0337	2.74335	24.4629	13.1268	29.3104	10.2317	18.517	13.2852	38.4258	42.6139
TraesCS1A02G241700	27.9156	37.7281	35.3567	29.2233	48.4528	25.0407	39.4154	28.0238	16.4539	28.3614	29.9352	34.1362	29.9095	18.4623	15.9466	5.85834	20.5386	9.99396	14.4844	23.1623	22.7525	18.6566	2.02265	18.3388	23.1558	22.4111
TraesCS1A02G241800	1.56233	0.719571	1.28587	3.72647	0	12.8479	15.1242	2.0517	3.58444	2.36856	3.46263	5.08124	9.62831	2.49815	3.23775	0	4.60851	0	0	0.846282	2.45713	0	0	0	0	0
TraesCS1A02G241900	1465.51	1204.11	968.368	1116.14	1026.68	943.461	966.279	972.899	883.248	980.664	720.524	835.937	1012.39	675.809	528.616	437.301	443.751	541.334	653.156	509.238	492.316	573.11	486.609	866.871	835.512	998.36
TraesCS1A02G242000	2.46544	1.9863	0.679894	0	0	6.26154	2.13241	0	2.46943	0.834231	17.5306	2.008	6.80156	0	1.13934	0	1.20973	0	0	0	3.03211	0	0	0.964941	0	0
TraesCS1A02G242100	57.3623	75.4684	73.5369	57.0124	16.1797	42.7975	44.665	43.7293	44.3979	106.033	174.455	90.4699	125.661	38.1521	45.5761	30.3588	31.312	50.9923	56.0624	94.3278	44.1171	53.9536	31.3685	54.1643	39.0103	77.8325
TraesCS1A02G242200	14.0033	15.8767	26.4428	14.1478	0	19.802	5.34151	6.58468	10.7043	17.4845	25.56	16.6922	21.7764	16.094	12.5193	8.25112	18.2228	10.0228	21.2004	10.7089	18.8561	6.8838	8.0804	4.80668	11.5395	10.5309
TraesCS1A02G242300	72.8551	60.9094	92.6734	61.0565	80.9768	125.292	110.496	89.1261	73.9712	92.72	63.4951	99.9179	65.1813	55.5523	45.5839	43.1222	56.5045	55.3745	66.7311	73.8163	51.0444	28.4333	45.5487	52.2894	89.7017	69.943
TraesCS1A02G242400	34.786	31.0843	77.023	46.8497	64.0835	41.6431	24.69	20.9231	33.8267	23.262	28.505	53.2515	29.3272	33.1746	88.7185	82.1102	71.0852	66.0286	78.8274	33.124	59.1422	113.402	178.551	140.566	36.5607	46.0043
TraesCS1A02G242500	34.4329	29.1271	26.5463	33.2375	16.173	43.8367	19.1498	8.38145	5.75613	28.3809	18.9795	31.488	44.159	5.77802	4.55728	16.3601	27.7196	18.8525	10.6301	14.2418	15.2024	12.7555	10.1176	17.4015	6.32347	27.6987
TraesCS1A02G242600	290.597	331.615	278.812	289.935	218.075	358.932	368.527	120.456	138.205	362.056	476.761	385.583	383.358	124.643	127.577	279.936	346.635	599.539	414.293	185.279	113.036	329.896	203.287	275.136	238.964	532.628
TraesCS1A02G242800	4.10248	1.32376	1.36037	10.2751	0	6.26063	5.32319	3.73161	0	4.17166	2.92006	2.67816	8.83422	0	1.13907	1.17033	0	1.10977	1.93172	1.78098	0.759051	0.981561	0	1.93152	0	3.95545
TraesCS1A02G242900	136.517	122.034	130.598	100.781	64.4622	85.5315	99.3336	101.881	131.345	88.3669	109.543	91.41	119.969	90.0234	92.4244	109.142	136.069	96.3933	83.4378	99.705	123.777	104.722	117.319	108.154	121.644	81.2106
TraesCS1A02G243000	39.3777	47.6599	63.2722	67.2081	24.2448	24.0021	40.4509	34.5037	45.2364	55.0756	27.0118	40.1809	44.8497	97.0071	50.1247	70.1967	50.6732	44.3847	38.6417	109.524	100.236	79.5027	106.214	90.8101	54.7716	29.0111
TraesCS1A02G243100	208.239	162.032	146.635	181.208	166.25	154.634	102.281	53.0595	71.0626	167.613	115.197	158.122	159.863	47.4639	51.3522	125.084	104.135	80.5066	88.9713	157.993	157.162	100.541	90.201	106.928	87.9408	98.2012
TraesCS1A02G243200	0	0.661965	2.72312	3.95658	0	1.04371	6.38454	3.72518	4.11228	5.8441	2.18981	8.71086	2.03795	16.1809	3.41789	7.01304	1.2052	4.43677	3.86541	3.56045	7.60045	2.94353	5.05855	1.93339	3.16161	2.63785
TraesCS1A02G243300	324.676	330.326	326.706	311.77	266.837	316.245	283.009	393.986	370.045	292.982	320.465	260.602	253.412	311.991	355.463	319.063	283.256	273.933	342.082	278.616	393.7	367.961	322.743	311.269	287.7	253.239
TraesCS1A02G243400	125.247	177.439	84.5009	44.4077	105.276	112.768	82.8733	163.397	128.221	83.5355	37.9525	70.4156	84.8741	0	2.27929	5.82733	0	3.32254	1.93433	1.77875	26.6668	7.8439	0	0.968381	5.27687	3.95922
TraesCS1A02G243700	475.697	528.977	351.564	382.1	429.1	456.252	467.561	403.085	254.806	449.359	257.637	484.778	469.884	414.248	274.634	404.555	365.592	392.119	498.983	292.629	322.932	265.73	384.612	607.011	466.369	572.702
TraesCS1A02G243900	4.94517	6.61408	1.35521	2.35552	32.1654	6.2514	5.3442	11.3031	0	7.49008	4.38162	2.00196	9.52861	4.59459	0	9.44072	1.21614	5.57107	4.81602	1.78534	0	6.88539	3.0292	28.815	10.4828	15.7908
TraesCS1A02G244100	31.9813	22.5077	23.8208	12.6588	0	20.8744	18.0753	7.45227	15.6221	27.5397	24.821	24.0927	25.1309	4.62064	7.97384	8.18343	12.0566	24.4028	13.5282	23.1465	17.4778	13.7387	16.1877	8.69909	11.5892	13.1894
TraesCS1A02G244200	41.0032	45.0135	61.9283	46.6732	40.4218	50.0957	41.5017	23.2955	15.6252	42.5657	59.1308	49.568	46.8816	26.5713	18.2283	44.4286	43.4077	64.3366	40.5815	60.5374	60.0235	32.384	32.3735	13.5303	65.326	34.2903
TraesCS1A02G244300	1.64158	1.98546	4.07964	3.15964	0	2.08654	3.1949	15.872	4.93524	0.83412	1.46003	2.00798	1.35925	33.4647	19.3618	15.2247	6.03814	2.22022	4.82795	9.79711	18.2047	1.96341	5.05622	6.75685	7.36798	2.63643
TraesCS1A02G244400	71.5226	52.9458	25.1341	70.1756	40.33	84.4859	76.7875	57.1318	43.6208	92.5366	70.8344	73.5674	27.204	36.8773	40.997	71.6349	54.4821	52.2503	31.8447	48.1408	74.9384	20.6335	52.5693	38.5547	66.2352	57.9792
TraesCS1A02G244600	47.9328	54.905	50.7533	44.6341	80.2673	56.2484	74.9977	74.7978	62.6574	60.7087	56.2675	63.3246	43.6139	58.4654	53.4787	32.0062	62.2832	63.666	40.4205	57.2258	54.8261	100.481	49.4602	70.926	63.839	63.1359
TraesCS1A02G244700	204.119	153.947	229.161	239.748	186.737	196.933	176.026	238.161	167.335	160.05	166.796	192.06	151.788	185.939	145.572	127.963	124.797	81.7955	128.361	210.362	143.68	136.994	132.326	128.514	155.859	152.769
TraesCS1A02G244900	107.065	78.5479	97.746	97.8697	72.5799	96.8686	111.363	78.8985	106.333	114.036	78.6068	88.8563	68.4117	86.4352	112.468	88.5236	172.99	116.091	106.966	126.015	121.302	71.4122	109.967	92.5577	113.511	96.0128
TraesCS1A02G245000	320.302	355.275	332.37	295.273	362.426	281.53	253.891	341.08	299.805	289.301	361.333	326.362	336	304.342	431.189	345.87	333.39	253.246	280.384	342.4	394	427.853	410.17	403.441	324.862	295.417
TraesCS1A02G245100	25.1307	36.9428	26.7385	9.19576	0	19.726	6.5058	41.0108	34.0481	15.6289	11.0233	10.5263	35.7117	29.2299	20.4105	10.9321	9.9809	4.51877	18.046	30.5902	32.7221	17.8378	12.0222	0	27.8857	11.7439
TraesCS1A02G245200	9.87867	7.34966	16.906	11.9466	8.08948	10.4922	5.28064	11.2547	8.26558	10.8089	15.7416	15.272	11.0261	9.19019	14.9178	8.24362	12.0947	8.77078	7.61556	11.5616	9.44876	13.8192	22.2446	5.79639	14.9179	15.7053
TraesCS1A02G245300	271.385	213.156	209.635	231.847	347.694	230.66	263.86	199.324	249.164	242.064	263.526	229.114	220.122	266.924	348.627	262.967	250.714	267.28	268.64	236.78	249.29	262.97	246.863	253.267	237.114	247.963
TraesCS1A02G245400	7.38518	0	2.72096	0.790449	0	6.26115	0	3.73201	1.6451	3.3376	3.6504	2.67838	0	4.61836	1.13917	2.34091	1.207	1.10987	3.86374	0	2.27731	3.9266	5.05755	0	5.2655	2.63719
TraesCS1A02G245500	117.543	103.124	223.949	170.76	99.1971	155.28	166.202	184.174	246.407	154.622	176.827	173.422	184.005	309.397	359.547	412.035	516.3	195.229	434.689	196.337	243.577	170.814	277.985	352.072	507.344	448.822
TraesCS1A02G245600	127.998	145.626	161.223	113.044	121.206	148.181	76.6548	150.188	180.132	110.143	134.332	121.2	146.79	180.127	200.493	107.666	102.58	133.173	134.269	154.061	93.379	141.35	77.8867	89.8283	133.75	92.3027
TraesCS1A02G245700	72.0075	71.5047	72.9336	72.1961	24.302	61.6079	50.9797	89.9801	56.7038	59.3184	75.1682	60.3683	67.8866	46.3122	69.52	41.9268	42.05	49.8192	45.4639	61.3514	52.6002	75.4803	83.0095	44.5622	38.0048	44.8754
TraesCS1A02G245800	0	0	20.3855	43.3942	16.1387	49.026	18.1207	17.7748	38.6736	25.0144	12.4126	13.3795	16.9979	2.30589	3.41648	8.21216	3.62875	1.11112	0	0	0	1.96446	4.04414	7.71481	9.46593	10.5429
TraesCS1A02G246000	0.832215	3.32355	0	0	0	0	1.0764	0	5.00069	0	0	1.3226	0.690664	2.26697	0	0	0	2.23318	0.947024	0.894082	0	0	2.01599	0	0	0
TraesCS1A02G246100	48.9651	50.4921	64.3464	0	0	84.5552	0	71.7219	91.671	0	0	0	96.1219	87.9826	42.3959	0	0	2.23081	55.3965	28.6481	13.759	52.3035	0	0	73.1318	0
TraesCS1A02G246200	156.292	513.307	303.032	467.896	1163.21	857.134	1081.61	838.964	484.872	505.482	634.331	1246.01	680.953	631.279	549.52	560.115	691.904	720.825	769.684	177.996	699.342	332.071	558.099	1227.95	1295.98	1241.43
TraesCS1A02G246300	39.3504	48.985	14.2938	2.37405	0	7.3059	1.06384	14.8997	18.0901	2.50413	8.7595	6.6994	13.5869	8.08902	13.6714	0	2.4103	6.65358	2.89903	60.5255	54.7275	9.81161	1.01173	0	5.26943	0
TraesCS1A02G246400	108.447	108.545	97.8657	93.9101	88.7784	71.9811	72.4799	81.3752	106.15	84.2251	173.785	83.6338	110.828	170.668	235.757	226.387	145.13	183.326	147.692	237.944	263.676	276.99	277.052	173.617	130.441	101.487
TraesCS1A02G246500	47.5538	41.0424	34.0317	26.9038	48.5155	31.3114	23.4069	30.7369	43.5832	38.3963	46.7193	40.8654	55.0305	49.6871	129.881	56.0996	51.8303	83.1785	72.4747	83.6742	94.2438	132.466	105.22	93.7668	38.9921	39.5685
TraesCS1A02G246600	415.799	328.332	313.71	284.762	315.272	292.221	264.987	298.221	277.97	289.606	698.626	354.33	359.435	472.477	529.753	399.902	442.563	610.123	452.179	648.129	537.122	604.521	392.522	407.815	505.722	452.358
TraesCS1A02G246700	67.5059	64.1893	64.468	63.7515	56.3895	68.8171	48.0512	65.7494	66.6953	71.6492	82.5335	72.1658	83.697	55.2397	68.3125	55.3311	63.1007	61.2191	68.4656	47.2863	88.3795	67.8423	61.6431	35.61	75.6056	85.6096
TraesCS1A02G246800	683.668	513.595	428.783	594.096	677.831	478.809	636.433	470.655	431.206	646.228	422.791	679.696	368.548	144.119	97.9446	163.099	175.419	188.913	187.253	100.713	162.858	126.72	120.319	392.49	290.291	513.989
TraesCS1A02G246900	712.441	705.669	703.129	722.508	687.343	539.608	592.586	574.61	638.933	685.312	745.313	652.534	709.264	728.021	715.491	680.129	506.195	909.366	674.521	910.591	813.313	858.551	782.084	632.246	598.615	637.068
TraesCS1A02G247100	131.032	54.9481	44.2772	58.6419	56.6594	67.8584	10.6287	62.2592	28.7703	38.4159	27.0049	40.2234	127.667	5.78401	4.55799	6.99827	3.60928	8.86332	7.73503	51.5949	6.85192	10.7873	9.10843	7.74269	12.6585	0
TraesCS1A02G247200	47.7096	51.6197	57.0366	54.3641	32.2468	37.544	83.2297	34.6957	59.2694	46.6725	54.7732	68.86	46.9375	23.0349	20.4965	111.679	84.831	70.074	5.78821	42.8059	31.0079	29.4849	96.0238	99.2159	24.1687	98.8083
TraesCS1A02G247400	13.1159	1.98606	6.80785	3.95785	16.1761	1.04382	5.31892	6.51715	8.22304	1.66967	3.65001	7.37062	6.79362	4.62336	0	1.16832	1.20495	3.32662	3.86598	7.12062	7.60337	0	2.0237	0.96696	1.05411	1.31912
TraesCS1A02G247500	3.2758	4.63415	6.13066	6.33964	0	14.6156	13.8172	2.78771	3.28802	3.3405	2.91944	2.01116	9.50708	1.1568	0	2.33274	0	0	0.966874	1.77912	0.76132	4.9033	0	0	0	9.23612
TraesCS1A02G247700	36.874	43.6924	55.8355	35.635	72.8117	45.9296	35.0924	39.0734	40.2864	33.397	45.2557	33.5084	37.3581	50.8718	45.5765	42.0317	34.9222	11.0848	27.0653	32.035	44.881	25.5047	28.3332	22.2472	57.9907	36.9381
TraesCS1A02G247800	101.608	106.583	110.99	117.2	161.804	126.306	124.419	32.5612	87.9723	148.617	74.453	131.353	140.602	20.8112	6.83647	16.3457	4.81686	48.7731	46.3976	28.4755	4.56417	23.5428	12.1428	12.5745	17.9244	43.5341
TraesCS1A02G247900	216.022	207.564	208.28	164.59	183.907	209.897	153.418	209.932	205.182	134.099	128.279	109.993	194.754	228.203	269.431	123.534	132.837	161.654	260.683	249.652	281.027	248.226	267.617	155.298	250.26	196.731
TraesCS1A02G248000	3.34528	14.5682	6.71462	16.9549	55.5677	4.18347	3.24819	19.4439	13.3258	3.29125	17.0502	12.5372	6.209	4.51268	13.6429	1.20866	21.0967	34.8807	6.63904	2.69535	8.66693	5.95254	9.04685	7.54505	0	2.6115
TraesCS1A02G248100	5.73635	11.254	25.8737	22.9627	32.3587	29.2274	41.4754	19.5395	50.9758	20.0376	16.7886	45.5694	42.7931	13.8732	13.6728	3.50308	14.4522	1.10855	8.69923	5.33938	5.32429	20.6007	10.1188	19.3439	20.0319	13.1918
TraesCS1A02G248200	71.5004	88.0249	74.7399	87.5582	121.024	99.096	93.8254	127.295	83.1182	98.3865	106.613	75.5889	76.842	48.4165	43.2768	38.7319	75.0259	64.4613	32.8149	55.2631	69.6721	51.0846	39.4305	64.6005	33.6525	30.3106
TraesCS1A02G248300	39.8995	78.6788	25.6074	28.7576	15.9649	36.4019	50.6131	30.655	28.0857	29.8576	16.087	41.8407	25.9539	30.7787	54.5647	39.5225	32.0509	23.5779	44.1363	39.4705	71.4918	11.854	52.3959	45.7212	60.4039	73.5267
TraesCS1A02G248400	366.764	372.565	351.331	285.935	169.898	326.625	296.435	360.446	308.133	322.217	280.155	243.242	382.174	282.125	322.488	327.655	238.14	229.257	315.062	369.921	371.336	318.595	257.961	268.929	360.599	275.646
TraesCS1A02G248600	63.9447	38.3949	62.6234	87.8456	88.9539	49.0557	75.5332	61.46	55.9161	45.911	45.9886	56.2776	52.3108	40.4474	31.9011	36.224	44.5902	51.0112	29.9579	35.6038	31.9266	26.4918	28.3294	29.0035	32.6722	39.5701
TraesCS1A02G248700	18.1839	7.27001	31.0824	5.47021	184.304	9.36479	11.7855	37.9147	62.6266	7.47525	435.208	39.9381	31.3339	0	3.41022	4.74561	2.4442	99.412	0	8.93876	2.99756	1.96947	0	1.91346	6.26916	2.62775
TraesCS1A02G248800	158.065	149.62	164.165	171.959	323.764	140.938	132.864	175.641	172.626	179.553	225.532	147.485	189.469	149.225	304.249	191.3	137.162	221.593	171.137	161.907	146.169	260.865	190.266	169.368	139.242	139.862
TraesCS1A02G248900	3.29272	19.8525	30.5393	24.4013	64.4498	25.025	30.9642	33.8085	27.1714	25.8279	23.372	28.734	28.5786	18.4146	14.8012	35.3128	15.7731	22.26	39.538	8.92153	12.843	14.7477	19.2007	48.1257	28.354	50.0501
TraesCS1A02G249000	68.8909	130.406	58.5223	64.861	88.9215	90.7968	158.569	69.8979	53.4561	105.159	83.9521	64.3012	52.3188	33.5003	19.3673	42.0962	31.3541	96.5117	57.9712	31.1603	38.7447	16.6833	20.233	41.5539	57.9465	81.7668
TraesCS1A02G249100	26.2003	21.8449	0	0.792519	0	8.35123	5.31316	1.85778	0.821891	0	4.37866	0	5.43181	1.15684	1.13941	5.82991	18.0406	0	1.9337	19.567	15.9895	3.922	2.02397	0.967879	1.0549	0
TraesCS1A02G249200	18.0246	10.5922	19.7488	14.2568	24.2739	12.5267	14.8857	19.5308	16.4426	22.5445	21.1676	22.1176	13.584	5.78174	3.41832	7.00346	9.63138	1.10834	3.86676	14.2366	6.08691	4.9044	4.04778	3.86969	7.38159	5.27714
TraesCS1A02G249300	110.423	106.53	109.177	84.8909	104.629	88.6061	95.1149	89.4137	127.666	108.256	75.9704	92.8228	68.0719	95.4238	87.6543	107.32	74.1432	81.3268	94.4547	84.8072	67.8837	65.9088	60.6151	103.832	115.408	138.245
TraesCS1A02G249400	215.827	169.268	179.392	147.827	132.164	161.346	111.253	139.233	164.388	156.469	160.961	138.185	163.62	198.624	158.985	181.241	112.49	123.25	147.216	168.056	173.552	188.206	141.31	132.603	174.083	169.508
TraesCS1A02G249500	1.64012	0	4.76305	5.53646	0	11.4791	20.2185	0.931895	1.64467	3.33809	3.64979	3.34874	12.9088	0	2.27831	4.67696	8.44078	1.10924	3.86443	0	0.759638	0	1.01156	1.93258	6.32091	1.31871
TraesCS1A02G249600	2528.07	1978.44	421.125	584.843	571.461	538.94	478.76	585.363	579.019	525.472	410.529	462.125	594.939	479.442	366.557	465.797	431.452	363.17	427.948	1437.21	1422.65	428.889	368.748	568.224	603.295	487.158
TraesCS1A02G249700	1590.55	1168.93	0	0	0	0	0	0	0	0	0	0	0	0	0	0	0	0	0	807.888	595.793	0	0	0	0	0
TraesCS1A02G249800	10.7027	9.2554	0.67754	0	24.1249	0	1.06772	1.88053	0	24.9607	1.45966	0.66722	8.16128	0	0	27.0984	0	0	1.92599	0.89189	0	3.93129	0	0.960611	0	2.63095
TraesCS1A02G250000	0	0.662835	4.08379	45.8398	32.3311	0	2.13486	0	4.12034	1.67029	5.11882	28.8127	0	0	0	0	0	12.2395	0	10.7097	0.758827	0	6.07577	23.1834	0	0
TraesCS1A02G250100	183.397	177.363	123.598	131.613	153.201	178.343	193.1	99.3558	74.9048	176.706	75.2199	158.466	149.644	58.751	48.9656	71.6832	46.0352	67.8369	84.9029	47.2593	46.1481	36.361	42.4553	88.6399	110.356	143.612
TraesCS1A02G250200	0	0.661833	8.15583	0.789258	0	5.21591	10.657	2.80512	8.22785	5.00352	5.11096	0.669091	1.35971	6.91953	3.41666	1.17265	3.62726	0	0.965323	0	0	0	1.01112	0.964625	0	0
TraesCS1A02G250300	420.022	405.507	386.681	374.859	434.761	388.703	454.502	331.239	325.844	448.933	426.365	451.471	460.252	412.941	388.21	495.538	463.272	551.042	515.579	430.037	369.996	519.668	411.871	382.531	361.865	372.863
TraesCS1A02G250400	126.321	89.2606	80.88	75.4115	87.8296	120.653	134.586	95.7578	85.9008	87.9216	87.7451	96.3123	101.758	238.3	230.765	210.708	331.491	229	198.635	210.782	169.845	188.653	233.787	151.484	201.033	265.234
TraesCS1A02G250500	4.14751	3.96916	2.70124	14.0383	8.00466	27.0687	22.5751	4.76832	0.825667	1.66127	2.19382	3.32695	37.5421	1.14304	2.2752	14.3156	18.4264	0	0	7.16935	4.48566	0.987013	9.07858	0.955291	4.17566	10.5151
TraesCS1A02G250700	21.3617	9.26724	10.8759	13.4187	24.217	50.0808	12.7912	18.7062	10.6983	18.3489	5.84216	17.3988	0	2.30678	2.27815	1.17297	1.20941	1.11112	0	0	1.51574	1.96463	5.05641	2.8942	5.26073	0
TraesCS1A02G250800	23.8028	29.7861	32.6446	45.8287	16.1556	42.7811	35.1444	34.54	23.0331	23.3599	24.0932	26.7788	44.8588	48.4788	36.4512	21.0781	31.3956	33.3038	40.5629	32.0651	34.9039	17.6719	30.3425	59.8628	41.0603	43.5087
TraesCS1A02G250900	178.95	212.295	197.246	199.815	104.108	200.913	197.57	192.22	217.832	172.782	243.397	213.635	205.994	220.722	219.514	244.074	228.07	214.929	212.419	198.775	252.934	206.122	198.708	221.775	177.539	174.799
TraesCS1A02G251000	217.845	164.133	209.232	152.189	185.527	139.768	140.771	188.234	213.162	171.739	143.859	157.841	121.055	102.57	118.437	135.037	110.166	135.622	101.327	139.069	119.608	100.217	90.9866	124.346	148.247	155.493
TraesCS1A02G251100	66.4944	50.3048	20.4005	30.8094	16.1533	35.4756	33.0191	26.147	32.9062	32.5345	56.2186	24.7679	55.7371	41.5466	39.8675	19.9128	57.9764	26.6468	32.8339	54.3374	68.2738	47.1287	28.3183	33.7877	50.5287	30.3226
TraesCS1A02G251200	2331.19	2684.22	1824.49	1952.38	1709.08	2170.25	2615.33	1882.94	1447.16	2051.92	910.696	1937.44	1431.93	2522.32	1798	2091.34	2578.86	2366.95	2871.92	2075.19	1993.58	1625.6	2381.39	3964.78	2313.89	3439.85
TraesCS1A02G251300	8.21171	3.9671	2.71483	4.72722	0	3.12615	2.13061	0.935386	0.822187	6.66321	4.37713	4.00923	0	0	0	3.51865	1.20923	3.33142	0	3.56219	2.26914	0.981512	0	0	2.10092	2.63297
TraesCS1A02G251400	351.289	324.61	381.297	315.639	385.707	549.15	623.083	398.118	307.482	483.643	433.007	449.483	497.792	552.577	617.57	783.406	993.932	839.337	1157.37	384.372	430.431	332.146	344.038	405.818	552.959	973.326
TraesCS1A02G251500	100.391	110.516	89.6056	87.414	104.768	113.665	58.7062	60.997	87.2677	93.3295	51.8546	106.274	106.814	75.9878	67.1786	54.111	80.031	58.9699	86.8073	76.7097	77.1	65.8613	58.6189	74.1426	59.8775	67.1808
TraesCS1A02G251600	782.049	724.616	627.055	687.921	853.93	452.53	540.291	657.44	698.233	711.506	724.537	689.601	826.751	1210.72	1345.76	1377.3	1107.83	1407.99	1403.09	1388.22	1710.28	1422.69	1295.53	1203.09	885.245	1011.53
TraesCS1A02G251700	446.906	467.727	424.023	194.913	291.946	382.843	312.918	288.659	234.559	345.156	314.13	297.075	411.386	332.647	272.17	357.935	333.829	317.053	369.965	446.536	496.889	439.452	175.542	260.088	379.671	302.109
TraesCS1A02G251800	46.7867	42.3623	23.8027	16.5923	32.3101	19.8252	21.3004	34.5428	33.7275	20.0224	28.4739	20.0836	19.711	24.2385	29.6164	14.053	16.9064	24.4236	15.4522	39.1915	33.3844	28.4719	29.3307	34.7576	13.6863	13.1843
TraesCS1A02G251900	18.8694	1.32388	8.16387	13.4408	16.1625	4.17423	5.32272	13.9894	42.7696	15.8547	40.1529	10.7146	17.6684	28.8697	243.786	47.9719	172.544	82.1152	134.276	31.1664	25.8165	49.077	112.282	48.3007	82.1539	79.1197
TraesCS1A02G252000	96.5141	108.505	76.5692	61.225	88.4464	80.245	72.7387	77.3451	56.028	88.2273	93.5134	78.7472	123.259	97.6206	86.5002	88.6182	116.886	130.469	99.2204	106.295	84.3451	124.996	124.224	98.9141	74.4226	82.917
TraesCS1A02G252300	268.391	211.151	162.546	199.124	210.028	175.299	172.523	179.225	186.731	154.344	102.943	152.641	171.957	78.4915	111.632	101.873	99.0128	78.8173	107.203	86.3963	110.027	117.811	81.9253	125.522	126.342	208.316
TraesCS1A02G252400	742.725	641.743	516.179	457.366	602.816	683.574	735.136	609.854	484.546	815.529	521.655	643.827	761.472	394.912	399.468	448.146	539.746	707.244	594.229	397.584	297.281	403.618	409.989	782.324	488.29	729.039
TraesCS1A02G252500	14.897	13.3257	20.2939	12.5754	0	17.9416	11.7679	13.3507	16.6304	23.1232	16.5075	13.898	14.4791	4.55403	2.28181	5.93353	12.1568	6.65049	6.63273	9.79483	7.19169	6.91709	4.0439	9.56002	13.7238	7.85559
TraesCS1A02G252700	459.93	510.625	398.486	408.374	318.556	655.16	586.119	407.22	387.316	436.266	283.458	488.609	484.51	249.134	210.286	170.054	291.341	314.175	381.633	161.41	176.348	229.844	195.417	477.321	588.472	608.545
TraesCS1A02G252900	23.0791	20.0216	0	22.9143	16.1223	202.807	9.57204	28.4439	25.731	43.8135	21.0198	37.7462	70.2836	20.573	20.5711	30.7844	16.9993	16.5702	48.3845	21.3498	33.1722	37.5406	20.2322	24.9698	90.1717	20.9687
TraesCS1A02G253000	175.292	159.418	144.087	117.381	192.552	168.724	124.336	194.294	192.127	148.825	157.12	154.595	151.316	89.3737	103.535	130.511	79.4457	102.805	125.081	105.539	124.581	123.166	94.8693	104.416	138.083	103.894
TraesCS1A02G253100	1.6467	1.32491	0.679715	1.57747	0	3.13183	3.20416	2.81562	0	3.33718	2.1931	0.669236	0.680917	3.45889	0	0	0	0	0	0	0	0	0	0	1.05192	0
TraesCS1A02G253200	13.912	13.8514	66.1498	71.3076	8.10351	5.22532	21.275	52.9987	63.3534	7.52431	135.587	19.463	27.1084	6.94885	6.84402	5.83568	3.61173	8.87061	0.96793	2.65435	9.84802	3.92617	2.0262	11.6279	7.39274	2.64167
TraesCS1A02G253300	0	0	2.03127	2.32777	0	4.2074	0	0	1.68189	1.66545	4.47047	0.666272	0	0	0	0	0	0	0	0	0	0	0	0	2.09271	0
TraesCS1A02G253400	950.857	1152.69	1102.51	1817.95	1084.63	2072.82	2197.28	1735	942.836	2131.86	2562.53	2071.95	2295.21	1587.05	1652.67	1518.48	1514.66	1929.91	2241.54	1319.87	1275.46	1868.14	2247.51	1868.83	1672.93	2019.53
TraesCS1A02G253600	1.63732	5.29401	1.36177	2.37625	0	0	1.06248	0.928957	0.821686	5.0086	16.0505	0	0	0	0	0	0	53.1605	0	0	0	0	0	0	0	0
TraesCS1A02G253700	1.67509	1.97863	1.33634	2.2988	0	0	0	3.90293	2.48899	0	0	0	1.37211	0	1.13366	0	0	0	0	0	0	0	0	1.87939	0	0
TraesCS1A02G253800	0	1.32406	0	0.789362	0	0	3.19846	0.935586	2.46922	5.83888	0	0	0	0	2.27843	0	0	0	0	0	0.757884	0	0	0	0	0
TraesCS1A02G253900	113.111	139.666	188.547	167.783	266.861	0	237.194	102.402	156.216	206.172	308.017	219.073	311.784	139.833	176.581	102.801	137.35	531.083	367.21	181.552	170.285	458.144	183.117	125.683	0	275.655
TraesCS1A02G254000	127.077	181.365	197.362	237.355	129.359	1.04361	290.442	162.996	194.876	234.527	169.343	259.903	268.339	236.852	311.001	305.033	268.786	275.028	377.795	146.865	159.584	202.12	261.002	293.831	0	480.051
TraesCS1A02G254100	115.607	113.198	108.9	147.176	145.544	91.8462	102.141	136.925	75.6544	122.7	152.568	85.7493	122.97	119.015	115.069	93.5027	72.3238	126.434	85.0361	194.945	163.402	177.605	150.747	69.5986	100.113	80.4555
TraesCS1A02G254200	374.096	359.498	389.776	482.907	340.105	458.362	349.546	404.775	447.935	380.905	437.897	390.285	494.29	682.836	675.782	615.357	553.015	371.007	483.561	626.991	676.536	499.052	631.611	490.943	605.755	417.02
TraesCS1A02G254400	806.748	884.911	704.789	711.07	629.542	880.472	986.972	735.124	696.134	870.62	485.573	705.887	863.497	854.527	683.358	653.309	673.603	623.286	1021.32	588.162	640.286	611.92	717.915	888.376	834.222	1173.04
TraesCS1A02G254500	164.586	115.196	109.004	72.9226	178.101	101.271	71.203	117.048	146.312	89.3667	131.375	101.911	111.364	123.799	126.489	81.6247	80.5875	120.748	84.1266	99.624	112.705	131.401	86.0293	84.2175	50.642	93.6877
TraesCS1A02G254600	48.016	87.7929	89.9111	37.0409	90.7405	11.8497	40.345	107.186	109.367	38.6731	25.4382	102.245	53.5706	160.709	263.959	260.228	215.109	138.423	208.14	149.039	228.742	150.31	80.8475	208.415	184.453	349.941
TraesCS1A02G255000	486.398	487.197	481.744	474.514	452.639	399.703	372.519	488.481	493.461	466.51	433.638	442.706	472.931	399.643	419.236	480.706	376.327	312.866	432.823	422.03	388.892	470.107	490.632	436.739	405.58	348.153
TraesCS1A02G255100	234.879	219.745	240.653	241.604	266.428	331.769	270.642	152.342	377.648	317.777	214.665	240.923	485.398	272.25	547.856	288.36	333.59	415.398	401.647	261.949	282.023	636.367	490.456	437.115	277.807	225.409
TraesCS1A02G255200	19.6787	15.2253	15.6539	15.0332	40.4273	22.9613	17.0241	11.1785	30.4266	17.5283	19.7099	14.7378	21.0616	27.7306	20.5073	12.8576	18.0822	2.21822	17.3934	14.2429	14.4392	16.6815	9.10543	19.3321	11.5916	21.1028
TraesCS1A02G255300	166.226	197.951	167.593	147.428	105.24	176.441	195.545	155.139	135.627	186.249	186.844	204.491	162.293	185.118	183.466	152.758	182.829	167.276	238.841	223.266	217.029	301.047	368.407	304.921	224.722	212.446
TraesCS1A02G255400	183.715	223.08	187.131	272.088	242.506	335.006	402.287	205.98	251.657	344.681	243.827	326.858	297.609	140.928	423.799	245.575	272.554	248.497	263.765	157.585	170.165	289.51	214.468	236.752	190.691	259.804
TraesCS1A02G255800	267.042	99.9655	117.147	205.982	129.483	297.522	544.303	171.991	158.662	352.393	124.812	439.051	376.928	41.6363	142.434	121.353	52.9563	104.166	181.755	31.1392	6.08864	35.3084	46.5519	79.3448	89.6484	197.906
TraesCS1A02G255900	190.919	172.784	141.635	171.848	129.447	170.15	161.633	164.655	153.744	153.629	193.431	213.788	160.977	203.494	193.701	200.806	216.747	189.544	219.426	199.325	203.116	247.196	224.644	217.644	216.153	203.162
TraesCS1A02G256100	61.3211	72.0639	70.7609	68.8745	56.5962	75.0685	56.2416	70.4869	62.3821	45.8752	64.8669	83.0292	63.2827	82.0431	53.4857	55.9467	63.6488	63.05	73.3928	67.5045	60.0872	29.3759	63.677	45.3905	76.9195	56.6644
TraesCS1A02G256200	62.2974	55.6069	60.5868	40.3681	105.139	60.5386	51.0591	53.9966	38.6463	55.0964	45.2579	65.6623	43.477	38.1408	38.7378	37.3843	42.1713	44.3527	54.121	47.1718	44.0974	46.1126	45.531	33.8419	63.2434	46.1671
TraesCS1A02G256300	716.536	618.596	604.317	717.46	583.455	562.191	546.377	653.535	710.884	737.528	619.436	632.36	707.491	839.137	748.579	712.941	669.066	698.358	707.527	824.814	767.45	720.025	707.272	634.364	790.491	654.604
TraesCS1A02G256400	308.86	283.266	252.132	306.706	406.926	314.414	350.987	439.958	353.707	343.51	377.717	359	343.661	525.479	407.021	445.77	503.361	325.617	357.21	437.669	518.199	405.871	381.437	372.318	439.012	331.472
TraesCS1A02G256800	33.6031	19.8598	28.5944	19.7919	24.266	18.7885	37.226	40.0205	24.6668	58.4393	32.8478	26.1332	18.3409	46.2377	37.5993	31.5352	50.594	43.2386	39.6271	55.1777	50.9508	25.5073	24.2842	42.5505	42.1674	27.7016
TraesCS1A02G256900	7.3868	14.5621	9.52159	9.48228	8.0781	7.30415	1.06495	11.2013	7.40342	9.17725	10.9514	11.3813	12.234	4.6172	9.11286	1.17093	7.24469	2.22018	0.965802	2.67203	3.79412	3.927	4.04571	7.72454	3.15859	3.95539
TraesCS1A02G257000	4.10492	0.661652	6.79568	14.9961	8.07067	9.3864	7.45618	0.934321	4.9349	22.5116	24.8166	8.69689	217.471	0	26.1877	2.34365	8.45792	132.128	37.6411	4.45342	2.27354	55.9578	9.09804	0	9.46728	36.8961
TraesCS1A02G257100	17.2751	16.0039	18.9253	10.289	16.1666	4.21867	21.2045	27.4129	17.4088	20.6672	16.5335	19.8757	21.3547	14.8848	8.02241	14.1975	15.7578	4.41338	8.53602	22.235	14.4627	5.9208	10.1325	14.4253	1.06411	15.712
TraesCS1A02G257200	24.5965	110.55	8.84834	53.0172	105.118	31.3115	13.8312	95.0025	3.28928	32.5536	56.9391	6.02938	32.6105	1.15553	11.3931	17.5307	4.82132	153.047	1.93267	11.5719	4.56028	28.4556	2.02347	7.73346	5.26926	5.27583
TraesCS1A02G257300	223.623	227.736	211.14	155.283	242.785	136.756	120.127	141.305	242.512	138.621	324.073	141.437	202.385	83.2744	836.376	124.849	123.962	240.464	260.067	180.605	173.532	265.791	199.365	259.328	94.9237	83.1209
TraesCS1A02G257400	4.9158	7.28064	8.85	0	0	4.17458	8.50596	4.65112	5.75418	6.678	0.729796	2.68008	3.3956	19.6504	17.0878	17.5112	22.8773	21.0579	23.1938	19.5737	38.7854	17.6541	17.1988	12.5715	7.37894	31.6547
TraesCS1A02G257500	51.7382	21.1803	93.8152	33.9517	48.4423	109.547	92.699	5.60748	48.5428	130.114	80.3165	62.2391	214.825	29.9941	279.054	32.8205	79.7693	178.818	65.6545	63.2592	18.9536	164.001	10.1125	19.299	12.6278	100.182
TraesCS1A02G257600	4.10746	0	0	1.58151	0	5.22143	2.13178	0	0	0	0	0	0	0	0	0	1.20859	0	0	0	0.759357	0	0	0.966279	2.10731	2.63902
TraesCS1A02G257900	100.801	119.822	112.342	113.223	169.876	134.654	140.384	112.596	102.775	195.362	145.259	153.457	136.533	141.037	111.66	147.141	96.3556	147.443	100.522	106.79	108	127.531	107.258	88.0105	128.621	179.406
TraesCS1A02G258000	424.919	426.951	304.792	373.87	358.561	407.396	382.92	393.918	340.672	324.002	206.201	402.939	309.597	146.705	119.29	127.347	121.397	163.879	189.999	84.8569	151.024	88.7257	87.4215	153.727	262.651	304.032
TraesCS1A02G258100	235.967	250.24	266.262	304.923	267.004	188.943	179.698	585.035	466.154	275.54	351.821	195.703	201.725	223.168	240.42	319.844	228.758	232.757	236.835	276.729	340.089	259.938	228.697	125.76	274.165	183.378
TraesCS1A02G258200	823.011	992.15	723.247	851.777	823.402	937.895	981.465	976.948	937.992	874.873	911.247	920.781	828.076	832.785	973.818	1052.89	1080.79	838.674	1104.45	729.772	729.924	905.51	918.177	942.6	1141.61	1356.34
TraesCS1A02G258300	108.887	135.059	96.753	110.2	64.7739	63.6883	159.386	102.15	208.772	130.301	89.7706	160.258	95.7398	130.763	182.332	141.053	143.094	150.636	205.983	116.514	140.155	101.974	117.41	109.405	169.887	187.386
TraesCS1A02G258400	119.184	133.69	119.572	121.455	121.009	185.668	126.893	150.738	187.642	105.05	123.41	96.9863	118.329	288.154	134.383	243.015	283.227	161.173	156.342	124.798	212.759	218.107	262.859	229.442	242.899	172.63
TraesCS1A02G258700	14.7761	14.5619	14.9606	16.5903	16.1537	15.6511	38.3439	14.9403	17.2756	9.17652	5.11076	20.0824	12.2348	10.3869	3.41723	8.19897	3.62336	19.9846	4.82859	9.79839	8.34492	8.83651	5.05688	4.82695	1.05271	6.59193
TraesCS1A02G258800	193.598	156.219	335.423	397.739	153.557	102.271	326.787	134.272	204.794	187.762	97.8257	324.805	192.986	71.6039	84.3012	111.135	65.1462	139.806	84.0477	58.7676	154.922	37.2967	88.0072	86.9503	74.7875	83.0785
TraesCS1A02G258900	14.8827	23.8924	27.3815	19.0606	16.1022	27.0946	23.1459	29.0068	23.7424	27.6396	17.8271	25.3037	25.5312	9.27957	4.58065	18.9227	2.42551	13.1461	12.4582	8.0632	3.65609	2.96389	7.06641	9.7336	11.7074	5.25159
TraesCS1A02G259000	148.009	122.435	119.538	152.137	177.418	116.814	92.8023	109.628	119.347	100.03	134.37	121.704	122.428	38.0217	80.8524	79.8853	77.5121	108.968	74.2964	83.8104	83.2388	110.057	70.7622	91.5468	101.963	73.7865
TraesCS1A02G259100	3396.13	2784.07	5712.9	3905.89	838.115	434.843	7889.29	6043.83	5419.72	2749.84	249.049	1749.81	522.512	1213.46	1809.26	1085.82	42.4431	250.352	82.9478	1270.19	1674.19	1881.5	1224.92	97.2483	84.0361	2891.38
TraesCS1A02G259200	213.139	201.905	231.442	192.323	242.612	231.713	206.378	243.022	227.772	217.873	261.331	169.508	262.908	245.007	723.477	474.376	398.869	303.836	398.16	301.734	376.305	616.166	472.501	575.266	259.281	315.247
TraesCS1A02G259300	75.389	106.456	108.059	105.05	104.948	137.601	115.9	108.98	82.9785	100.863	59.798	137.806	91.6364	64.6023	76.2428	68.9475	73.5126	56.5269	58.8647	80.94	56.1338	77.4535	83.8683	78.1678	116.925	96.1594
TraesCS1A02G259400	169.807	142.981	119.746	124.147	177.805	151.32	110.702	187.417	153.801	135.189	121.187	161.399	139.982	107.407	132.148	100.605	114.607	97.6414	109.166	83.6989	163.278	99.1302	110.262	185.496	163.27	126.596
TraesCS1A02G259500	91.5532	97.0079	99.8504	73.5126	104.937	73.8925	52.9468	74.0186	101.583	95.7536	136.034	107.621	117.755	126.905	289.659	156.805	147.374	208.622	156.172	143.602	134.026	283.4	190.689	136.103	113.613	98.658
TraesCS1A02G259600	410.557	566.012	435.769	325.438	380.216	451.982	508.338	516.397	453.026	591.109	529.935	489.872	716.614	561.866	1763.79	781.181	780.415	1088.59	1519.47	651.402	530.912	1445.97	776.113	787.302	348.978	667.508
TraesCS1A02G259700	1778.05	1361.63	1057.4	1053.09	1406.22	1372.2	1555.36	1316.8	937.421	1196.68	697.85	1258.84	978.89	966.921	588.568	577.263	1029.19	951.376	997.283	651.044	789.999	727.62	759.983	1928.11	1547.53	1794.89
TraesCS1A02G259800	22.955	14.5637	23.8241	17.4107	24.2601	13.5687	27.6606	23.2811	23.0246	18.3645	12.4098	8.03967	17.6636	0	11.3933	0	2.41035	4.43585	3.86555	11.5714	0	0	9.10594	21.2691	6.32364	21.1041
TraesCS1A02G259900	4.09335	3.31011	10.9012	1.58553	0	5.22012	6.37521	10.2147	9.04091	10.8579	11.677	8.04605	25.1221	27.7712	19.3719	17.4853	45.6924	50.9483	33.8453	12.4513	14.4717	57.8484	27.327	9.6814	6.33086	13.1956
TraesCS1A02G260000	4.94087	7.2822	4.75259	5.51244	8.05982	8.34507	8.54499	1.87885	4.94218	1.66701	2.192	2.00555	4.08423	1.15142	0	1.17748	0	1.11341	0.964748	0	3.02326	0.983557	0	5.77763	0	0
TraesCS1A02G260100	143.042	144.278	131.786	136.414	80.6619	137.681	110.913	110.511	130.038	139.223	113.919	129.08	148.26	110.635	103.632	99.8147	117.434	111.168	98.4304	111.435	95.3798	110.044	99.0736	106.028	141.936	152.856
TraesCS1A02G260200	86.4976	70.7854	93.0042	86.384	25.178	64.0314	100.111	80.4506	104.735	74.2096	97.2866	96.0428	93.7394	43.1054	54.839	46.8133	48.1484	52.4961	62.0457	31.1334	35.0115	26.1964	26.8293	24.1602	61.6959	53.5726
TraesCS1A02G260300	516.726	491.244	512.038	507.921	565.028	380.752	341.535	458.68	504.394	366.225	341.837	356.075	385.282	231.447	205.086	224.243	232.052	160.183	194.041	222.806	237.759	275.305	205.352	275.898	271.591	181.565
TraesCS1A02G260400	52.6114	41.1203	54.2374	43.9818	32.4424	67.7393	35.1288	66.7969	48.7572	45.1898	39.4022	65.577	53.7333	91.8524	92.2438	88.0646	97.0338	66.8197	87.9043	79.4984	79.1629	80.5364	89.0392	75.8683	83.7003	82.8626
TraesCS1A02G260500	0	3.31024	0	4.75993	0	13.5739	6.37217	4.63795	3.28702	8.35428	0.729753	0.670725	0	8.10422	6.83769	24.4563	2.40275	3.32113	6.77088	1.77822	0	14.7033	5.0613	3.87477	4.22254	27.7157
TraesCS1A02G260600	4.13395	1.32239	5.40833	11.7285	0	6.24594	7.50221	2.84412	10.7165	1.66194	7.30511	7.99144	9.53991	6.87002	4.54893	3.56	2.44477	5.58668	4.80807	5.36514	4.49893	5.91051	7.06128	5.7434	6.27233	5.25785
TraesCS1A02G260700	128.396	143.495	133.381	76.7918	158.24	168.712	124.943	135.935	166.493	122.769	129.834	121.339	105.369	103.587	143.195	105.742	129.865	108.627	59.912	75.6984	89.4206	183.715	113.454	204.303	110.816	217.037
TraesCS1A02G260900	561.969	638.739	586.443	648.362	484.888	654.285	506.648	502.555	567.467	534.88	544.579	478.138	666.577	1024.33	1469.49	1052.8	973.514	796.622	712.912	990.085	1066.92	1248.38	1351.38	1029.81	839.464	909.852
TraesCS1A02G261000	610.851	704.761	545.039	665.837	576.249	538.918	519.92	648.555	598.893	659.338	853.503	562.317	770.034	1060.09	1125.39	1012.47	788.674	1009.36	905.141	1049.78	1066.98	1181.17	1458.97	1008.43	845.918	812.839
TraesCS1A02G261200	5.78262	2.64864	1.35584	3.14016	0	1.04289	2.14228	1.89032	4.12409	0	0.731257	2.00309	0	0	0	7.10268	1.21975	0	3.77972	3.57719	1.5062	0	0	5.7636	2.09722	0
TraesCS1A02G261300	5.74086	5.29081	5.436	3.15776	0	3.12764	7.44882	5.59679	12.3289	2.50068	9.48325	6.68886	7.47024	0	0	0	1.20658	7.76457	0	0	0	0	2.02109	0	0	0
TraesCS1A02G261400	55.7578	94.6617	76.9067	53.01	56.5967	68.8835	101.083	31.6742	82.2349	137.72	211.7	113.881	137.921	57.7705	348.622	72.4736	89.2095	810.778	421.3	106.824	134.507	1275.66	289.348	202.014	61.1179	110.788
TraesCS1A02G261500	3.3054	0.661086	1.35211	0	0	0	5.35607	1.89441	1.64816	0.830925	1.4607	0	2.04357	2.29025	1.13705	1.18575	1.2215	0	0	0	0.750033	0	0	1.91472	8.36363	6.57162
TraesCS1A02G261600	23.7634	37.0708	16.341	23.7544	40.4479	4.17522	15.9511	21.3985	23.8424	13.3581	12.4085	17.4232	14.9429	8.0926	7.97553	4.67038	7.22554	5.54241	0	3.5594	8.36678	1.96187	2.0237	5.80314	8.43438	5.27659
TraesCS1A02G261800	36.1156	56.9245	58.4871	23.7037	56.5434	29.2162	59.6404	31.7412	60.8738	50.0562	94.1826	38.1591	17.6718	50.786	69.4849	99.5401	91.7757	42.1858	53.1174	82.836	57.665	83.4515	115.301	58.8956	64.2211	58.0111
TraesCS1A02G261900	0	0	2.69534	0	0	0	9.77929	0	0	0	0	0	0	0	2.28089	0	3.74673	0	0	1.80696	2.96538	9.94324	8.07793	3.80254	3.12279	5.26269
TraesCS1A02G262000	0	0	0	0	0	0	18.3773	0	0	0	0	0	0	0	0	0	0	0	0	0	0	0	0	0	0	6.51843
TraesCS1A02G262100	816.036	776.14	587.999	636.368	742.011	878.496	899.157	580.392	443.74	796.407	419.219	670.935	731.288	487.481	551.774	531.378	768.224	648.882	763.838	389.749	393.864	465.879	566.667	1070.01	752.671	1017.81
TraesCS1A02G262200	93.2269	104.534	99.5979	91.036	96.4756	114.632	115.54	120.767	106.293	94.88	89.1311	117.444	109.645	133.205	119.504	125.277	138.833	107.064	173.383	83.0774	109.175	121.068	113.11	113.303	112.145	98.7058
TraesCS1A02G262300	467.315	536.202	410.438	364.017	307.279	446.714	555.356	322.237	300.966	537.562	402.221	490.401	396.076	216.092	439.775	305.013	213.33	442.489	378.811	219.861	253.11	444.487	401.664	383.789	255.041	449.771
TraesCS1A02G262400	926.799	869.037	798.607	702.745	905.179	826.615	855.56	710.433	747.488	673.767	748.438	726.217	600.184	996.382	963.392	1024.59	1023.38	1149.35	848.836	846.899	949.269	946.66	825.166	975.359	908.794	881.969
TraesCS1A02G262500	359.233	313.574	270.823	243.758	329.32	285.458	346.917	263.772	325.577	247.905	362.412	319.437	251.394	234.028	310.668	394.24	302.512	347.144	225.283	280.655	275.923	251.117	218.075	255.148	195.824	211.819
TraesCS1A02G262600	64.1371	78.7557	110.709	121.394	88.7091	65.708	73.6018	79.6444	103.709	78.3568	75.2181	84.2563	87.7401	149.782	176.509	183.266	197.414	121.199	165.961	150.68	158.91	139.536	179.938	109.856	136.651	89.5979
TraesCS1A02G262700	1.64402	1.32225	2.03459	0.786809	0	0	28.7893	0	18.0939	0	8.75543	0.667763	1.35931	0	2.27502	0	7.26755	3.33443	0	0	0	0	0	0	0	6.58003
TraesCS1A02G262800	36.8571	35.0177	38.8695	31.551	15.8352	33.2427	48.8029	49.6567	27.3686	39.6607	27.1233	54.1658	27.4288	36.1821	71.5392	60.7066	77.3627	72.3533	68.7514	54.0483	63.2276	76.3612	66.3191	67.0375	45.5405	65.4549
TraesCS1A02G263000	735.829	921.308	852.112	914.303	661.84	939.751	723.842	794.79	774.611	666.363	562.1	585.774	736.24	1380.14	1290.22	1323.76	1324.32	1001.81	1130.63	1164.78	1372.31	1275.67	1673.85	1570.73	1174.78	972.703
TraesCS1A02G263100	0	0	2.70826	0	0	0	0	0	1.65264	0	0.732117	0	0	1.14651	17.0922	7.14549	4.90656	0	5.77937	0	0	0	0	2.87523	0	0
TraesCS1A02G263200	27.0304	41.7077	61.9814	36.4456	40.4654	30.2746	36.1434	49.2676	50.9682	33.403	29.1957	55.6374	49.5769	76.3373	87.7402	123.675	87.8515	88.6479	79.2784	98.7528	79.1588	83.3648	74.889	68.705	85.4338	76.5249
TraesCS1A02G263300	413.814	280.259	351.024	375.497	442.68	365.267	330.292	305.232	253.804	290.956	518.022	329.663	307.683	212.851	744.25	462.317	596.107	706.297	493.883	347.048	358.942	672.353	541.146	390.64	231.875	303.32
TraesCS1A02G263400	52.4003	56.2741	57.9128	92.7507	89.0587	56.379	54.1945	11.1452	59.1806	48.444	34.3029	39.5601	62.4701	16.1997	36.466	43.1369	30.0651	33.2304	16.4394	31.1308	34.2735	36.2805	37.4491	37.7567	33.7643	15.8351
TraesCS1A02G263600	24.6167	3.97064	38.7588	159.589	80.7653	11.4755	2.12938	46.6596	89.6435	2.50237	35.0367	141.902	38.0528	8.07855	2.27773	43.313	68.8068	14.4277	56.9707	12.4666	0	6.87068	8.08972	4.82692	45.2644	2.63638
TraesCS1A02G263700	91.2822	98.6092	298.821	88.2739	64.5091	36.5034	58.674	36.5511	254.342	37.5093	97.8581	46.1372	80.2617	8.06432	222.055	3.52504	21.8042	48.929	14.4725	16.0498	4.53955	58.9621	18.1954	7.70829	32.5828	22.3986
TraesCS1A02G263800	158.838	144.981	168.955	153.775	250.96	138.851	196.587	193.192	159.564	176.223	210.187	199.796	204.38	242.971	369.197	171.388	191.219	256.98	175.985	195.675	210.186	226.502	386.84	179.084	162.476	188.689
TraesCS1A02G263900	0.819136	0	0	0	0	0	0	0	0.821712	0	35.0151	0	0	0	0	0	0	5.54027	0	0	0	0	0	0.96631	0	0
TraesCS1A02G264000	11.1974	6.28378	8.40712	8.3381	17.032	18.6703	18.1536	32.2467	3.12052	4.1614	8.31264	7.0529	7.08917	0	0	0	0	1.16529	0	0	0	1.03152	0	0	0	18.7875
TraesCS1A02G264100	151.18	143.853	171.422	147.574	152.665	179.54	161.987	142.614	145.449	133.542	176.4	156.774	148.767	132.998	153.974	152.685	148.279	208.216	170.42	153.448	136.118	248.028	199.288	230.881	165.213	187.065
TraesCS1A02G264200	6.57055	10.5883	12.9123	20.5192	0	16.6894	5.32788	8.41421	20.5675	21.68	5.84052	17.3949	16.3149	18.4506	23.9144	39.8648	44.7305	7.77524	10.6176	17.8193	15.155	18.6582	17.1875	16.3974	11.5712	15.8145
TraesCS1A02G264300	33.0276	35.0627	33.1798	24.3026	16.0669	31.2562	59.9522	18.902	21.4293	41.5981	28.4956	20.6755	40.8746	25.2425	39.8301	31.9561	42.6815	33.4818	23.1079	16.9806	13.5363	25.602	22.2124	18.2281	25.1362	57.8915
TraesCS1A02G264400	32.7719	28.4644	28.5984	26.9253	0	42.7959	40.4037	39.0641	16.4418	33.396	56.93	26.8062	20.3751	24.28	19.3689	18.6767	8.42777	52.0911	24.1647	31.1415	22.8221	17.6552	16.1897	17.4112	12.6525	27.7024
TraesCS1A02G264500	48.3809	30.4505	39.4725	45.8857	48.5089	35.485	23.41	79.195	40.2958	55.9213	37.9602	36.1726	26.4977	607.711	475.079	537.762	455.735	392.654	543.036	351.639	400.447	427.849	578.686	357.61	492.079	494.581
TraesCS1A02G264600	0.819859	0	0	2.37416	0	2.08752	0	0.931312	0	1.66951	0	0	0.67939	8.08941	0	8.18039	3.61575	1.10901	4.83197	1.78028	2.28041	0	5.05891	5.80063	2.10787	0
TraesCS1A02G264700	61.5689	78.7667	68.6816	90.0582	56.5364	56.3437	72.429	66.3013	76.5069	59.2295	76.6617	76.9813	69.3315	78.477	153.775	103.078	88.1724	117.69	135.198	76.6068	81.1699	62.8382	176.99	86.8826	88.4252	122.609
TraesCS1A02G264800	0	0	0	2.37849	16.1946	0	1.06287	0.929016	2.46633	0	5.83985	0	4.07493	4.62907	2.27951	0	0	13.295	2.90151	3.55852	0	4.90375	3.03691	0	1.05528	0
TraesCS1A02G264900	128.085	115.17	88.3909	145.324	113.055	157.547	108.66	106.494	156.313	125.123	83.2346	90.3596	171.301	182.312	111.626	251.915	151.023	163.237	195.055	172.828	249.513	89.3558	192.15	117.752	129.46	127.874
TraesCS1A02G265000	10.6154	29.0521	6.79498	17.925	16.149	25.1783	20.1362	12.0418	18.5851	19.7684	17.4695	21.3987	20.0261	47.3145	19.045	25.5806	38.3807	30.9321	27.004	35.4829	38.7389	9.77931	30.8458	48.5404	21.7834	21.0569
TraesCS1A02G265200	165.465	99.9242	84.1502	79.4966	96.6713	81.3303	89.6925	108.947	135.859	52.4881	157.032	134.98	142.895	85.1644	124.102	64.7447	57.0296	57.8779	189.007	99.0312	39.282	81.6058	171.794	105.872	94.5101	105.367
TraesCS1A02G265400	0	0.662104	0	0	0	0	0	0	0	0	0	0	16.3086	0	0	0	0	0	17.3973	0	0	0	0	0	0	0
TraesCS1A02G265600	23.1891	5.33393	115.078	81.0097	459.277	0	22.4815	162.227	428.529	7.43757	9981.88	288.085	11.0393	177.729	605.097	242.254	229.922	607.829	57.8393	1687.65	198.627	1346.79	153.774	132.019	78.1736	99.5726
TraesCS1A02G265700	0	0	0.67842	1.57877	0	0	5.35431	0	3.33377	0.827991	648.425	1.3282	3.45629	7.99735	9.1519	14.2727	3.6541	35.5466	8.55544	76.7569	28.8597	147.584	2.02797	27.8281	3.18151	6.56615
TraesCS1A02G265800	0	0	0	2.33363	0	0	5.30909	6.62324	20.6212	0	141.244	0.65584	367.789	0	0	0	0	7.69867	0	0	0	0	0	0	0	0
TraesCS1A02G265900	44.6991	5.33732	115.765	298.547	88.6772	0	32.0581	45.725	336.001	76.8409	3043.88	249.176	114.507	677.202	2732.94	875.921	249.171	851.32	1093.74	2841.15	964.762	3035.4	1456.05	454.844	209.537	239.815
TraesCS1A02G266000	0	0	4.08271	3.16311	0	0	9.58287	0	0.822657	0	0.730197	0.669789	126.423	3.46502	21.6488	1.1703	12.0686	1.10989	2.89861	30.282	3.03779	353.425	0	17.3915	0	52.7567
TraesCS1A02G266300	346.237	323.057	360.566	505.492	320.635	324.004	324.279	322.688	519.615	374.227	513.731	352.651	417.783	589.392	1107.3	590.019	579.366	588.947	625.307	659.159	605.284	602.198	944.788	521.898	596.628	499.671
TraesCS1A02G266500	68.0988	88.0377	76.1921	79.8464	40.4036	64.6994	87.2981	63.4279	68.2684	48.3971	84.6869	72.3202	53.0067	86.6031	94.5515	58.5097	88.0923	81.0107	49.2651	81.9263	55.4236	88.3417	61.7032	63.752	67.4041	51.4266
TraesCS1A02G266600	6.53558	9.9006	14.4155	3.94791	8.15594	21.856	20.1438	3.75129	11.6036	10.822	283.097	12.161	19.639	13.8335	14.7684	16.2957	39.6179	22.3489	22.1666	15.9695	9.10183	11.8667	4.03562	11.5733	15.7693	13.1532
TraesCS1A02G266700	0	1.31956	0.672468	0	7.96575	1.03788	3.22386	0.955961	1.64864	2.48292	0.729697	0	0	0	0	0	1.23015	0	0	0	0	0	2.01101	0	0	5.24091
TraesCS1A02G266900	258.654	268.066	211.446	263.768	177.645	225.361	256.754	249.458	305.229	241.061	308.117	191.419	200.537	79.6113	194.773	141.795	153.459	175.464	111.042	114.035	216.877	173.809	218.44	129.324	144.186	146.327
TraesCS1A02G267100	0	0	0	0.793099	0	0	2.12557	1.85748	0	0	0	0	0	1.15759	0	0	0	0	2.90205	0	0	0	9.11203	1.93705	0	2.64001
TraesCS1A02G267300	199.404	200.413	278.569	194.685	120.268	192.645	175.89	295.164	183.924	193.663	285.754	177.844	214.763	247.337	218.423	153.232	285.092	232.571	209.677	201.311	213.676	280.909	255.289	166.565	255.104	197.226
TraesCS1A02G267600	6.56997	0.661501	0	0.788597	0	1.04262	2.13089	2.80536	4.93479	9.16758	0	0.668655	1.35921	17.2858	4.55318	17.59	35.0628	1.11062	12.5415	12.4708	9.08552	0.981781	0	0	7.35883	1.31724
TraesCS1A02G267700	4.09504	10.5939	50.4176	33.2911	40.4793	5.22069	19.133	153.323	30.4179	4.17636	12.4093	20.1154	31.2412	54.3812	7.97768	0	7.21872	7.75599	9.67049	3.55862	3.04606	10.7884	13.1587	2.90414	11.606	30.3524
TraesCS1A02G267800	2.47373	0	4.74493	0.785424	0	0	1.06932	0.942416	0	0	8.76681	0	0.680903	2.29808	0	0	6.08373	0	1.92712	5.35835	0.753608	0	0	1.92164	0	0
TraesCS1A02G267900	475.297	393.653	358.636	495.054	187.957	497.494	557.35	480.113	516.568	491.855	302.916	533.875	415.308	249.73	247.315	383.45	414.784	386.2	394.224	359.969	339.909	158.053	176.514	169.113	285.24	490.795
TraesCS1A02G268200	0	0	0	0	0	0	7.58492	0	0	0	0	0	0.688385	0	0	0	0	2.2546	0	0	0.723261	0	0	0	0	0
[truncated: 73,784 more rows]
