# Supplementary material for: Identification of candidate regulators of the response to early heat stress in climate-adapted wheat landraces via transcriptomic and co-expression network analyses
Source: Front Plant Sci. 2024 Jan 3;14:1252885. doi: 10.3389/fpls.2023.1252885 (PMC10791870; doi:10.3389/fpls.2023.1252885)
Supplement: Supplementary file 4 [file DataSheet_3.xlsx]

## Sheet: Legend
Data S5: Results of the differential expression analyses, conducted via DESeq2 to identify response and tolerance differentially expressed genes (DEGs). DEGs between samples before and after 14 days of early heat stress exposure (Response DEGs) and between accessions previously deemed to be tolerant and susceptible to damage by early heat stress (Tolerance DEGs) are identified by a number 1 in th…

## Sheet: Response DEA
Gene	baseMean	log2FoldChange	lfcSE	pvalue	padj	DEG
TraesCS1A02G000100	19016.6	-0.508185	0.0775509	2.7e-11	3.66e-10	0
TraesCS1A02G000200	2767.7	-0.481949	0.0842939	5.6e-09	5.19e-08	0
TraesCS1A02G000400	2.4739	0.240629	0.642388	0.489787	0.612553	0
TraesCS1A02G000500	6.31493	-0.277894	0.258839	0.211012	0.320488	0
TraesCS1A02G000600	1.82464	0.222036	0.4477	0.470651	0.594915	0
TraesCS1A02G000700	14.5074	-0.636856	1.15572	0.0791592	0.144025	0
TraesCS1A02G000800	1.20969	-0.126693	0.472099	0.68547	0.780758	0
TraesCS1A02G001000	0.464838	-0.210125	0.855347	0.519193	NA	0
TraesCS1A02G001100	6.15896	-0.608186	0.620634	0.106077	0.183443	0
TraesCS1A02G001200	5.64995	-0.471895	0.433644	0.12788	0.213862	0
TraesCS1A02G001300	123.721	-0.664119	0.189903	0.000125647	0.000496885	0
TraesCS1A02G001400	1.35914	-0.42389	0.511817	0.205616	0.313905	0
TraesCS1A02G001500	358.491	-0.486485	0.119011	2.19e-05	0.000101902	0
TraesCS1A02G001700	0.781305	-0.182459	0.613587	0.593347	0.70444	0
TraesCS1A02G001800	871.281	-0.302824	0.232541	0.139664	0.229837	0
TraesCS1A02G001900	773.291	-0.148791	0.288668	0.534987	0.654027	0
TraesCS1A02G002000	49.4781	0.216795	0.267342	0.340581	0.466259	0
TraesCS1A02G002100	275.624	-0.000277827	0.145867	0.998404	0.999029	0
TraesCS1A02G002200	286.807	-0.56173	0.15778	0.000143499	0.000560877	0
TraesCS1A02G002300	227.547	-0.0414646	0.24765	0.847403	0.900127	0
TraesCS1A02G002400	9.85484	0.246062	0.719344	0.483783	0.607183	0
TraesCS1A02G002500	222.279	-0.340643	0.198446	0.0592197	0.113015	0
TraesCS1A02G002700	554.14	-0.242539	0.277299	0.298617	0.421241	0
TraesCS1A02G002900	3.57501	-0.403591	0.487875	0.216604	0.327197	0
TraesCS1A02G003000	4.74675	1.85392	0.966207	0.00167087	0.00507538	1
TraesCS1A02G003100	8.63657	0.262893	0.661162	0.454799	0.579875	0
TraesCS1A02G003546	0.468618	0.0919166	0.889531	0.755038	NA	0
TraesCS1A02G003700	2.20611	1.67183	1.42141	0.0056069	0.0147899	1
TraesCS1A02G004000	0.888826	0.110321	0.778141	0.739224	0.822396	0
TraesCS1A02G004100	4.77069	0.00830862	0.718631	0.980245	0.988121	0
TraesCS1A02G004200	43.1419	-0.0590376	0.553687	0.857713	0.907457	0
TraesCS1A02G004400	6.36724	1.37415	1.4941	0.0094865	0.0234705	0
TraesCS1A02G004900	6.19449	0.0847927	0.766484	0.798213	0.865539	0
TraesCS1A02G005000	49.7415	-0.00665722	0.487443	0.983162	0.989744	0
TraesCS1A02G005100	23.5025	1.50111	0.598509	0.000699045	0.00232632	1
TraesCS1A02G005200	23.2285	3.56795	0.71886	6.23e-09	5.73e-08	1
TraesCS1A02G005300	0.560564	0.381442	0.775734	0.300121	NA	0
TraesCS1A02G005400	0.444241	0.089208	0.741405	0.790377	NA	0
TraesCS1A02G005500	49.0164	-0.309044	0.337808	0.244519	0.36042	0
TraesCS1A02G005600	88.9865	0.0807269	0.211498	0.672296	0.770613	0
TraesCS1A02G005700	36.8339	0.259097	0.312493	0.305184	0.428111	0
TraesCS1A02G005800	372.293	-0.23668	0.31342	0.349729	0.475552	0
TraesCS1A02G005900	163.77	-0.722209	0.349552	0.00916756	0.0227802	0
TraesCS1A02G006000	11.2142	0.150081	0.501224	0.639907	0.743819	0
TraesCS1A02G006200	13.328	1.20818	0.639237	0.0052392	0.0139258	0
TraesCS1A02G006300	44.4373	0.999986	0.681459	0.0192042	0.0432833	0
TraesCS1A02G006400	0.496507	0.201699	0.667252	0.56087	NA	0
TraesCS1A02G006500	4.32147	0.105505	0.441255	0.728172	0.814019	0
TraesCS1A02G006700	16.1957	-0.309186	0.382235	0.278847	0.399357	0
TraesCS1A02G006800	35.4466	0.394904	0.649331	0.276461	0.396722	0
TraesCS1A02G006900	3.16448	0.0636439	0.587769	0.848943	0.90127	0
TraesCS1A02G007000	4.65566	0.836804	0.915816	0.060748	0.115421	0
TraesCS1A02G007100	0.467129	-0.321516	0.789435	0.368767	NA	0
TraesCS1A02G007500	773.143	0.634045	0.284012	0.00772175	0.0196273	0
TraesCS1A02G007800	8.89075	0.131698	0.53652	0.687986	0.782966	0
TraesCS1A02G007900	40.6967	0.0878906	0.718417	0.794752	0.862921	0
TraesCS1A02G008100	25.1525	0.505845	0.44556	0.109085	0.187652	0
TraesCS1A02G008200	3.66357	-0.287196	0.981149	NA	NA	0
TraesCS1A02G008400	1.8611	1.6224	1.28778	0.00638837	0.0166048	1
TraesCS1A02G008500	1.77928	0.0300284	0.640461	0.929146	0.956356	0
TraesCS1A02G008600	5.07178	1.49306	1.04864	0.00744784	0.0190158	0
TraesCS1A02G009000	76.7557	0.106028	0.337755	0.6885	0.783394	0
TraesCS1A02G009100	30.0227	0.276762	0.490598	0.390457	0.517035	0
TraesCS1A02G009200	3.66357	-0.287196	0.981149	NA	NA	0
TraesCS1A02G009300	14.5983	0.196962	0.410786	0.504064	0.62577	0
TraesCS1A02G009320	2.2436	0.149313	0.846076	0.639569	0.743499	0
TraesCS1A02G009400	87.5436	0.397414	0.421325	0.189696	0.294378	0
TraesCS1A02G009500	0.61432	-0.093875	0.917919	0.737929	0.821493	0
TraesCS1A02G009600	3.97726	-0.0245494	0.76951	0.940458	0.9633	0
TraesCS1A02G009900	6.78594	0.11772	0.68452	0.730026	0.815483	0
TraesCS1A02G010100	0.424935	0.102002	0.841279	0.74576	NA	0
TraesCS1A02G010200	2.00661	-0.0978754	0.908116	NA	NA	0
TraesCS1A02G010300	3.66357	-0.287196	0.981149	NA	NA	0
TraesCS1A02G010400	32.0285	0.025356	0.444366	0.933493	0.958861	0
TraesCS1A02G010600	1.98715	0.0926808	0.91643	NA	NA	0
TraesCS1A02G010700	5.15536	0.115238	0.390662	0.687469	0.782526	0
TraesCS1A02G011100	28.247	0.0483455	0.433975	0.872305	0.918179	0
TraesCS1A02G011200	44.3101	-0.204655	0.231952	0.317923	0.442116	0
TraesCS1A02G011400	2.0631	0.274038	0.643587	0.435283	0.561402	0
TraesCS1A02G011500	11.2457	0.219154	0.564005	0.515	0.635778	0
TraesCS1A02G011600	54.7414	0.0284633	0.557779	0.931178	0.957496	0
TraesCS1A02G011700	2.50586	-0.010894	0.674458	0.974281	0.98443	0
TraesCS1A02G011800	6.14841	2.34328	0.678833	1.48e-05	7.14e-05	1
TraesCS1A02G011900	20.7877	0.0234082	0.57044	0.943688	0.965366	0
TraesCS1A02G012000	20.4755	2.01033	0.74825	0.000221436	0.000830759	1
TraesCS1A02G012100	1.0037	0.824945	0.872303	0.0617653	0.1171	0
TraesCS1A02G012400	20.9069	0.44894	0.666303	0.225627	0.337861	0
TraesCS1A02G012500	162.203	0.193574	0.161847	0.203361	0.311096	0
TraesCS1A02G012600	14.7374	0.206484	0.500866	0.521935	0.642274	0
TraesCS1A02G012700	5.65948	0.0100846	0.397709	0.972119	0.98324	0
TraesCS1A02G012800	2.09368	0.450502	0.611396	0.212487	0.322232	0
TraesCS1A02G012900	5.64828	0.0732244	0.430007	0.806984	0.871738	0
TraesCS1A02G013000	7.55813	-0.0775485	0.392192	0.786828	0.857309	0
TraesCS1A02G013600	1.19229	0.064219	0.867083	0.831449	0.888828	0
TraesCS1A02G013700	77.6232	-0.35673	0.293552	0.141499	0.232293	0
TraesCS1A02G013800	1455.6	-1.44687	0.287109	3.9e-08	3.09e-07	0
TraesCS1A02G013900	1.55535	0.033968	0.90878	NA	NA	0
TraesCS1A02G014100	0.470171	0.366894	0.698434	0.314665	NA	0
TraesCS1A02G014300	1.96586	-0.00559595	0.688063	0.986772	0.992082	0
TraesCS1A02G014500	0.393493	0.152566	0.932824	NA	NA	0
TraesCS1A02G014900	8.77395	0.21579	0.399162	0.458083	0.583017	0
TraesCS1A02G015100	307.65	-0.400078	0.299419	0.103875	0.180348	0
TraesCS1A02G015200	101.264	-0.0598664	0.246229	0.780225	0.852583	0
TraesCS1A02G015300	178.293	-0.41294	0.328203	0.114287	0.194958	0
TraesCS1A02G015400	13.3398	-0.241174	0.427	0.423524	0.55002	0
TraesCS1A02G015500	7.8054	-0.358669	0.71569	0.325503	0.450269	0
TraesCS1A02G015600	1.15154	0.569136	0.850878	0.153045	0.247599	0
TraesCS1A02G015800	1.25076	0.636976	0.963804	0.116003	0.197416	0
TraesCS1A02G015900	125.247	-0.906176	0.353042	0.00145813	0.00449761	0
TraesCS1A02G016000	24.9572	-0.13606	0.561871	0.682486	0.778507	0
TraesCS1A02G016100	1.82613	0.22119	0.771504	0.521035	0.641377	0
TraesCS1A02G016200	46.2624	0.161022	0.357546	0.556034	0.672516	0
TraesCS1A02G016300	0.305133	-0.0940938	0.920051	0.736303	NA	0
TraesCS1A02G016900	75.1391	-0.137371	0.467916	0.659597	0.760034	0
TraesCS1A02G017000	46.525	0.137238	0.224855	0.493033	0.615509	0
TraesCS1A02G017100	0.780591	0.271057	0.83872	0.42743	0.55374	0
TraesCS1A02G017200	5.70328	3.3528	1.39714	6.38e-05	0.000268796	1
TraesCS1A02G017800	11.5386	0.503118	0.414244	0.0967775	0.170045	0
TraesCS1A02G017900	169.31	-0.571544	0.658178	0.133832	0.222008	0
TraesCS1A02G018000	40.0279	-0.0774937	0.361422	0.777863	0.850986	0
TraesCS1A02G018100	1.30618	0.102047	0.718546	0.76314	0.839954	0
TraesCS1A02G018300	5.15048	-0.269981	0.61607	0.437615	0.563623	0
TraesCS1A02G018400	4.31198	0.603002	0.407393	0.0464035	0.092045	0
TraesCS1A02G018500	114.399	0.0439982	0.245627	0.837237	0.892969	0
TraesCS1A02G018600	173.287	-0.391159	0.691898	0.286729	0.408149	0
TraesCS1A02G018800	13.9554	0.608527	0.36038	0.0299808	0.0634607	0
TraesCS1A02G018900	68.5896	0.0797522	0.274804	0.731019	0.816232	0
TraesCS1A02G019000	570.653	-0.347736	0.390989	0.230149	0.343144	0
TraesCS1A02G019200	89.6562	0.0799276	0.299349	0.74482	0.826549	0
TraesCS1A02G019600	30.6287	0.551031	0.261023	0.0135623	0.032058	0
TraesCS1A02G020000	0.866787	0.0723155	0.913215	0.796562	0.864195	0
TraesCS1A02G020300	31.4452	0.00256571	0.634015	0.99393	0.996314	0
TraesCS1A02G020400	18.899	-0.0409263	0.29466	0.866287	0.913785	0
TraesCS1A02G020500	1068.79	0.25313	0.344394	0.345406	0.471074	0
TraesCS1A02G020600	63.2446	0.212541	0.301874	0.389567	0.516216	0
TraesCS1A02G020700	14.8376	1.06345	0.37301	0.00044652	0.00155673	0
TraesCS1A02G020900	134.289	1.08045	0.492667	0.003048	0.00864339	0
TraesCS1A02G021000	5.46666	0.790279	0.937037	0.071549	0.132335	0
TraesCS1A02G021100	139.552	0.230587	0.421759	0.441051	0.566728	0
TraesCS1A02G021200	2.4228	0.0759488	0.514885	0.813689	0.876584	0
TraesCS1A02G021400	8.86908	-0.233457	0.958747	NA	NA	0
TraesCS1A02G021700	16.7155	0.18182	0.404299	0.533824	0.653093	0
TraesCS1A02G021800	0.702134	0.210747	0.923716	NA	NA	0
TraesCS1A02G022500	101.178	-0.0444238	0.594978	0.894381	0.933256	0
TraesCS1A02G022600	0.999286	0.198691	0.563675	0.553743	0.670626	0
TraesCS1A02G023200	2.4714	0.384281	0.710835	0.295976	0.418353	0
TraesCS1A02G023205	1.66633	0.246565	0.593575	0.472297	0.596482	0
TraesCS1A02G023400	79.0891	-0.170373	0.171507	0.287278	0.408744	0
TraesCS1A02G023600	0.728854	0.399782	0.84094	0.275439	0.39554	0
TraesCS1A02G023700	8.05453	-0.651911	0.389408	0.0275035	0.0589443	0
TraesCS1A02G023800	111.794	0.193003	0.151915	0.179772	0.281972	0
TraesCS1A02G024200	0.508375	0.0522776	0.891438	0.856932	NA	0
TraesCS1A02G024300	57.8948	0.692692	0.420871	0.0262959	0.05673	0
TraesCS1A02G024400	14.1077	0.730745	0.539352	0.0429842	0.086287	0
TraesCS1A02G024500	54.1207	-0.277704	0.18674	0.106164	0.183581	0
TraesCS1A02G024600	9.79789	0.957327	0.548507	0.011644	0.0280608	0
TraesCS1A02G024700	126.324	0.304331	0.38228	0.286374	0.407775	0
TraesCS1A02G025100	131.189	0.378388	0.160244	0.0118529	0.0285086	0
TraesCS1A02G025200	117.349	-0.670474	0.337643	0.0128777	0.0306273	0
TraesCS1A02G025500	72.7485	-0.843056	0.949881	0.0600623	0.114321	0
TraesCS1A02G025600	140.247	-0.727256	0.422767	0.0205173	0.0458104	0
TraesCS1A02G025700	32.9046	0.13979	0.427097	0.640718	0.74451	0
TraesCS1A02G025800	2.99951	0.308318	0.676848	0.387958	0.514569	0
TraesCS1A02G025900	121.727	-0.405194	0.145712	0.00334813	0.00939513	0
TraesCS1A02G026000	0.262004	0.122471	0.925252	0.662999	NA	0
TraesCS1A02G026100	1.15851	-0.109055	0.804894	0.737666	0.821299	0
TraesCS1A02G026200	99.8192	-2.88312	0.517255	5.57e-10	6.15e-09	1
TraesCS1A02G026300	16.4562	-0.387695	0.567493	0.264408	0.3834	0
TraesCS1A02G026400	100.379	-0.107221	0.433793	0.721907	0.80942	0
TraesCS1A02G026900	8.36699	0.27006	0.383112	0.343862	0.469431	0
TraesCS1A02G027200	18.7504	0.393956	0.432677	0.199789	0.306728	0
TraesCS1A02G027300	1.55705	0.436943	0.738883	0.245058	0.361021	0
TraesCS1A02G027400	1.02966	0.0986673	0.661825	0.771789	0.846376	0
TraesCS1A02G027500	3.29103	0.269376	0.714807	0.446817	0.57221	0
TraesCS1A02G027600	5.74027	0.391988	0.680627	0.284486	0.405679	0
TraesCS1A02G027700	0.629734	0.135856	0.903567	0.644487	0.747584	0
TraesCS1A02G027800	1.62653	0.298177	0.786288	0.399987	0.526732	0
TraesCS1A02G027900	3.09521	-0.156169	0.86971	0.616576	0.724551	0
TraesCS1A02G028300	46.4279	-0.00985272	0.254861	0.964284	0.978253	0
TraesCS1A02G028400	2.68337	-0.90364	0.685331	0.0310362	0.0653444	0
TraesCS1A02G028500	30.1883	-0.973984	0.888041	0.0362449	0.07466	0
TraesCS1A02G028600	2.59908	-0.0657413	0.722751	0.845087	0.89849	0
TraesCS1A02G028700	0.533578	-0.273793	0.780031	0.435575	NA	0
TraesCS1A02G028900	12.1731	0.0705735	0.548865	0.829991	0.887812	0
TraesCS1A02G029100	15.4747	0.142459	0.555692	0.667668	0.766555	0
TraesCS1A02G029200	40.6541	0.714984	0.221282	0.000277796	0.00101839	0
TraesCS1A02G029300	223.112	0.63554	0.264775	0.00490549	0.0131418	0
TraesCS1A02G029400	0.967602	0.0527421	0.911116	0.850516	0.902382	0
TraesCS1A02G029700	1.66302	-0.363435	0.519461	0.276596	0.396869	0
TraesCS1A02G029800	542.242	-1.76767	0.434142	2.76e-06	1.55e-05	1
TraesCS1A02G030000	2127.11	-0.595222	0.309211	0.0184586	0.0418166	0
TraesCS1A02G030100	308.878	1.20545	0.219918	3.61e-09	3.46e-08	0
TraesCS1A02G030200	2.8807	0.916596	0.542421	0.014336	0.033638	0
TraesCS1A02G030300	1.64355	0.51506	0.627297	0.163866	0.261649	0
TraesCS1A02G030400	128.776	0.693455	0.591411	0.0645641	0.121439	0
TraesCS1A02G030500	48.352	0.383467	0.451837	0.221816	0.333369	0
TraesCS1A02G030600	90.6483	-0.463481	0.205827	0.0124888	0.0298257	0
TraesCS1A02G030700	246.621	-0.183971	0.224348	0.357065	0.483179	0
TraesCS1A02G030900	58.9314	-0.0279842	0.603507	0.933476	0.958861	0
TraesCS1A02G031200	180.609	0.159372	0.237081	0.44454	0.570029	0
TraesCS1A02G031300	97.3953	0.130187	0.402629	0.654589	0.755946	0
TraesCS1A02G031400	2.11668	0.0867085	0.757522	0.794705	0.862896	0
TraesCS1A02G031600	4.73455	-0.104879	0.569531	0.752636	0.832272	0
TraesCS1A02G031700	2.79196	0.848537	0.983682	0.0590478	0.112739	0
TraesCS1A02G031800	1.28939	0.956743	0.96795	0.0412796	0.0833724	0
TraesCS1A02G032500	6.06942	-0.0570303	0.313699	0.821597	0.882168	0
TraesCS1A02G032600	2.50159	0.651462	0.727268	0.104768	0.181613	0
TraesCS1A02G032700	4.74949	0.894294	0.625784	0.0258513	0.055922	0
TraesCS1A02G032900	6.18192	-0.184889	0.51875	0.570577	0.685137	0
TraesCS1A02G033000	54.4695	-0.0688142	0.233244	0.738357	0.821758	0
TraesCS1A02G033100	242.325	0.406803	0.129689	0.00106044	0.00338511	0
TraesCS1A02G033200	186.941	-2.13595	0.610962	1.63e-05	7.79e-05	1
TraesCS1A02G033300	18.3606	0.910827	0.414728	0.00416086	0.0113725	0
TraesCS1A02G033500	532.875	-2.77723	0.31417	2.85e-20	1.3e-18	1
TraesCS1A02G033600	37.3614	0.325357	0.425955	0.282821	0.403928	0
TraesCS1A02G033700	7.13781	-0.446594	0.392549	0.126602	0.21215	0
TraesCS1A02G033800	19.0367	0.5586	0.251778	0.0101261	0.0248485	0
TraesCS1A02G034000	0.502815	-0.180159	0.941603	0.526593	NA	0
TraesCS1A02G034300	84.7354	0.311636	0.17836	0.0592619	0.113079	0
TraesCS1A02G034400	65.8436	-0.031063	0.584076	0.925727	0.95404	0
TraesCS1A02G034600	3.15413	0.194405	0.703972	0.574739	0.688938	0
TraesCS1A02G034700	19.24	2.1121	0.66194	4.54e-05	0.000197093	1
TraesCS1A02G035000	32.9594	0.653745	0.22713	0.00111861	0.00355045	0
TraesCS1A02G035100	61.7085	-0.9769	0.361043	0.000824023	0.00269739	0
TraesCS1A02G035200	8.23829	0.0956524	0.276797	0.681599	0.777853	0
TraesCS1A02G035300	14.9632	0.989412	0.369759	0.000884085	0.00287436	0
TraesCS1A02G035400	19.6205	0.435348	1.06593	NA	NA	0
TraesCS1A02G035500	801.472	-0.019931	0.132832	0.875802	0.920525	0
TraesCS1A02G035600	93.2105	0.0636728	0.40169	0.826283	0.885466	0
TraesCS1A02G035700	1.76576	-0.39178	0.676559	0.284174	0.405377	0
TraesCS1A02G035800	475.468	-0.176063	0.57682	0.60094	0.711095	0
TraesCS1A02G035900	4.88666	0.943048	0.638246	0.0212032	0.0471265	0
TraesCS1A02G036100	146.267	0.409516	0.266678	0.0709515	0.131434	0
TraesCS1A02G036200	507.62	0.384573	0.348769	0.156574	0.252241	0
TraesCS1A02G036300	14.9898	0.0719948	0.35536	0.79135	0.860632	0
TraesCS1A02G036500	12.6012	2.19048	0.519363	9.94e-07	6.07e-06	1
TraesCS1A02G036800	5.62902	3.59687	0.90104	4.45e-07	2.92e-06	1
TraesCS1A02G037000	0.918865	0.297479	0.802894	0.398427	0.525047	0
TraesCS1A02G037400	248.615	-1.53481	0.36836	2.2e-06	1.26e-05	1
TraesCS1A02G037700	0.999889	0.0326507	0.575453	0.921693	0.951451	0
TraesCS1A02G037800	1.04582	0.148356	0.763947	0.659964	0.760274	0
TraesCS1A02G037900	299.505	-0.572867	0.320173	0.0267135	0.0574981	0
TraesCS1A02G038200	1.66871	0.03361	0.76785	0.918674	0.949535	0
TraesCS1A02G038300	0.405479	0.0759649	0.887291	0.796062	NA	0
TraesCS1A02G038400	70.7282	0.956777	0.318763	0.000325609	0.00117397	0
TraesCS1A02G038500	3.72497	-0.359805	0.561873	0.296057	0.418426	0
TraesCS1A02G038600	0.578545	-0.00353958	0.768001	0.991409	0.994953	0
TraesCS1A02G038800	14.2769	3.3879	0.357174	3.71e-23	2.28e-21	1
TraesCS1A02G039100	74.3305	1.80683	0.39638	3.3e-07	2.22e-06	1
TraesCS1A02G039200	75.0363	0.113467	0.145378	0.412311	0.538953	0
TraesCS1A02G039400	160.605	0.333093	0.131081	0.00802107	0.0202777	0
TraesCS1A02G039800	16.6865	-0.0589891	0.351132	0.827238	0.886093	0
TraesCS1A02G039900	5.60623	0.947827	0.624065	0.0193349	0.043545	0
TraesCS1A02G040400	67.5893	0.0321282	0.214793	0.867955	0.914949	0
TraesCS1A02G040500	40.8713	0.208296	0.217371	0.284957	0.406229	0
TraesCS1A02G040600	521.665	-0.335052	0.119993	0.00380769	0.0105277	0
TraesCS1A02G040700	13.7654	1.14598	0.569766	0.00435369	0.0118352	0
TraesCS1A02G041000	1.09633	-0.888169	0.615504	0.0255	0.0552717	0
TraesCS1A02G041100	31.7076	-1.06156	0.852933	0.0244855	0.053368	0
TraesCS1A02G041300	0.584612	0.0344487	0.883437	0.906331	0.941366	0
TraesCS1A02G041400	0.285278	0.127586	0.926422	0.650174	NA	0
TraesCS1A02G042100	11.0594	1.16817	0.784961	0.0131128	0.0311122	0
TraesCS1A02G042500	22.4152	1.7609	0.856886	0.00146826	0.00452497	1
TraesCS1A02G042700	809.511	-0.350852	0.132677	0.00573445	0.0150876	0
TraesCS1A02G042800	4.93898	0.208661	0.535175	0.527786	0.647603	0
TraesCS1A02G042900	11.3779	-0.269631	0.28745	0.259558	0.377967	0
TraesCS1A02G043200	359.527	-0.318926	0.157262	0.0312578	0.065755	0
TraesCS1A02G043300	0.37897	-0.179882	0.789257	0.593149	NA	0
TraesCS1A02G043400	29.9883	0.189549	0.266515	0.403751	0.530338	0
TraesCS1A02G043600	150.636	0.0437158	0.126942	0.720748	0.808454	0
TraesCS1A02G043700	15.4896	0.384232	0.494696	0.241285	0.356598	0
TraesCS1A02G043900	3.15524	-0.153428	0.928988	NA	NA	0
TraesCS1A02G044000	25.8293	0.741788	0.432531	0.0200304	0.0448878	0
TraesCS1A02G044100	23.2021	0.628994	0.392582	0.0339711	0.0706503	0
TraesCS1A02G044200	90.4423	0.31716	0.130734	0.0114106	0.0275807	0
TraesCS1A02G044500	279.989	-1.04844	0.0793943	7.05e-41	2e-38	0
TraesCS1A02G044600	156.82	0.629463	0.227404	0.00171474	0.00519198	0
TraesCS1A02G044800	61.3734	-0.32612	0.157956	0.0282274	0.0602407	0
TraesCS1A02G045300	404.561	-0.645785	0.13968	1.07e-06	6.52e-06	0
TraesCS1A02G045400	313.575	-0.438558	0.108902	3.27e-05	0.000146401	0
TraesCS1A02G045700	1014.95	0.463088	0.105541	6.21e-06	3.24e-05	0
TraesCS1A02G045800	294.877	-0.102678	0.340516	0.699196	0.791675	0
TraesCS1A02G046100	7.18922	0.537324	0.389407	0.0665752	0.124659	0
TraesCS1A02G046300	19.3078	0.411905	0.263841	0.0671706	0.125589	0
TraesCS1A02G046400	253.737	-0.49822	0.230462	0.0140938	0.0331313	0
TraesCS1A02G046500	310.974	-0.282451	0.17909	0.0886289	0.158124	0
TraesCS1A02G046600	179.78	-0.0995329	0.124924	0.408697	0.535466	0
TraesCS1A02G046700	16.195	0.494303	0.561574	0.161338	0.258331	0
TraesCS1A02G046800	40.5511	-0.644475	0.133835	4.19e-07	2.76e-06	0
TraesCS1A02G046900	1.19852	0.115253	0.508857	0.720156	0.808037	0
TraesCS1A02G047000	383.072	0.260623	0.170904	0.102082	0.177754	0
TraesCS1A02G047200	10.9812	-0.256535	0.354076	0.346877	0.472506	0
TraesCS1A02G047300	0.387446	0.573224	0.891441	0.149217	NA	0
TraesCS1A02G047500	156.181	-0.0801072	0.105468	0.43574	0.561854	0
TraesCS1A02G048000	1.76428	0.397773	0.73462	0.282957	0.404059	0
TraesCS1A02G048100	6.00756	0.420424	0.721004	0.259388	0.37779	0
TraesCS1A02G048200	3.3475	0.136278	0.483177	0.666234	0.765422	0
TraesCS1A02G048600	28.3072	0.608895	0.323709	0.0196204	0.0440995	0
TraesCS1A02G048700	14.5622	0.273742	0.53567	0.411873	0.538546	0
TraesCS1A02G049000	27.6225	-0.212202	0.176895	0.19662	0.302944	0
TraesCS1A02G049300	96.909	1.51477	0.249123	1.13e-10	1.39e-09	1
TraesCS1A02G049600	13.032	0.592227	0.367906	0.0369273	0.0758827	0
TraesCS1A02G049700	509.982	0.40504	0.125536	0.000783086	0.00257712	0
TraesCS1A02G050100	204.178	1.04382	0.127566	2.43e-17	7.74e-16	0
TraesCS1A02G050200	0.238955	-0.0928239	0.91972	0.739739	NA	0
TraesCS1A02G050300	13.6738	2.13081	0.346916	4.68e-11	6.11e-10	1
TraesCS1A02G050400	0.62785	-0.352069	0.920311	0.300138	0.422856	0
TraesCS1A02G050700	6.77428	0.212451	0.709131	0.541639	0.659902	0
TraesCS1A02G051000	1.47218	1.098	0.972544	0.0256155	0.0554701	0
TraesCS1A02G051100	4.53025	0.252581	0.457818	0.417855	0.544287	0
TraesCS1A02G051200	29.0979	-0.0141967	0.589953	0.966073	0.979343	0
TraesCS1A02G051300	36.9243	0.0940126	0.183055	0.578932	0.69272	0
TraesCS1A02G051400	10.6738	1.18662	0.315005	1.38e-05	6.72e-05	0
TraesCS1A02G051500	258.721	0.334034	0.263565	0.137624	0.227104	0
TraesCS1A02G051600	34.3061	1.25835	0.55754	0.00193374	0.00577695	0
TraesCS1A02G051700	2544.56	-2.19761	0.155086	8.43e-47	3.65e-44	1
TraesCS1A02G051800	14.7009	-0.265851	0.361405	0.335532	0.461159	0
TraesCS1A02G051900	34.4791	0.0730202	0.330154	0.779561	0.852168	0
TraesCS1A02G052100	178.342	-0.30337	0.192279	0.0848439	0.152519	0
TraesCS1A02G052200	376.412	-0.421578	0.0913798	2.42e-06	1.37e-05	0
TraesCS1A02G052300	6.92612	0.144135	0.3503	0.593807	0.704835	0
TraesCS1A02G052400	91.9249	0.0789465	0.142002	0.560188	0.676129	0
TraesCS1A02G052500	0.404613	-0.111886	0.923134	0.689878	NA	0
TraesCS1A02G053600	7.87875	0.19168	0.441274	0.529759	0.649292	0
TraesCS1A02G053700	5.31533	-0.239213	0.463159	0.444755	0.570225	0
TraesCS1A02G054000	93.2361	0.216362	0.0843777	0.00910369	0.0226395	0
TraesCS1A02G054300	210.61	-0.492796	0.104404	1.17e-06	7.07e-06	0
TraesCS1A02G054400	35.6202	-1.3659	0.354169	8.58e-06	4.36e-05	0
TraesCS1A02G054500	0.772511	0.998291	0.900255	0.0336496	0.0700607	0
TraesCS1A02G054700	11.4438	1.61286	0.357805	4.75e-07	3.09e-06	1
TraesCS1A02G054900	109.824	0.141245	0.105835	0.170676	0.270498	0
TraesCS1A02G055000	160.97	0.0531403	0.135825	0.683046	0.778947	0
TraesCS1A02G055200	310.516	-0.927801	0.0815632	5.47e-31	7.53e-29	0
TraesCS1A02G055400	258.944	0.282961	0.32045	0.270585	0.39023	0
TraesCS1A02G055500	3.29648	1.11038	0.535512	0.00395713	0.0108839	0
TraesCS1A02G055600	10.0848	0.70263	0.24654	0.00104198	0.00333343	0
TraesCS1A02G055800	10.6124	1.33334	0.458389	0.000262197	0.000967572	0
TraesCS1A02G056000	6.79708	1.82582	0.358766	2.5e-08	2.05e-07	1
TraesCS1A02G056100	8.04434	0.67819	0.303719	0.00675448	0.0174475	0
TraesCS1A02G056105	15.8435	0.464141	0.20782	0.0130617	0.0310073	0
TraesCS1A02G056200	221.4	-0.199527	0.279955	0.395669	0.522445	0
TraesCS1A02G056400	0.636425	-0.457621	0.650923	0.214998	0.325291	0
TraesCS1A02G056500	121.553	-0.134045	0.111758	0.216846	0.327467	0
TraesCS1A02G056600	130.191	0.650099	0.326108	0.0133895	0.0316966	0
TraesCS1A02G056700	7.53314	-0.698175	0.759421	0.0900489	0.160208	0
TraesCS1A02G056800	1.71307	-0.44357	0.767767	0.240235	0.355359	0
TraesCS1A02G056900	16.4865	0.874679	0.416534	0.00580325	0.0152446	0
TraesCS1A02G057100	47.9929	0.0714096	0.139022	0.591139	0.70262	0
TraesCS1A02G057200	1747.55	0.0745047	0.231436	0.715997	0.804845	0
TraesCS1A02G057300	31.412	0.421054	0.185617	0.0135154	0.0319661	0
TraesCS1A02G057400	5.83069	1.19327	0.484145	0.00120053	0.00378103	0
TraesCS1A02G057900	1.19658	0.605561	0.676089	0.118562	0.200987	0
TraesCS1A02G058000	9.78226	0.196312	0.266046	0.386578	0.513186	0
TraesCS1A02G058200	2.44128	0.656168	0.794496	0.109722	0.188549	0
TraesCS1A02G058300	39.168	0.575084	0.181399	0.000559736	0.00190777	0
TraesCS1A02G058400	1702.99	-0.974788	0.181965	8.42e-09	7.53e-08	0
TraesCS1A02G058500	2.48904	0.151517	0.454748	0.623181	0.730151	0
TraesCS1A02G058600	3.58891	0.513886	0.420231	0.0928325	0.164295	0
TraesCS1A02G058700	0.374241	-0.0714473	0.826195	0.821541	NA	0
TraesCS1A02G058900	174.78	0.875442	0.27463	0.000203266	0.000769016	0
TraesCS1A02G059100	6.30157	0.482753	0.49326	0.145806	0.237907	0
TraesCS1A02G059200	21.0576	-0.667606	0.316292	0.00954107	0.0235934	0
TraesCS1A02G059800	1.70333	0.366477	0.671719	0.312272	0.435919	0
TraesCS1A02G059900	0.648982	-0.105983	0.844791	0.735598	0.819666	0
TraesCS1A02G060100	46.8745	0.693521	0.246953	0.00122421	0.00384825	0
TraesCS1A02G060500	87.2341	2.45247	0.406303	6.12e-11	7.83e-10	1
TraesCS1A02G060600	1.58455	0.0812026	0.476073	0.795385	0.863296	0
TraesCS1A02G060700	106.703	0.973426	0.190608	3.3e-08	2.65e-07	0
TraesCS1A02G060800	43.7691	0.510214	0.273047	0.0269959	0.0580208	0
TraesCS1A02G061700	201.936	0.429375	0.180932	0.0100455	0.0246828	0
TraesCS1A02G061900	5.78223	0.175899	0.471652	0.575088	0.689275	0
TraesCS1A02G062100	480.054	-0.134171	0.102136	0.178276	0.280091	0
TraesCS1A02G062200	0.573903	0.438834	0.95905	0.214595	0.324805	0
TraesCS1A02G062400	36.1337	0.437551	0.224	0.0276255	0.0591599	0
TraesCS1A02G062800	311.686	0.305775	0.0870511	0.000345186	0.00123619	0
TraesCS1A02G063300	67.1105	0.6987	0.147607	5.09e-07	3.29e-06	0
TraesCS1A02G063500	58.6908	0.0184373	0.128812	0.881767	0.924509	0
TraesCS1A02G063600	20.8056	-0.418392	0.228175	0.0379739	0.0777017	0
TraesCS1A02G064000	87.3862	-0.314923	0.323953	0.223565	0.335394	0
TraesCS1A02G064100	76.4666	0.340496	0.201225	0.0622744	0.117891	0
TraesCS1A02G064800	8.46928	1.32412	0.395638	6.06e-05	0.000256636	0
TraesCS1A02G064900	3.13655	-0.396708	0.487725	0.224058	0.336007	0
TraesCS1A02G065000	308.635	-0.232991	0.077867	0.00239731	0.00699097	0
TraesCS1A02G065200	21.8925	0.806372	0.381709	0.00656958	0.0170189	0
TraesCS1A02G065300	133.553	-0.285822	0.211266	0.132898	0.220698	0
TraesCS1A02G065400	11.1196	-0.986615	0.412848	0.00208934	0.00619187	0
TraesCS1A02G065500	107.945	-0.404821	0.154467	0.00539354	0.0142927	0
TraesCS1A02G065600	38.0692	0.2839	0.449236	0.35964	0.485833	0
TraesCS1A02G065700	238.553	-0.49175	0.104752	1.33e-06	7.97e-06	0
TraesCS1A02G065800	1.68854	-0.389806	0.606204	0.272849	0.392771	0
TraesCS1A02G065900	0.453966	-0.269982	0.938772	0.384345	NA	0
TraesCS1A02G066000	10.5231	0.993936	0.398953	0.00153393	0.00470274	0
TraesCS1A02G066200	25.4884	-0.544662	0.388675	0.062792	0.118665	0
TraesCS1A02G066300	27.5979	-0.0829993	0.446206	0.785382	0.856286	0
TraesCS1A02G066400	654.991	0.713011	0.262466	0.00153098	0.00469511	0
TraesCS1A02G066600	4.01443	1.12754	0.535599	0.00354319	0.00987816	0
TraesCS1A02G066700	45.7104	-0.774916	0.408381	0.0121264	0.0290789	0
TraesCS1A02G066800	479.467	0.108463	0.171124	0.497539	0.619629	0
TraesCS1A02G066900	720.379	-1.64981	0.117348	8.19e-46	3.23e-43	1
TraesCS1A02G067000	5.00086	0.808135	0.538105	0.0270384	0.0581018	0
TraesCS1A02G067200	61.4316	0.416323	0.145266	0.00249928	0.0072536	0
TraesCS1A02G067300	177.293	0.901854	0.159504	1.79e-09	1.81e-08	0
TraesCS1A02G067400	5.15245	1.20253	0.489163	0.0012061	0.00379729	0
TraesCS1A02G067462	48.0672	0.00496544	0.266218	0.982545	0.98947	0
TraesCS1A02G067472	8.06229	0.239446	0.388969	0.404481	0.531123	0
TraesCS1A02G067600	7.02437	2.68869	0.414033	2.52e-12	4e-11	1
TraesCS1A02G067700	2.14952	1.42531	0.835937	0.00533088	0.014145	0
TraesCS1A02G067800	2.96521	2.14391	0.603539	1.33e-05	6.49e-05	1
TraesCS1A02G067900	49.9289	0.726061	0.194858	4.14e-05	0.000181427	0
TraesCS1A02G068000	94.1716	0.1042	0.216237	0.59159	0.702912	0
TraesCS1A02G068100	128.357	0.21946	0.286055	0.357223	0.483338	0
TraesCS1A02G068200	0.581413	0.215071	0.777538	0.530737	0.650202	0
TraesCS1A02G068300	463.13	-0.225292	0.11742	0.0473843	0.0936855	0
TraesCS1A02G068400	101.945	-0.405192	0.267979	0.0750114	0.137705	0
TraesCS1A02G068500	11.3088	0.607636	0.339609	0.0241864	0.0528116	0
TraesCS1A02G068700	1.27905	0.524609	1.06914	0.132302	0.219916	0
TraesCS1A02G069100	0.755184	0.101459	0.730023	0.763758	0.840408	0
TraesCS1A02G069300	24.3388	-0.640854	0.3436	0.018578	0.0420472	0
TraesCS1A02G069400	137.026	-0.751074	0.0996996	8.98e-15	2.01e-13	0
TraesCS1A02G069500	9.94286	1.56319	0.591315	0.000442802	0.0015455	1
TraesCS1A02G069600	2158.32	-0.349805	0.240715	0.0962991	0.169333	0
TraesCS1A02G069700	45.5213	0.352148	0.172535	0.0281713	0.0601387	0
TraesCS1A02G069800	2.00008	0.111746	0.606151	0.740586	0.823528	0
TraesCS1A02G069900	408.907	0.918747	0.209367	1.33e-06	7.96e-06	0
TraesCS1A02G070100	55.2523	0.181142	0.210373	0.340046	0.465805	0
TraesCS1A02G070200	4.21403	-0.110982	0.447436	0.716405	0.805072	0
TraesCS1A02G070300	41.7122	0.456937	0.139127	0.000554446	0.00189162	0
TraesCS1A02G070400	402.705	-2.39926	0.413352	2.62e-10	3.06e-09	1
TraesCS1A02G070500	2.56873	1.61338	0.786822	0.00187132	0.00561124	1
TraesCS1A02G070600	96.1453	-0.292701	0.385824	0.307369	0.430418	0
TraesCS1A02G070700	3.96045	0.392433	0.768486	0.288849	0.410556	0
TraesCS1A02G070800	17.7789	2.13492	0.347434	4.58e-11	5.99e-10	1
TraesCS1A02G070900	20.4071	0.902567	0.396404	0.00339697	0.00951953	0
TraesCS1A02G071100	38.0551	-0.203183	0.181155	0.225755	0.337995	0
TraesCS1A02G071300	44.0653	0.405622	0.240249	0.0532446	0.103429	0
TraesCS1A02G071400	618.147	0.159601	0.219114	0.415841	0.542314	0
TraesCS1A02G071500	118.637	-0.169534	0.233969	0.411323	0.537955	0
TraesCS1A02G071600	26.6474	0.154868	0.503197	0.629917	0.735443	0
TraesCS1A02G071657	21.4225	0.108911	0.47033	0.727047	0.813153	0
TraesCS1A02G071700	273.768	-0.498215	0.0850233	2.28e-09	2.26e-08	0
TraesCS1A02G071800	359.968	-0.325156	0.116359	0.0038589	0.0106504	0
TraesCS1A02G072000	755.831	-0.0011241	0.202596	0.995135	0.997147	0
TraesCS1A02G072100	6.51137	-0.491496	0.421557	0.107857	0.185967	0
TraesCS1A02G072200	513.785	-0.71278	0.222338	0.000305928	0.00111115	0
TraesCS1A02G072600	548.8	-1.41937	0.181997	6.62e-16	1.75e-14	0
TraesCS1A02G072982	0.51841	0.409529	0.784777	0.271335	NA	0
TraesCS1A02G072986	2.4829	2.02484	0.657015	7.05e-05	0.000294254	1
TraesCS1A02G073000	181.446	-0.419583	0.116404	0.000189503	0.000722037	0
TraesCS1A02G073100	5.15115	0.204585	0.290456	0.395593	0.522379	0
TraesCS1A02G073200	25.2552	1.85772	0.466242	3.61e-06	1.98e-05	1
TraesCS1A02G073300	154.517	-0.117243	0.209101	0.535172	0.654163	0
TraesCS1A02G073400	62.7164	0.48454	0.110468	5.86e-06	3.07e-05	0
TraesCS1A02G073500	100.552	0.46349	0.121004	6.88e-05	0.000287987	0
TraesCS1A02G073600	8.05928	1.02709	0.344804	0.000310013	0.00112429	0
TraesCS1A02G073700	1.4421	3.02402	0.879214	6.53e-06	3.4e-05	1
TraesCS1A02G073800	0.958443	1.11472	0.937726	0.0231677	0.0508777	0
TraesCS1A02G073900	12.18	-0.247631	0.245375	0.246539	0.362779	0
TraesCS1A02G074000	2.92475	2.21159	0.652785	2.14e-05	0.0001	1
TraesCS1A02G074200	0.502537	0.0395595	0.628207	0.906622	NA	0
TraesCS1A02G074400	242.606	-0.423353	0.124119	0.000387135	0.0013705	0
TraesCS1A02G074800	64.7837	0.713687	0.213384	0.000185633	0.000708721	0
TraesCS1A02G074900	6.86974	0.71099	0.386255	0.0162695	0.0375074	0
TraesCS1A02G075000	50.8268	-0.305144	0.269939	0.182532	0.285547	0
TraesCS1A02G075100	51.1431	0.252069	0.137445	0.0549952	0.106292	0
TraesCS1A02G075200	17.4161	0.0332689	0.3789	0.905943	0.941127	0
TraesCS1A02G075300	3.66096	-0.0309373	0.307019	0.90133	0.937961	0
TraesCS1A02G075400	3.4737	-0.00230279	0.306686	0.992632	0.995507	0
TraesCS1A02G075500	4.25804	-0.0666385	0.428062	0.823657	0.883696	0
TraesCS1A02G075600	5.26097	0.286628	0.362691	0.300499	0.423223	0
TraesCS1A02G075700	168.976	0.256163	0.136286	0.0493808	0.0970084	0
TraesCS1A02G075800	37.5917	3.90447	0.477597	2.38e-18	8.59e-17	1
TraesCS1A02G075900	2.88912	0.528961	0.540507	0.129796	0.216446	0
TraesCS1A02G076000	61.0575	0.129277	0.129932	0.300697	0.423427	0
TraesCS1A02G076100	257.209	0.260903	0.110376	0.0149199	0.034799	0
TraesCS1A02G076200	0.771553	-0.43748	0.775879	0.245663	0.361706	0
TraesCS1A02G076300	2.01913	-1.05826	0.600448	0.0092056	0.0228597	0
TraesCS1A02G076400	129.619	0.331739	0.102518	0.000895198	0.00290616	0
TraesCS1A02G076500	6.24904	-0.944977	0.760008	0.0320312	0.0671737	0
TraesCS1A02G076700	0.689105	0.310538	0.852822	0.370134	0.496693	0
TraesCS1A02G076800	6.68428	3.95325	0.619004	1.16e-12	1.94e-11	1
TraesCS1A02G076900	59.3513	0.0688458	0.334955	0.79358	0.862143	0
TraesCS1A02G077000	3.53507	-0.347596	0.488694	0.284136	0.405357	0
TraesCS1A02G077100	1.05761	-0.0371807	0.524001	0.908545	0.942658	0
TraesCS1A02G077200	342.474	-0.46788	0.0853132	2.24e-08	1.86e-07	0
TraesCS1A02G077400	1.25356	-0.35057	0.731243	0.335701	0.461339	0
TraesCS1A02G077500	371.588	-0.694256	0.124737	6.08e-09	5.6e-08	0
TraesCS1A02G077600	137.465	-0.462093	0.114425	2.91e-05	0.000131923	0
TraesCS1A02G077700	114.852	0.131279	0.193853	0.460042	0.584806	0
TraesCS1A02G077900	1.04216	-0.07945	0.727483	0.813412	0.87639	0
TraesCS1A02G078200	1.66741	-0.440303	0.757482	0.242869	0.35852	0
TraesCS1A02G078300	15.8441	0.377571	0.194215	0.0331391	0.0691963	0
TraesCS1A02G078700	110.92	0.140953	0.141942	0.297928	0.420492	0
TraesCS1A02G078800	454.852	2.41044	0.386635	1.87e-11	2.6e-10	1
TraesCS1A02G079300	0.565959	-0.129986	0.779947	0.696124	0.789452	0
TraesCS1A02G079400	20.5988	4.0536	0.770844	7.76e-10	8.36e-09	1
TraesCS1A02G079600	6.25168	2.04072	0.477603	9.26e-07	5.69e-06	1
TraesCS1A02G079700	513.897	-1.72022	0.277998	5.34e-11	6.91e-10	1
TraesCS1A02G079800	46.2096	-0.425214	0.207977	0.0231659	0.050877	0
TraesCS1A02G079900	13.0736	0.583398	0.299739	0.0181932	0.0412828	0
TraesCS1A02G080000	0.510846	0.406447	0.781954	0.274422	NA	0
TraesCS1A02G080100	35.6629	0.0123506	0.132548	0.922695	0.952102	0
TraesCS1A02G080200	61.5839	0.368806	0.18662	0.0314763	0.0661586	0
TraesCS1A02G080300	33.692	0.309503	0.269934	0.176345	0.277767	0
TraesCS1A02G080500	79.4211	0.178246	0.200838	0.329689	0.454886	0
TraesCS1A02G080600	150.799	0.201772	0.493459	0.528856	0.648506	0
TraesCS1A02G080700	408.738	0.479957	0.163734	0.00169169	0.00513118	0
TraesCS1A02G081200	143.611	0.443379	0.198461	0.0138527	0.0326414	0
TraesCS1A02G081300	1587.98	-0.600809	0.131225	1.58e-06	9.33e-06	0
TraesCS1A02G081400	632.655	-0.668833	0.132993	1.28e-07	9.23e-07	0
TraesCS1A02G082000	1069.2	-0.390194	0.110546	0.000271303	0.000997487	0
TraesCS1A02G082100	21.1089	-0.262771	0.210297	0.165714	0.264072	0
TraesCS1A02G082200	156.846	-1.07195	0.205464	1.62e-08	1.37e-07	0
TraesCS1A02G082500	867.336	-1.81306	0.302269	1.59e-10	1.91e-09	1
TraesCS1A02G082600	90.5305	-0.63937	0.107282	7.36e-10	7.96e-09	0
TraesCS1A02G082700	250.286	-1.28841	0.138879	1.78e-21	9.37e-20	0
TraesCS1A02G082800	6.51543	-0.602673	0.327587	0.0219278	0.0485027	0
TraesCS1A02G082900	0.565377	-0.145752	0.853392	0.644601	0.747643	0
TraesCS1A02G083000	8.20449	2.42112	0.518497	1.03e-07	7.61e-07	1
TraesCS1A02G083100	0.962041	0.010977	0.829632	0.972043	0.983192	0
TraesCS1A02G083300	89.2158	-0.213716	0.174557	0.188372	0.292708	0
TraesCS1A02G083400	218.471	-0.116806	0.07536	0.116265	0.19776	0
TraesCS1A02G083500	130.323	-0.217123	0.114376	0.0501844	0.0983693	0
TraesCS1A02G083900	22.6905	0.845421	0.243304	7.63e-05	0.000316059	0
TraesCS1A02G084000	1.52096	0.322638	0.724771	0.370816	0.497348	0
TraesCS1A02G084100	55.8627	0.306799	0.15919	0.0404366	0.0819575	0
TraesCS1A02G084200	264.589	0.186643	0.0692915	0.00644203	0.0167268	0
TraesCS1A02G084300	369.41	0.301283	0.187392	0.0803692	0.145843	0
TraesCS1A02G084400	18.652	0.245899	0.201538	0.179527	0.281674	0
TraesCS1A02G084500	91.364	-0.0623233	0.125241	0.605826	0.715395	0
TraesCS1A02G084600	24.3765	2.65133	0.586006	1.53e-07	1.09e-06	1
TraesCS1A02G084800	41.4643	0.479744	0.389763	0.100165	0.174967	0
TraesCS1A02G084900	62.3057	-0.165966	0.157908	0.265183	0.384236	0
TraesCS1A02G085000	23.4365	0.46729	0.295064	0.0551872	0.106591	0
TraesCS1A02G085200	0.683698	0.15338	0.726318	0.65357	0.755033	0
TraesCS1A02G085400	154.012	-1.08566	0.323494	7.5e-05	0.00031142	0
TraesCS1A02G085500	38.9867	-0.351186	0.218149	0.0715231	0.132292	0
TraesCS1A02G085600	512.154	0.529812	0.158533	0.000358454	0.00127899	0
TraesCS1A02G085700	32.1863	0.9217	0.205703	8.56e-07	5.3e-06	0
TraesCS1A02G085800	1.5342	2.48806	0.866307	7.11e-05	0.000296664	1
TraesCS1A02G085900	45.3159	0.0485181	0.122384	0.681493	0.777776	0
TraesCS1A02G086100	282.97	-0.0128771	0.177771	0.9379	0.961525	0
TraesCS1A02G086200	3239.61	-0.434915	0.138382	0.000963175	0.00310162	0
TraesCS1A02G086500	283.997	-0.973474	0.064301	8.02e-53	4.8e-50	0
TraesCS1A02G086600	206.308	-0.178751	0.0707083	0.0105265	0.0257081	0
TraesCS1A02G086700	0.696983	-0.0373971	0.73396	0.910945	0.944289	0
TraesCS1A02G086800	201.06	-0.256425	0.0750122	0.000529648	0.00181495	0
TraesCS1A02G086900	87.2099	-0.290158	0.119188	0.0117298	0.0282457	0
TraesCS1A02G087000	0.959007	0.30082	0.602477	0.387505	0.514129	0
TraesCS1A02G087100	73.2085	0.178016	0.187847	0.303498	0.426452	0
TraesCS1A02G087300	2.21363	0.421556	0.474216	0.191748	0.296838	0
TraesCS1A02G087400	10.0866	1.4285	0.547288	0.00057668	0.00195976	0
TraesCS1A02G087500	125.454	0.00347749	0.205425	0.98512	0.991054	0
TraesCS1A02G087600	9.53904	-0.0232517	0.304708	0.925405	0.953776	0
TraesCS1A02G087700	0.344083	0.284968	0.878247	0.39487	NA	0
TraesCS1A02G087900	251.819	0.104761	0.0613682	0.0850481	0.152813	0
TraesCS1A02G088000	240.221	0.0224308	0.08576	0.790209	0.859716	0
TraesCS1A02G088100	326.645	-0.214085	0.0723019	0.00271622	0.0078107	0
TraesCS1A02G088200	77.7221	0.60381	0.160413	5.57e-05	0.000237514	0
TraesCS1A02G088300	2.37678	0.147084	0.803066	NA	NA	0
TraesCS1A02G088400	0.624262	0.462659	0.972962	0.194976	0.300941	0
TraesCS1A02G088600	30.8731	-0.894103	0.407609	0.00434213	0.0118091	0
TraesCS1A02G088800	17.9881	-0.00876353	0.198967	0.961525	0.976566	0
TraesCS1A02G088900	338.116	-0.394705	0.0937259	1.65e-05	7.89e-05	0
TraesCS1A02G089000	0.726041	1.23412	0.930029	0.0148153	0.0345944	0
TraesCS1A02G089100	256.824	-0.165518	0.113223	0.13191	0.219427	0
TraesCS1A02G089300	29.3891	0.457169	0.314355	0.0723748	0.133623	0
TraesCS1A02G089400	40.5719	0.299827	0.18313	0.0760445	0.139292	0
TraesCS1A02G089500	3739.72	-3.24431	0.315925	1.78e-26	1.54e-24	1
TraesCS1A02G089600	3822.04	-3.19554	0.331473	1.03e-23	6.81e-22	1
TraesCS1A02G089700	0.778206	-0.426777	0.80185	0.254533	0.372317	0
TraesCS1A02G089800	170.991	-0.587529	0.174056	0.000259724	0.000959235	0
TraesCS1A02G089900	756.669	-0.444256	0.0705277	1.74e-10	2.08e-09	0
TraesCS1A02G090000	348.663	-1.04559	0.0847061	4.56e-36	9.31e-34	0
TraesCS1A02G090100	171.179	-0.5658	0.0818949	1.91e-12	3.08e-11	0
TraesCS1A02G090300	39.4682	0.0500182	0.16117	0.741744	0.824342	0
TraesCS1A02G090400	3.18933	1.97423	0.813021	0.000450677	0.0015697	1
TraesCS1A02G090500	42.2329	2.90741	0.265578	1.84e-29	2.18e-27	1
TraesCS1A02G090600	606.116	-0.196311	0.0811336	0.0139836	0.0329132	0
TraesCS1A02G090700	2.44525	0.934818	0.580384	0.0164074	0.0377698	0
TraesCS1A02G091000	67.278	-0.333556	0.169202	0.0345586	0.0717102	0
TraesCS1A02G091100	452.469	-0.123989	0.094225	0.17913	0.281149	0
TraesCS1A02G091200	70.8976	0.113759	0.116731	0.314428	0.438305	0
TraesCS1A02G091300	129.371	0.248043	0.155128	0.0903771	0.160697	0
TraesCS1A02G091400	96.9333	-0.0448579	0.102271	0.653167	0.754692	0
TraesCS1A02G091500	10.7248	4.50609	0.68678	2.05e-13	3.81e-12	1
TraesCS1A02G091600	40.0294	-1.94106	0.228816	1.76e-18	6.47e-17	1
TraesCS1A02G091700	0.462407	0.664771	0.771265	0.104165	NA	0
TraesCS1A02G092000	1.6703	-1.50707	1.13693	0.00804672	0.0203339	1
TraesCS1A02G092300	0.55537	0.327226	0.761199	0.364005	NA	0
TraesCS1A02G092700	1889.66	0.125379	0.125403	0.299653	0.422363	0
TraesCS1A02G092800	2.28393	3.26379	1.13282	2.42e-05	0.000111663	1
TraesCS1A02G092900	1754.59	0.655871	0.0784188	1.65e-17	5.36e-16	0
TraesCS1A02G093000	6.18921	3.75931	0.576335	5.97e-13	1.04e-11	1
TraesCS1A02G093300	68.6184	-1.15814	0.425201	0.000582448	0.00197684	0
TraesCS1A02G093400	18.041	0.0204525	0.211506	0.914676	0.946777	0
TraesCS1A02G093500	2.96694	0.0170997	0.539053	0.958216	0.974403	0
TraesCS1A02G093800	1146.21	0.144369	0.191773	0.412296	0.538953	0
TraesCS1A02G093900	1557.56	0.756952	0.113716	5.02e-12	7.63e-11	0
TraesCS1A02G094000	76.6736	0.687428	0.178508	2.87e-05	0.000130122	0
TraesCS1A02G094100	0.610194	0.182806	0.781928	0.588922	0.700833	0
TraesCS1A02G094200	3.42332	3.83567	0.74423	1.72e-09	1.75e-08	1
TraesCS1A02G094800	12.3812	1.64165	0.360092	3.7e-07	2.46e-06	1
TraesCS1A02G094900	2.0209	-1.13717	1.10046	0.024191	0.05282	0
TraesCS1A02G095000	290.771	-0.28991	0.0787752	0.00018652	0.000711917	0
TraesCS1A02G095100	794.325	-0.0499291	0.0628788	0.422928	0.549487	0
TraesCS1A02G095200	34.8929	-0.284192	0.166307	0.0678292	0.126586	0
TraesCS1A02G095400	57.076	0.0517221	0.107103	0.619952	0.727412	0
TraesCS1A02G095500	213.427	-0.839247	0.151507	4.14e-09	3.93e-08	0
TraesCS1A02G095600	14.2579	0.846978	0.38139	0.00448023	0.0121433	0
TraesCS1A02G095700	77.2951	0.0481921	0.163543	0.753932	0.833231	0
TraesCS1A02G095800	100.223	2.45978	0.723487	1.52e-05	7.33e-05	1
TraesCS1A02G096000	151.923	-0.0403505	0.0682755	0.550238	0.667641	0
TraesCS1A02G096100	75.169	0.0837767	0.104986	0.412977	0.539576	0
TraesCS1A02G096200	132.817	-0.531683	0.173362	0.000920834	0.00297867	0
TraesCS1A02G096500	570.194	0.513201	0.100073	1.36e-07	9.83e-07	0
TraesCS1A02G096600	96.0736	-0.774041	0.237433	0.000207285	0.000782162	0
TraesCS1A02G097000	1269.59	0.0553072	0.14938	0.69664	0.789764	0
TraesCS1A02G097100	33.2275	-0.105526	0.18666	0.540019	0.65851	0
TraesCS1A02G097200	158.825	-0.149953	0.0840766	0.0697766	0.129652	0
TraesCS1A02G097300	27.3655	-0.171661	0.227273	0.394969	0.521702	0
TraesCS1A02G097400	997.645	-0.11488	0.0957508	0.220309	0.331568	0
TraesCS1A02G097500	74.2423	-0.333554	0.124084	0.00523078	0.013906	0
TraesCS1A02G097600	88.742	0.858158	0.110726	1.12e-15	2.85e-14	0
TraesCS1A02G097700	1083.88	-0.193908	0.139738	0.146193	0.238425	0
TraesCS1A02G098800	39.2419	-0.363981	0.410049	0.221635	0.333153	0
TraesCS1A02G098900	4.03803	0.866592	0.937823	0.0553042	0.106774	0
TraesCS1A02G099000	1492.32	0.276461	0.191049	0.114569	0.195351	0
TraesCS1A02G099200	39.1644	-0.355984	0.412609	0.233242	0.34695	0
TraesCS1A02G099300	437.681	-0.0291664	0.261391	0.896424	0.934683	0
TraesCS1A02G099400	17.7808	0.265648	0.209758	0.160246	0.25693	0
TraesCS1A02G099500	209.681	0.0617112	0.14441	0.653813	0.75522	0
TraesCS1A02G099600	11.8837	0.57557	0.306526	0.021785	0.0482333	0
TraesCS1A02G099700	17.029	0.49026	0.220733	0.0124554	0.029755	0
TraesCS1A02G099800	26.8783	0.00308425	0.422762	0.991717	0.995109	0
TraesCS1A02G099900	11.5673	-0.29163	0.415454	0.328235	0.453237	0
TraesCS1A02G100000	3.52838	0.148326	0.331141	0.570641	0.685202	0
TraesCS1A02G100100	1.75481	0.424077	0.757026	0.257692	0.375913	0
TraesCS1A02G100200	88.7777	-0.165021	0.121149	0.158559	0.254737	0
TraesCS1A02G100300	57.9858	0.593766	0.222345	0.00259694	0.00750281	0
TraesCS1A02G100400	228.364	0.469679	0.115743	2.62e-05	0.000120064	0
TraesCS1A02G100500	10.0027	0.981975	0.258763	1.58e-05	7.59e-05	0
TraesCS1A02G100600	511.23	0.488344	0.234476	0.0176083	0.0401407	0
TraesCS1A02G100800	21.137	0.0847145	0.181033	0.613721	0.722199	0
TraesCS1A02G101000	24.014	-0.0643389	0.612478	0.848429	0.900897	0
TraesCS1A02G101100	18.6171	0.41098	0.215779	0.0331729	0.0692547	0
TraesCS1A02G101200	72.0786	0.795267	0.182214	2.09e-06	1.2e-05	0
TraesCS1A02G101300	50.3045	1.65533	0.269789	7.69e-11	9.69e-10	1
TraesCS1A02G101500	8.88792	-0.0954057	0.406256	0.743827	0.825792	0
TraesCS1A02G101600	19.3391	0.592049	0.380169	0.041058	0.0830205	0
TraesCS1A02G101700	109.358	-0.258458	0.103799	0.0106002	0.0258698	0
TraesCS1A02G101800	0.684962	0.263703	0.694937	0.455455	0.580544	0
TraesCS1A02G101900	62.4536	0.701066	0.160266	2.8e-06	1.57e-05	0
TraesCS1A02G102200	0.452951	0.282766	0.78051	0.422406	NA	0
TraesCS1A02G102300	233.238	0.248422	0.10883	0.0188429	0.0425718	0
TraesCS1A02G102500	140.6	1.08575	0.171404	2.08e-11	2.87e-10	0
TraesCS1A02G102600	468.388	0.326606	0.0645513	3.18e-07	2.14e-06	0
TraesCS1A02G102700	14.5947	1.51912	0.646013	0.00103579	0.0033151	1
TraesCS1A02G102800	226.605	0.526314	0.244737	0.0132897	0.0314903	0
TraesCS1A02G102900	3.96849	1.40167	0.486311	0.000264026	0.000973672	0
TraesCS1A02G103000	6.61117	-0.0734034	0.304744	0.767594	0.843097	0
TraesCS1A02G103013	0.326089	0.290388	0.820903	0.404619	NA	0
TraesCS1A02G103014	0.293388	0.204283	0.859183	0.528081	NA	0
TraesCS1A02G103019	0.733138	0.15224	0.739367	0.654822	0.756178	0
TraesCS1A02G103900	253.798	-0.491975	0.245771	0.0210826	0.0469005	0
TraesCS1A02G104000	17.5449	-0.124531	0.194928	0.485456	0.608609	0
TraesCS1A02G104200	21.6143	-2.46449	0.326107	1.68e-15	4.18e-14	1
TraesCS1A02G104500	16.5112	0.157987	0.266248	0.486242	0.60935	0
TraesCS1A02G104600	2.36079	2.00825	0.80336	0.000360003	0.00128394	1
TraesCS1A02G104700	113.458	0.457417	0.145008	0.000868177	0.00282712	0
TraesCS1A02G105300	251.334	0.178743	0.178653	0.281027	0.401933	0
TraesCS1A02G105400	500.374	0.386689	0.090792	1.36e-05	6.63e-05	0
TraesCS1A02G105500	222.771	-0.565489	0.0858521	1.75e-11	2.45e-10	0
TraesCS1A02G105600	511.586	-0.1792	0.12199	0.128157	0.214223	0
TraesCS1A02G105700	18.7364	1.5616	0.494788	9.33e-05	0.000379528	1
TraesCS1A02G105800	19.7383	1.62411	0.463293	2.68e-05	0.000122192	1
TraesCS1A02G105900	284.684	-1.34296	0.20646	7.33e-12	1.09e-10	0
TraesCS1A02G106000	249.485	0.0111333	0.0858337	0.895036	0.933723	0
TraesCS1A02G106100	544.945	-0.275863	0.0580902	1.68e-06	9.86e-06	0
TraesCS1A02G106200	5.00953	0.241288	0.396887	0.405949	0.532694	0
TraesCS1A02G106300	53.4294	-0.00797	0.175021	0.961023	0.976249	0
TraesCS1A02G106500	259.878	0.361073	0.152733	0.0122637	0.0293651	0
TraesCS1A02G106600	1644.32	-0.504847	0.13453	8.26e-05	0.000339559	0
TraesCS1A02G106700	30.8212	0.923813	0.302726	0.000293313	0.00106987	0
TraesCS1A02G107300	269.978	-0.458737	0.0833799	2.09e-08	1.74e-07	0
TraesCS1A02G107500	7.6265	0.665825	0.626018	0.0816947	0.147808	0
TraesCS1A02G107600	173.269	-0.589657	0.109961	2.91e-08	2.36e-07	0
TraesCS1A02G107700	1.44283	-0.36328	0.873593	0.304509	0.427456	0
TraesCS1A02G107800	458.4	-0.0928063	0.0744105	0.206453	0.314869	0
TraesCS1A02G107900	77.1916	-0.308343	0.13524	0.0171199	0.0392001	0
TraesCS1A02G108000	5.79368	3.12945	0.724192	2.08e-07	1.45e-06	1
TraesCS1A02G108100	117.944	-0.618973	0.21878	0.00146977	0.00452923	0
TraesCS1A02G108200	0.888616	0.0805628	0.587716	0.809691	0.873704	0
TraesCS1A02G108300	188.532	-0.124112	0.241437	0.557107	0.673441	0
TraesCS1A02G108400	35.0081	-1.49723	0.409374	1.7e-05	8.11e-05	0
TraesCS1A02G108600	2.74486	-0.449902	0.449628	0.153625	0.248359	0
TraesCS1A02G108800	24.1887	1.70182	0.277173	7.29e-11	9.23e-10	1
TraesCS1A02G108900	76.5655	-0.060148	0.189627	0.730398	0.815746	0
TraesCS1A02G109000	5.90924	0.25383	0.348082	0.347125	0.472764	0
TraesCS1A02G109100	20.0169	-0.134908	0.534506	0.680524	0.777069	0
TraesCS1A02G109200	95.3904	0.108061	0.142964	0.42798	0.554283	0
TraesCS1A02G109300	83.8169	1.42866	0.156323	7.13e-21	3.53e-19	0
TraesCS1A02G109400	2.55769	0.784202	0.55451	0.0339457	0.0706137	0
TraesCS1A02G109500	106.228	0.690356	0.1387	1.53e-07	1.1e-06	0
TraesCS1A02G109600	104.163	-1.35385	0.18248	1.18e-14	2.6e-13	0
TraesCS1A02G109700	12.97	1.42787	0.295759	1.13e-07	8.24e-07	0
TraesCS1A02G110000	66.6225	-2.72928	0.694163	1.65e-06	9.7e-06	1
TraesCS1A02G110100	62.4326	-0.328743	0.142222	0.0151343	0.0352295	0
TraesCS1A02G110200	202.17	-0.673894	0.0967332	8.18e-13	1.4e-11	0
TraesCS1A02G110300	819.795	-0.66268	0.154039	4.51e-06	2.43e-05	0
TraesCS1A02G110400	0.870702	0.520494	0.820848	0.18217	0.2851	0
TraesCS1A02G110500	6.70839	0.164939	0.384206	0.562011	0.677726	0
TraesCS1A02G110700	20.566	0.956854	0.201574	2.18e-07	1.52e-06	0
TraesCS1A02G110800	115.742	1.42795	0.167264	1.52e-18	5.64e-17	0
TraesCS1A02G110900	1506.91	-0.475457	0.167772	0.00232945	0.00681575	0
TraesCS1A02G111000	239.788	-0.0640843	0.172151	0.69016	0.784819	0
TraesCS1A02G111100	189.117	0.186981	0.146255	0.178783	0.280696	0
TraesCS1A02G111300	18.8044	0.469241	0.351818	0.086674	0.155195	0
TraesCS1A02G111400	0.737326	-0.13432	0.734875	0.692316	0.786471	0
TraesCS1A02G111600	21.545	0.0188643	0.238835	0.928341	0.955733	0
TraesCS1A02G111800	1.89427	-1.08271	0.765661	0.0178466	0.0406104	0
TraesCS1A02G111900	1213.52	-1.09184	0.100278	1.15e-28	1.24e-26	0
TraesCS1A02G112000	60.45	-0.0788331	0.175618	0.629761	0.735368	0
TraesCS1A02G112100	66.1743	0.397436	0.198763	0.0277359	0.0593485	0
TraesCS1A02G112200	293.393	0.593373	0.109551	2.12e-08	1.77e-07	0
TraesCS1A02G112400	579.446	-0.596513	0.138051	5.33e-06	2.83e-05	0
TraesCS1A02G112500	2145.37	0.193648	0.175136	0.234763	0.348751	0
TraesCS1A02G112600	158.965	-0.312626	0.0939085	0.000668148	0.00223372	0
TraesCS1A02G112700	71.6895	-0.428999	0.139685	0.00124543	0.00390829	0
TraesCS1A02G112800	100.498	0.633932	0.140021	1.78e-06	1.04e-05	0
TraesCS1A02G113100	6.8251	0.0177892	0.392047	0.950488	0.96936	0
TraesCS1A02G113300	133.136	0.0938896	0.288718	0.695459	0.788922	0
TraesCS1A02G113500	0.681387	0.08927	0.661894	0.792768	0.861542	0
TraesCS1A02G113600	2.60399	2.56812	0.821996	3.13e-05	0.000140668	1
TraesCS1A02G113700	29.1618	-0.0172896	0.191059	0.921597	0.951394	0
TraesCS1A02G113800	0.573228	0.447162	0.734159	0.235579	0.349731	0
TraesCS1A02G114000	12.5751	0.291475	0.226262	0.146553	0.238914	0
TraesCS1A02G114100	16.4182	1.71286	0.512414	4.32e-05	0.000188597	1
TraesCS1A02G114300	312.688	-0.296008	0.0594091	5.01e-07	3.24e-06	0
TraesCS1A02G114400	22.1492	-0.29252	0.187125	0.0892403	0.159049	0
TraesCS1A02G114500	0.420103	0.0819544	0.894828	0.778217	NA	0
TraesCS1A02G114600	26.0628	-0.0299027	0.715092	0.929108	0.956331	0
TraesCS1A02G114700	5.12748	3.46542	0.608059	1.36e-10	1.65e-09	1
TraesCS1A02G114800	2.47789	3.66683	0.756702	9.85e-09	8.7e-08	1
TraesCS1A02G115000	1245.19	-0.205588	0.155732	0.162136	0.259313	0
TraesCS1A02G115100	290.179	0.219585	0.307606	0.379865	0.506376	0
TraesCS1A02G115200	602.587	0.174197	0.237052	0.403233	0.529871	0
TraesCS1A02G115300	23.7375	1.93213	0.313695	5.28e-11	6.83e-10	1
TraesCS1A02G115400	80.2951	2.10318	0.252652	5.51e-18	1.91e-16	1
TraesCS1A02G115500	69.4537	-0.69694	0.13268	3.46e-08	2.77e-07	0
TraesCS1A02G115600	1.49071	0.859906	0.838212	0.0523865	0.102021	0
TraesCS1A02G115700	52.5454	0.334768	0.487577	0.301006	0.423771	0
TraesCS1A02G115900	17838.8	-1.36764	0.0959735	5.41e-47	2.37e-44	0
TraesCS1A02G116000	342.945	0.073451	0.0583092	0.204209	0.312108	0
TraesCS1A02G116200	102.647	0.207937	0.166997	0.183609	0.286845	0
TraesCS1A02G116300	9.89576	-0.713432	0.313386	0.00543268	0.0143885	0
TraesCS1A02G116500	23.9245	0.684351	0.182737	4.46e-05	0.000193998	0
TraesCS1A02G116600	46.9041	-0.0740796	0.194123	0.677238	0.77429	0
TraesCS1A02G116700	224.326	-1.91471	0.358178	6.02e-09	5.55e-08	1
TraesCS1A02G116800	31.4926	-0.138063	0.17034	0.385865	0.512472	0
TraesCS1A02G116900	258.671	-1.44399	0.324119	6.48e-07	4.11e-06	0
TraesCS1A02G117000	21.0021	-1.36931	0.458447	0.000196428	0.000746089	0
TraesCS1A02G117100	1.91957	-0.686988	0.649461	0.0781751	0.142581	0
TraesCS1A02G117300	1.33624	0.462439	0.663297	0.213131	0.323044	0
TraesCS1A02G117400	43.0149	0.237978	0.397394	0.412651	0.53926	0
TraesCS1A02G117500	5.9818	1.36323	0.591028	0.00145324	0.00448387	0
TraesCS1A02G117600	14.2549	1.08863	0.271897	5.68e-06	2.99e-05	0
TraesCS1A02G117700	8.38689	0.282753	0.29183	0.241895	0.357322	0
TraesCS1A02G118200	8.89068	0.103725	0.32675	0.68919	0.783931	0
TraesCS1A02G118300	58.7435	0.0985381	0.194969	0.581119	0.694429	0
TraesCS1A02G118400	113.797	0.318625	0.158323	0.0324364	0.0679184	0
TraesCS1A02G118700	261.583	-0.0139049	0.0906712	0.875798	0.920525	0
TraesCS1A02G118800	149.351	-0.330812	0.0755407	8.91e-06	4.51e-05	0
TraesCS1A02G118900	1.6482	0.412102	0.611844	0.250095	0.366856	0
TraesCS1A02G119000	1.52473	1.09254	0.82131	0.0201125	0.0450505	0
TraesCS1A02G119100	21.0382	0.272001	0.466462	0.387912	0.514517	0
TraesCS1A02G119200	2.40474	-1.02398	1.04378	0.033955	0.070629	0
TraesCS1A02G119300	117.546	-0.254579	0.193625	0.150884	0.244698	0
TraesCS1A02G119500	594.583	-1.39889	0.182881	2.1e-15	5.14e-14	0
TraesCS1A02G119600	176.814	-0.420142	0.310166	0.0954472	0.168115	0
TraesCS1A02G119700	139.516	0.207228	0.117588	0.0685873	0.127772	0
TraesCS1A02G119800	184.531	-1.82657	0.267357	7.11e-13	1.23e-11	1
TraesCS1A02G119900	39.8126	-0.284762	0.259124	0.200277	0.307334	0
TraesCS1A02G120000	23.0495	0.199441	0.200452	0.274538	0.394585	0
TraesCS1A02G120100	272.967	1.44752	0.109744	1.26e-40	3.53e-38	0
TraesCS1A02G120200	677.481	-0.0212397	0.132983	0.867856	0.91489	0
TraesCS1A02G120300	1.55151	0.740633	0.734257	0.0728879	0.134404	0
TraesCS1A02G120400	10.4249	-0.0680137	0.270708	0.767063	0.842724	0
TraesCS1A02G120500	100.311	0.0201958	0.09411	0.82662	0.885696	0
TraesCS1A02G120600	29.6071	0.480157	0.246614	0.0247655	0.0539056	0
TraesCS1A02G120800	186.312	0.0411659	0.18409	0.808949	0.873178	0
TraesCS1A02G120900	64.2292	0.0225352	0.154992	0.877853	0.921643	0
TraesCS1A02G121000	525.678	-0.139038	0.0766895	0.0660415	0.123813	0
TraesCS1A02G121100	3.50101	0.0156586	0.366742	0.954877	0.972232	0
TraesCS1A02G121200	25.4253	0.573882	0.25514	0.00891961	0.0222487	0
TraesCS1A02G121300	406.493	-0.400913	0.08179	6.13e-07	3.9e-06	0
TraesCS1A02G121400	262.642	-0.0952902	0.0755441	0.201166	0.308392	0
TraesCS1A02G121500	7.6175	-1.0968	0.731414	0.0148195	0.0346008	0
TraesCS1A02G121700	89.2746	0.0461013	0.192131	0.793914	0.862352	0
TraesCS1A02G121800	360.982	-0.7235	0.740736	0.0791394	0.144	0
TraesCS1A02G122000	1590.41	-0.803217	0.144091	3.81e-09	3.64e-08	0
TraesCS1A02G122100	145.616	0.402053	0.137737	0.0021946	0.00646516	0
TraesCS1A02G122200	113.023	-0.183737	0.164355	0.233619	0.347388	0
TraesCS1A02G122300	27.1534	0.775849	0.216674	6.22e-05	0.000262741	0
TraesCS1A02G122400	19.0979	-0.0497734	0.166112	0.749455	0.829952	0
TraesCS1A02G122500	299.129	-1.11283	0.443768	0.00119609	0.00376907	0
TraesCS1A02G122600	21.7268	0.854801	0.367577	0.00329866	0.00927767	0
TraesCS1A02G122700	417.196	-0.305072	0.0746378	3.41e-05	0.000152164	0
TraesCS1A02G122800	369.676	-2.76793	0.293458	1.22e-22	7.22e-21	1
TraesCS1A02G123000	202.214	0.0919305	0.158058	0.537691	0.656517	0
TraesCS1A02G123100	53.7322	0.265445	0.189689	0.127544	0.213418	0
TraesCS1A02G123300	146.972	0.378661	0.169745	0.0166202	0.0381997	0
TraesCS1A02G123600	45.9231	0.398587	0.160416	0.0080604	0.0203642	0
TraesCS1A02G123800	5.77368	-0.458293	0.439211	0.141448	0.232236	0
TraesCS1A02G123900	122.781	0.0790421	0.104515	0.437931	0.563889	0
TraesCS1A02G124000	46.4639	0.15741	0.158225	0.291509	0.413413	0
TraesCS1A02G124100	15.3228	-0.0127845	0.256855	0.953926	0.971635	0
TraesCS1A02G124200	81.4427	0.501266	0.323335	0.0534911	0.103829	0
TraesCS1A02G124300	6.73058	1.65844	0.390683	1.46e-06	8.67e-06	1
TraesCS1A02G124400	190.762	0.49663	0.164586	0.00121553	0.00382347	0
TraesCS1A02G124500	1.89925	1.08158	0.775192	0.018488	0.0418779	0
TraesCS1A02G124600	426.347	0.171862	0.143558	0.208923	0.317921	0
TraesCS1A02G124700	0.591212	0.121968	0.693694	0.720714	0.808436	0
TraesCS1A02G124800	43.4029	0.0468117	0.517329	0.884555	0.926361	0
TraesCS1A02G124900	1.90569	0.0963686	0.508964	0.764256	0.840731	0
TraesCS1A02G125000	283.756	-0.269685	0.105217	0.00846762	0.021257	0
TraesCS1A02G125100	475.187	0.435722	0.0975291	4.64e-06	2.49e-05	0
TraesCS1A02G125200	0.826396	0.135649	0.837738	0.671216	0.769798	0
TraesCS1A02G125300	170.282	-0.682368	0.0854097	3.29e-16	8.99e-15	0
TraesCS1A02G125400	16.0249	0.0917702	0.24448	0.667169	0.766117	0
TraesCS1A02G125500	192.282	0.739256	0.182452	1.02e-05	5.12e-05	0
TraesCS1A02G125600	50.0264	0.545144	0.169087	0.000515798	0.00177108	0
TraesCS1A02G125700	31.1976	1.70773	0.372238	3.11e-07	2.1e-06	1
TraesCS1A02G125800	0.487615	-0.187674	0.943904	0.510487	NA	0
TraesCS1A02G125900	24.3993	0.686106	0.298598	0.00555383	0.0146693	0
TraesCS1A02G126000	58.2364	0.368159	0.106448	0.000372392	0.00132379	0
TraesCS1A02G126100	35.9641	-0.148982	0.196151	0.406311	0.533048	0
TraesCS1A02G126300	199.194	0.0415642	0.092189	0.64565	0.748498	0
TraesCS1A02G126500	13.2103	0.214838	0.265734	0.342903	0.468416	0
TraesCS1A02G126600	0.929412	0.69717	0.839262	0.0966127	0.169802	0
TraesCS1A02G126700	1.26638	-0.068637	0.870636	0.819385	0.880621	0
TraesCS1A02G126800	756.354	-0.335098	0.100004	0.00059181	0.00200558	0
TraesCS1A02G126900	162.393	1.58377	0.193108	2.6e-17	8.19e-16	1
TraesCS1A02G127000	249.928	-0.311487	0.175581	0.056027	0.10792	0
TraesCS1A02G127100	10.0258	1.36752	0.301551	4.6e-07	3e-06	0
TraesCS1A02G127400	71.2106	0.744081	0.102956	9.24e-14	1.81e-12	0
TraesCS1A02G127500	17.9248	-0.0697011	0.264484	0.757669	0.835833	0
TraesCS1A02G127600	0.586297	-0.211167	0.764995	0.53948	0.658116	0
TraesCS1A02G127700	3.65926	-0.538555	0.459823	0.0947976	0.167155	0
TraesCS1A02G127900	104.698	-0.887659	0.22501	1.03e-05	5.15e-05	0
TraesCS1A02G128000	1.3435	0.327964	0.541536	0.331581	0.456901	0
TraesCS1A02G128100	136.207	0.480153	0.112805	1.07e-05	5.32e-05	0
TraesCS1A02G128200	8.54524	-0.0161934	0.249815	0.940476	0.9633	0
TraesCS1A02G128300	160.875	-0.3155	0.113623	0.00415152	0.0113512	0
TraesCS1A02G128500	6.67218	0.268998	0.288245	0.26157	0.380151	0
TraesCS1A02G128600	392.375	-0.143491	0.0913492	0.109198	0.187833	0
TraesCS1A02G128700	11.7271	0.555581	0.216523	0.00399935	0.0109866	0
TraesCS1A02G128900	80.8698	-0.872306	0.149358	6.38e-10	6.98e-09	0
TraesCS1A02G129100	198.035	1.39999	0.196337	1.01e-13	1.96e-12	0
TraesCS1A02G129200	67.2231	-0.134934	0.193374	0.4467	0.572099	0
TraesCS1A02G129300	6.31294	0.114402	0.479063	0.715987	0.804845	0
TraesCS1A02G129400	11.9939	2.31792	0.76537	5.73e-05	0.000243689	1
TraesCS1A02G129500	97.4958	-0.499373	0.187557	0.003627	0.0100851	0
TraesCS1A02G129600	15.9289	0.64046	0.374189	0.0261646	0.0564909	0
TraesCS1A02G129700	0.656969	0.311382	0.633774	0.378166	0.504645	0
TraesCS1A02G129800	46.0627	0.416711	0.189712	0.0164036	0.0377633	0
TraesCS1A02G130100	0.560076	0.444922	0.742882	0.238123	NA	0
TraesCS1A02G130600	21.064	0.367249	0.247296	0.0870247	0.155715	0
TraesCS1A02G130700	31.2197	1.3153	0.312034	1.97e-06	1.14e-05	0
TraesCS1A02G130800	278.382	-0.440168	0.0807035	2.88e-08	2.33e-07	0
TraesCS1A02G130900	174.652	0.660983	0.13766	4.21e-07	2.77e-06	0
TraesCS1A02G131000	337.624	-0.226129	0.0986133	0.018924	0.0427374	0
TraesCS1A02G131100	1.82022	0.596024	0.582031	0.102888	0.178923	0
TraesCS1A02G131200	231.132	-0.348647	0.0781565	5.9e-06	3.09e-05	0
TraesCS1A02G131300	269.645	-0.17619	0.144812	0.201197	0.308417	0
TraesCS1A02G131400	0.826465	0.0563424	0.718245	0.867035	0.914332	0
TraesCS1A02G131500	114.459	-0.515409	0.244824	0.0153571	0.0356728	0
TraesCS1A02G131600	145.108	-0.156211	0.106841	0.133148	0.221032	0
TraesCS1A02G131900	533.253	-0.0598544	0.189856	0.731924	0.816892	0
TraesCS1A02G132000	39.2773	0.675385	0.222829	0.000631748	0.0021236	0
TraesCS1A02G132300	43.0857	-0.576398	0.296001	0.0185373	0.0419703	0
TraesCS1A02G132400	0.794919	-0.0397684	0.883404	0.892048	0.931606	0
TraesCS1A02G132500	0.436427	0.0672728	0.770635	0.838437	NA	0
TraesCS1A02G132600	610.308	-0.471687	0.101241	1.68e-06	9.86e-06	0
TraesCS1A02G132900	0.68168	0.176321	0.717867	0.608586	0.717803	0
TraesCS1A02G133000	2.69822	0.193786	0.577143	0.565871	0.681055	0
TraesCS1A02G133100	1707.39	0.791287	0.159863	1.21e-07	8.8e-07	0
TraesCS1A02G133300	19.4502	0.0806725	0.310474	0.748213	0.829123	0
TraesCS1A02G133400	315.136	-0.305656	0.0830706	0.000182122	0.000696574	0
TraesCS1A02G133500	1086.95	0.388351	0.150737	0.00639254	0.0166141	0
TraesCS1A02G133600	3.25664	0.00403783	0.390387	0.98873	0.993277	0
TraesCS1A02G133700	409.953	-0.118521	0.0721356	0.0962915	0.169324	0
TraesCS1A02G133800	74.7819	-0.487774	0.121175	2.85e-05	0.000129179	0
TraesCS1A02G133900	81.3575	0.627325	0.177088	0.000121074	0.000480306	0
TraesCS1A02G134000	371.213	-1.41214	0.373241	1.11e-05	5.53e-05	0
TraesCS1A02G134100	9.41209	-0.466816	0.34977	0.0871103	0.155848	0
TraesCS1A02G134200	75.1358	-0.135902	0.19956	0.455224	0.580324	0
TraesCS1A02G134300	194.695	-0.673588	0.117135	2.25e-09	2.24e-08	0
TraesCS1A02G134400	0.664521	0.140803	0.71579	0.680068	0.776684	0
TraesCS1A02G134500	130.504	0.352401	0.171378	0.0271567	0.0583088	0
TraesCS1A02G134600	145.062	-0.163694	0.0895115	0.0623851	0.118063	0
TraesCS1A02G134700	0.450078	0.0689239	0.723726	0.837708	NA	0
TraesCS1A02G134800	45.626	-0.0656275	0.137205	0.617332	0.725201	0
TraesCS1A02G135000	0.8479	-0.353886	0.676471	0.328026	0.452992	0
TraesCS1A02G135100	13.2608	-0.398722	0.300724	0.106076	0.183443	0
TraesCS1A02G135300	546.805	-0.423055	0.0791634	5.56e-08	4.29e-07	0
TraesCS1A02G135600	298.868	0.104092	0.277543	0.655839	0.756952	0
TraesCS1A02G135700	1269.46	-0.25723	0.0964237	0.00636634	0.016552	0
TraesCS1A02G135800	4.11771	2.96057	0.932955	1.62e-05	7.74e-05	1
TraesCS1A02G136000	1.52744	1.15258	0.716894	0.0107378	0.0261656	0
TraesCS1A02G136100	121.556	0.025459	0.594765	0.939306	0.962596	0
TraesCS1A02G136200	243.419	-0.192492	0.0840634	0.019885	0.0446065	0
TraesCS1A02G136400	131.721	0.104194	0.104717	0.307383	0.430423	0
TraesCS1A02G136500	1054.2	-0.450653	0.102727	6.47e-06	3.37e-05	0
TraesCS1A02G136600	5.54545	1.27163	0.608703	0.00291786	0.00831601	0
TraesCS1A02G136700	19.6744	2.67294	0.3111	2.84e-19	1.16e-17	1
TraesCS1A02G136800	244.206	0.535247	0.174475	0.000907301	0.0029404	0
TraesCS1A02G136900	121.005	0.138352	0.190327	0.429165	0.555413	0
TraesCS1A02G137000	97.7434	0.365712	0.185758	0.0322636	0.067592	0
TraesCS1A02G137100	3.92666	0.0177562	0.375906	0.949504	0.968806	0
TraesCS1A02G137200	173.71	-0.194695	0.0983325	0.0427791	0.0859252	0
TraesCS1A02G137300	5.79624	0.0953992	0.286517	0.68932	0.784037	0
TraesCS1A02G137400	89.0991	-0.580486	0.114173	1.35e-07	9.76e-07	0
TraesCS1A02G137500	65.6873	-0.272088	0.0939335	0.00308285	0.0087336	0
TraesCS1A02G137600	12.2407	0.186883	0.228152	0.355764	0.481772	0
TraesCS1A02G137700	324.594	-0.612369	0.078667	2.28e-15	5.55e-14	0
TraesCS1A02G137800	269.292	-0.463098	0.110964	1.62e-05	7.76e-05	0
TraesCS1A02G137900	285.989	-0.146449	0.0737326	0.0442514	0.0884106	0
TraesCS1A02G138000	51.4087	-0.157096	0.163114	0.305422	0.428311	0
TraesCS1A02G138100	22.1915	1.08929	0.22366	9.88e-08	7.32e-07	0
TraesCS1A02G138200	61.3111	-0.0692656	0.148638	0.623805	0.730749	0
TraesCS1A02G138300	1.44277	0.408404	0.517384	0.223823	0.335708	0
TraesCS1A02G138400	259.84	0.29187	0.125648	0.0157821	0.0365315	0
TraesCS1A02G138500	124.402	-0.17703	0.1079	0.0917292	0.162691	0
TraesCS1A02G138600	394.622	-0.036583	0.0909575	0.681828	0.778039	0
TraesCS1A02G138800	573.953	-0.890995	0.138096	1.26e-11	1.81e-10	0
TraesCS1A02G138900	1.27518	0.0927657	0.457201	0.763362	0.840134	0
TraesCS1A02G139100	401.612	-0.316499	0.0730623	1.14e-05	5.62e-05	0
TraesCS1A02G139300	269.43	-0.216304	0.0986303	0.0247981	0.0539702	0
TraesCS1A02G139400	146.261	0.0502012	0.188384	0.772437	0.846803	0
TraesCS1A02G139500	208.682	-0.0626582	0.0650468	0.330669	0.455976	0
TraesCS1A02G139600	163.813	-0.398929	0.0889222	4.68e-06	2.51e-05	0
TraesCS1A02G139700	50.2562	-0.818664	0.116125	2.53e-13	4.63e-12	0
TraesCS1A02G139800	0.487292	0.699784	0.931258	0.0966498	NA	0
TraesCS1A02G139900	1122.16	0.524716	0.162497	0.000543109	0.00185718	0
TraesCS1A02G140300	2.10737	-0.0906848	0.430324	0.762414	0.839374	0
TraesCS1A02G140400	0.523729	-0.671666	0.837775	0.105988	NA	0
TraesCS1A02G140600	25.6368	0.128149	0.230424	0.529956	0.649467	0
TraesCS1A02G140700	49.6266	0.0183031	0.367389	0.947317	0.967701	0
TraesCS1A02G140800	1.06063	0.170131	0.570985	0.612013	0.720673	0
TraesCS1A02G140900	117.667	0.140867	0.192785	0.425771	0.552147	0
TraesCS1A02G141000	2.5001	0.308571	0.449392	0.320618	0.445007	0
TraesCS1A02G141100	5.31718	0.434252	0.400829	0.141844	0.232712	0
TraesCS1A02G141200	5.87809	1.52217	0.391994	7.03e-06	3.63e-05	1
TraesCS1A02G141300	23.1507	0.99126	0.298444	9.84e-05	0.000398503	0
TraesCS1A02G141400	119.193	-0.0806844	0.24645	0.707041	0.797926	0
TraesCS1A02G141500	9.01432	0.664861	0.66077	0.0887198	0.158271	0
TraesCS1A02G141600	4.58592	0.594186	0.569694	0.100568	0.175559	0
TraesCS1A02G141700	88.5413	-1.26386	0.256153	6.74e-08	5.12e-07	0
TraesCS1A02G141900	226.891	-0.732357	0.241686	0.000525041	0.0018007	0
TraesCS1A02G142000	577.091	1.40326	0.291878	1.25e-07	9.04e-07	0
TraesCS1A02G142200	254.386	0.368405	0.12355	0.00194641	0.00580875	0
TraesCS1A02G142300	51.1067	-0.012492	0.13572	0.923485	0.952603	0
TraesCS1A02G142400	186.523	1.83661	0.217286	2.59e-18	9.33e-17	1
TraesCS1A02G142500	122.886	-0.068771	0.0965169	0.466561	0.590941	0
TraesCS1A02G142600	310.238	-0.2587	0.0959022	0.00581249	0.0152661	0
TraesCS1A02G142700	151.297	0.252665	0.19181	0.150783	0.244551	0
TraesCS1A02G142800	50.9195	0.124466	0.201089	0.49678	0.619005	0
TraesCS1A02G142900	82.8018	0.0434437	0.23173	0.832176	0.889302	0
TraesCS1A02G143000	253.581	-1.11484	0.240904	3.23e-07	2.18e-06	0
TraesCS1A02G143100	302.261	-0.958766	0.118957	7.33e-17	2.18e-15	0
TraesCS1A02G143200	40.8078	0.0573167	0.387688	0.840602	0.89543	0
TraesCS1A02G143300	404.736	-1.44769	0.163662	1.03e-19	4.42e-18	0
TraesCS1A02G143400	318.39	1.5124	0.188284	1.05e-16	3.06e-15	1
TraesCS1A02G143500	131.069	0.174704	0.0940695	0.0579135	0.110939	0
TraesCS1A02G143600	0.972408	0.551842	0.740313	0.158262	0.254339	0
TraesCS1A02G143700	17.4608	-0.174666	0.381861	0.538007	0.656799	0
TraesCS1A02G143800	158.519	0.472239	0.132847	0.000197146	0.000748381	0
TraesCS1A02G143900	61.9544	-0.317678	0.34776	0.239975	0.355026	0
TraesCS1A02G144000	104.626	0.0505822	0.106936	0.627176	0.733397	0
TraesCS1A02G144200	2.08388	0.206947	0.490104	0.517408	0.637951	0
TraesCS1A02G144500	2.26752	0.133468	0.696562	NA	NA	0
TraesCS1A02G144700	15.0636	1.84006	0.352584	1.27e-08	1.09e-07	1
TraesCS1A02G144800	294.158	1.61185	0.381506	1.64e-06	9.63e-06	1
TraesCS1A02G145000	153.11	2.88522	0.238686	3.42e-35	6.43e-33	1
TraesCS1A02G145100	0.973155	0.131048	0.54258	0.690459	0.785039	0
TraesCS1A02G145500	40.4943	-0.132308	0.156278	0.370152	0.496703	0
TraesCS1A02G145600	1.04623	0.255847	0.813308	0.456632	0.581635	0
TraesCS1A02G145800	358.629	0.90378	0.36294	0.00184199	0.00553367	0
TraesCS1A02G145900	10.7848	0.218409	0.316983	0.391466	0.518017	0
TraesCS1A02G146000	14.4089	-0.924915	0.947332	NA	NA	0
TraesCS1A02G146200	140.484	0.00636564	0.0821298	0.937251	0.961216	0
TraesCS1A02G146400	52.013	0.111253	0.13094	0.376564	0.503103	0
TraesCS1A02G146600	292.145	0.105362	0.115258	0.345762	0.471425	0
TraesCS1A02G146800	1.20105	-0.844622	0.830161	0.0550147	0.106321	0
TraesCS1A02G146900	400.895	-0.730542	0.482004	0.0314434	0.0660952	0
TraesCS1A02G147000	573.767	0.398828	0.0798379	3.81e-07	2.53e-06	0
TraesCS1A02G147300	0.312697	0.0719928	0.82716	0.820059	NA	0
TraesCS1A02G147400	53.4375	2.37178	0.273062	1.76e-19	7.38e-18	1
TraesCS1A02G147500	87.5671	-0.194147	0.149424	0.170837	0.270693	0
TraesCS1A02G147600	18.2267	0.769093	0.276606	0.0010608	0.00338611	0
TraesCS1A02G147700	63.8401	0.585921	0.184671	0.000534246	0.00182951	0
TraesCS1A02G148000	440.64	-0.101975	0.104519	0.316933	0.441038	0
TraesCS1A02G148300	6.56991	1.39515	0.508949	0.00040917	0.00144021	0
TraesCS1A02G148400	328.386	0.448041	0.104738	1.07e-05	5.32e-05	0
TraesCS1A02G149000	0.804393	0.11727	0.584212	0.726459	0.812629	0
TraesCS1A02G149100	124.214	-0.011966	0.108977	0.910142	0.943828	0
TraesCS1A02G149200	245.221	0.0417427	0.0742256	0.568956	0.683606	0
TraesCS1A02G149300	94.026	2.1791	0.417278	8.74e-09	7.8e-08	1
TraesCS1A02G149500	2.37164	0.799639	0.530284	0.0272189	0.058425	0
TraesCS1A02G149600	3.9234	2.20148	0.630376	1.53e-05	7.36e-05	1
TraesCS1A02G149700	9.22126	-0.454833	0.45493	0.151897	0.246041	0
TraesCS1A02G149800	289.861	1.36772	0.197279	4.04e-13	7.2e-12	0
TraesCS1A02G150000	2.93927	1.50112	0.607773	0.000775731	0.00255549	1
TraesCS1A02G150100	1183.26	-0.678583	0.321329	0.00921975	0.0228896	0
TraesCS1A02G150200	54.2868	-0.13153	0.298963	0.591969	0.703258	0
TraesCS1A02G150300	3.20478	-0.0110721	0.603109	0.973641	0.98407	0
TraesCS1A02G150400	299.533	0.207953	0.24633	0.332102	0.457443	0
TraesCS1A02G150500	11.5669	0.14824	0.233984	0.472632	0.5968	0
TraesCS1A02G150600	616.862	-0.443453	0.0710244	2.49e-10	2.91e-09	0
TraesCS1A02G150800	3.34931	-0.210801	0.640189	0.542325	0.660503	0
TraesCS1A02G150900	61.2005	2.73428	0.863385	2.22e-05	0.000103163	1
TraesCS1A02G151000	170.397	-0.0729967	0.131596	0.563653	0.679137	0
TraesCS1A02G151100	151.186	0.0814284	0.130824	0.517217	0.637758	0
TraesCS1A02G151200	49.2561	-0.486966	0.214983	0.0112464	0.0272415	0
TraesCS1A02G151400	59.1671	0.159915	0.523974	0.624039	0.730942	0
TraesCS1A02G151500	139.167	1.33337	0.188068	1.3e-13	2.49e-12	0
TraesCS1A02G151600	18.3269	-0.261012	0.39863	0.370298	0.496816	0
TraesCS1A02G151700	47.2949	-0.565975	0.166329	0.000253964	0.000940328	0
TraesCS1A02G151900	1.96172	0.423005	0.554679	0.222276	0.333865	0
TraesCS1A02G152000	68.1456	-0.200374	0.11312	0.0678651	0.12665	0
TraesCS1A02G152100	2.31053	1.45403	0.728886	0.00273514	0.00785812	0
TraesCS1A02G152200	298.18	-0.131868	0.0747523	0.0738944	0.135978	0
TraesCS1A02G152300	17.5361	-0.365045	0.427029	0.230369	0.343373	0
TraesCS1A02G152400	1.67325	-0.265054	0.555807	0.432203	0.558414	0
TraesCS1A02G152500	569.875	0.243801	0.113474	0.0266947	0.0574627	0
TraesCS1A02G152600	111.53	1.76283	0.961976	0.0023009	0.00674487	1
TraesCS1A02G152800	346.432	-0.224704	0.636564	0.516894	0.637481	0
TraesCS1A02G152900	175.31	0.140594	0.198951	0.43864	0.564459	0
TraesCS1A02G153000	46.2902	-1.73137	0.205999	4.33e-18	1.51e-16	1
TraesCS1A02G153100	191.58	1.42892	0.195595	2.85e-14	5.96e-13	0
TraesCS1A02G153200	42.873	-0.0387768	0.719206	0.908104	0.942399	0
TraesCS1A02G153300	127.717	-0.235871	0.112681	0.0309379	0.0651602	0
TraesCS1A02G153400	1.811	0.0295569	0.606526	0.929807	0.956735	0
TraesCS1A02G153500	28.0011	0.517622	0.275446	0.0257928	0.0558004	0
TraesCS1A02G153600	155.117	-0.91265	0.0934552	1.63e-23	1.05e-21	0
TraesCS1A02G153700	34.1267	-0.0798004	0.136699	0.542112	0.660345	0
TraesCS1A02G153900	356.741	-0.0895447	0.0674337	0.179597	0.281761	0
TraesCS1A02G154000	1.50193	0.430319	0.567369	0.219116	0.330152	0
TraesCS1A02G154100	26.6034	0.882121	0.260714	9.8e-05	0.000396847	0
TraesCS1A02G154200	308.146	-0.541095	0.129186	1.18e-05	5.82e-05	0
TraesCS1A02G154300	203.944	-0.320907	0.110855	0.00284496	0.00813825	0
TraesCS1A02G154400	236.856	-0.356536	0.0865592	2.7e-05	0.000123085	0
TraesCS1A02G154500	38.3798	1.33758	0.250964	8.47e-09	7.57e-08	0
TraesCS1A02G154600	80.1351	0.54622	0.165963	0.000406077	0.00143079	0
TraesCS1A02G154700	261.552	-0.160489	0.106822	0.122774	0.206902	0
TraesCS1A02G155000	37.654	2.67318	0.487999	1.22e-09	1.28e-08	1
TraesCS1A02G155200	2416.72	-0.374712	0.06166	8.44e-10	9.03e-09	0
TraesCS1A02G155500	49.9196	0.0249954	0.317881	0.921904	0.951587	0
TraesCS1A02G155600	4.04629	0.273316	0.372766	0.330794	0.456079	0
TraesCS1A02G155700	7.55412	0.848672	0.374755	0.0039605	0.0108919	0
TraesCS1A02G155900	60.3892	0.522131	0.376904	0.0686577	0.12788	0
TraesCS1A02G156000	30.3118	1.06638	0.325424	0.000102893	0.000414544	0
TraesCS1A02G156100	184.943	-2.30416	0.334189	2.62e-13	4.79e-12	1
TraesCS1A02G156200	190.671	-0.354012	0.144309	0.00979611	0.024136	0
TraesCS1A02G156300	138.231	-0.286615	0.104877	0.00499801	0.0133598	0
TraesCS1A02G156400	31.9103	-0.169436	0.363607	0.539486	0.658116	0
TraesCS1A02G156500	103.489	-0.22986	0.212694	0.22979	0.342725	0
TraesCS1A02G156600	86.7641	0.219088	0.119757	0.0583597	0.111654	0
TraesCS1A02G156800	20.6433	0.190092	0.173858	0.240523	0.355705	0
TraesCS1A02G156900	1.56163	-0.0958316	0.610965	0.776392	0.849803	0
TraesCS1A02G157000	1.09633	-0.888169	0.615504	0.0255	0.0552717	0
TraesCS1A02G157100	53.0727	-0.583028	0.325017	0.025683	0.0555996	0
TraesCS1A02G157200	0.91771	-0.688669	0.684742	0.0835675	0.150631	0
TraesCS1A02G157500	212.226	-0.14474	0.0825583	0.0748442	0.137458	0
TraesCS1A02G157600	93.7406	0.168634	0.266425	0.457536	0.582527	0
TraesCS1A02G157700	46.9552	0.204354	0.185853	0.23316	0.346856	0
TraesCS1A02G157800	31.5249	0.415131	0.278861	0.0762505	0.139605	0
TraesCS1A02G157900	177.739	-0.705153	0.445528	0.029122	0.0618857	0
TraesCS1A02G158300	143.453	0.349714	0.23546	0.09087	0.161402	0
TraesCS1A02G158400	517.625	-2.44044	0.142237	2.52e-67	3.93e-64	1
TraesCS1A02G158500	148.081	0.485662	0.0847721	5.17e-09	4.82e-08	0
TraesCS1A02G158600	1082.38	-1.70886	0.201893	2.66e-18	9.56e-17	1
TraesCS1A02G158700	440.177	-0.0316932	0.118124	0.7817	0.853791	0
TraesCS1A02G158800	287.405	-0.396654	0.101565	6.07e-05	0.000256972	0
TraesCS1A02G158900	191.735	0.142489	0.0872062	0.0962523	0.169272	0
TraesCS1A02G159100	545.266	0.351414	0.161122	0.0200948	0.045021	0
TraesCS1A02G159200	44.4553	-0.777874	0.313708	0.0025755	0.00744866	0
TraesCS1A02G159300	539.518	0.366873	0.0867368	1.62e-05	7.76e-05	0
TraesCS1A02G159400	62.7297	-0.106648	0.300241	0.664703	0.764188	0
TraesCS1A02G159500	19.1928	-0.0929268	0.252405	0.670559	0.769248	0
TraesCS1A02G159600	10.1061	-0.659833	0.512312	0.0575041	0.110293	0
TraesCS1A02G159700	57.9327	-0.0170245	0.5439	0.958508	0.974576	0
TraesCS1A02G159800	1.97115	-0.281529	0.526568	0.396211	0.522982	0
TraesCS1A02G160000	16.0569	0.798974	0.256841	0.000325983	0.0011751	0
TraesCS1A02G160100	18.9452	0.552805	0.244761	0.00931014	0.023089	0
TraesCS1A02G160200	87.8618	-0.447387	0.179217	0.00682658	0.017611	0
TraesCS1A02G160400	37.4257	0.0185383	0.156864	0.900452	0.937374	0
TraesCS1A02G160500	183.794	0.242731	0.10494	0.0175468	0.0400144	0
TraesCS1A02G160600	282.788	0.0211166	0.0929216	0.816667	0.878675	0
TraesCS1A02G160700	458.507	-0.279037	0.128995	0.0243164	0.0530422	0
TraesCS1A02G160800	37.925	-0.291691	0.1791	0.0786446	0.143288	0
TraesCS1A02G161000	1.37827	0.0764152	0.779555	NA	NA	0
TraesCS1A02G161200	27.0014	-0.173668	0.473939	0.580646	0.694059	0
TraesCS1A02G161300	143.148	-0.30717	0.116761	0.00652392	0.0169152	0
TraesCS1A02G161400	2.64573	-0.178762	0.493357	0.576015	0.690123	0
TraesCS1A02G161800	0.717755	-0.535003	0.845776	0.172535	0.272885	0
TraesCS1A02G161900	253.781	0.726913	0.1326	8.6e-09	7.68e-08	0
TraesCS1A02G162200	54.9072	0.459185	0.210395	0.0150583	0.0350717	0
TraesCS1A02G162300	64.9958	-0.275451	0.13946	0.0384504	0.0785343	0
TraesCS1A02G162400	111.291	-0.433053	0.0895055	7.77e-07	4.85e-06	0
TraesCS1A02G162600	18.9791	1.52183	0.266122	9.68e-10	1.03e-08	1
TraesCS1A02G162800	599.143	0.223391	0.193755	0.207997	0.31684	0
TraesCS1A02G163000	53.557	0.461098	0.340956	0.0858009	0.153939	0
TraesCS1A02G163100	0.822924	1.34728	0.967308	0.0105808	0.0258312	0
TraesCS1A02G163200	89.4541	0.479104	0.0800355	1.12e-09	1.18e-08	0
TraesCS1A02G163400	219.348	0.935886	0.152931	9.77e-11	1.21e-09	0
TraesCS1A02G163500	33.6232	0.60544	0.444474	0.0575726	0.110392	0
TraesCS1A02G163600	4.16481	0.219452	0.535191	0.507263	0.628602	0
TraesCS1A02G163700	17.302	0.128652	0.378238	0.647987	0.750323	0
TraesCS1A02G163800	0.539525	0.0241802	0.833943	0.938234	NA	0
TraesCS1A02G163900	110.506	0.15614	0.15908	0.297722	0.42026	0
TraesCS1A02G164000	340.27	-0.635198	0.113477	6.44e-09	5.9e-08	0
TraesCS1A02G164200	289.273	-0.0379216	0.0771076	0.618052	0.725817	0
TraesCS1A02G164300	70.9259	0.131591	0.203509	0.476751	0.600667	0
TraesCS1A02G164400	125.183	0.206367	0.122734	0.0814071	0.147417	0
TraesCS1A02G164600	223.362	-1.13239	0.203421	2.24e-09	2.22e-08	0
TraesCS1A02G164700	231.142	-0.334326	0.0830733	4.23e-05	0.000184983	0
TraesCS1A02G164800	725.346	0.744908	0.171307	2.68e-06	1.51e-05	0
TraesCS1A02G164900	897.533	-0.25061	0.189493	0.149991	0.243475	0
TraesCS1A02G165200	0.304325	0.242092	0.807034	0.479693	NA	0
TraesCS1A02G165300	80.5452	-0.0770683	0.277594	0.741465	0.824111	0
TraesCS1A02G165400	3.58604	0.0950259	0.587757	0.776628	0.849971	0
TraesCS1A02G165500	51.9565	-0.284199	0.612497	0.414632	0.54119	0
TraesCS1A02G165600	10.3066	-0.614152	0.398837	0.0400806	0.0813324	0
TraesCS1A02G165700	3028.09	-0.954288	0.216049	1.08e-06	6.56e-06	0
TraesCS1A02G165800	989.319	1.20232	0.176477	8.5e-13	1.45e-11	0
TraesCS1A02G165900	48.5977	-0.509424	0.404418	0.0883432	0.157699	0
TraesCS1A02G166000	20.679	0.113354	0.856426	0.715195	0.804209	0
TraesCS1A02G166100	1658.43	0.496024	0.369973	0.0796895	0.144814	0
TraesCS1A02G166200	207.499	1.25845	0.434829	0.000299341	0.00108976	0
TraesCS1A02G166400	0.298156	0.190826	0.800509	0.570142	NA	0
TraesCS1A02G166600	115.18	0.331375	0.431232	0.277285	0.397628	0
TraesCS1A02G166800	1.92184	-0.0493942	0.762327	0.881246	0.924152	0
TraesCS1A02G166900	263.928	-0.424996	0.138097	0.0012329	0.00387371	0
TraesCS1A02G167000	0.404692	0.0809133	0.895921	0.780491	NA	0
TraesCS1A02G167100	13.6117	0.0452288	0.444196	0.881683	0.924457	0
TraesCS1A02G167200	94.0108	0.426213	0.244208	0.044798	0.0893041	0
TraesCS1A02G167300	57.7319	0.255476	0.1698	0.107086	0.184908	0
TraesCS1A02G167400	37.5513	-0.0888418	0.161387	0.558725	0.674793	0
TraesCS1A02G167600	44.7461	0.449276	0.194317	0.0111473	0.0270306	0
TraesCS1A02G168100	318.049	-0.685424	0.206733	0.000227385	0.000851082	0
TraesCS1A02G168400	215.199	0.069506	0.193918	0.695893	0.789283	0
TraesCS1A02G168600	56.9472	-0.0853343	0.26707	0.707522	0.798285	0
TraesCS1A02G168700	37.9157	1.22803	0.214069	8.36e-10	8.96e-09	0
TraesCS1A02G168800	20.3908	0.490252	0.200279	0.00686047	0.0176864	0
TraesCS1A02G168900	242.942	-0.0514813	0.121983	0.662236	0.762193	0
TraesCS1A02G169000	193.546	-0.477845	0.0929891	1.45e-07	1.04e-06	0
TraesCS1A02G169100	139.108	0.219583	0.115449	0.0496048	0.0973632	0
TraesCS1A02G169200	11.9654	0.889023	0.335511	0.00117537	0.0037111	0
TraesCS1A02G169300	44.5847	0.278624	0.205798	0.134645	0.223085	0
TraesCS1A02G169400	4.3275	1.53886	0.39722	7.21e-06	3.71e-05	1
TraesCS1A02G169500	52.6177	0.723476	0.337602	0.00751112	0.0191502	0
TraesCS1A02G169600	32.8702	-0.382928	0.226684	0.0564235	0.108556	0
TraesCS1A02G169900	2.12865	1.6398	0.612555	0.000366245	0.0013042	1
TraesCS1A02G170000	174.204	0.38281	0.238562	0.0667413	0.124913	0
TraesCS1A02G170100	3.2211	-0.890135	0.587502	0.0219968	0.0486334	0
TraesCS1A02G170200	108.452	1.64452	0.14775	1.04e-29	1.26e-27	1
TraesCS1A02G170300	76.6686	-0.297162	0.130672	0.0177557	0.0404281	0
TraesCS1A02G170400	411.156	0.0673711	0.0948224	0.468167	0.592494	0
TraesCS1A02G170500	263.678	-0.0579524	0.0989445	0.549078	0.666616	0
TraesCS1A02G170600	615.246	-0.0737577	0.111125	0.494592	0.616952	0
TraesCS1A02G170700	276.833	0.579713	0.178571	0.000423023	0.00148396	0
TraesCS1A02G170800	10.0476	3.36822	0.442602	4.02e-16	1.08e-14	1
TraesCS1A02G170900	22.5673	0.00775036	0.420042	0.979125	0.987395	0
TraesCS1A02G171000	1736.21	0.291902	0.184019	0.0854513	0.153415	0
TraesCS1A02G171100	218.099	-0.417486	0.101193	2.27e-05	0.000105286	0
TraesCS1A02G171200	69.652	0.558798	0.208031	0.00278672	0.00799039	0
TraesCS1A02G171300	8.38422	0.300878	0.384425	0.293291	0.415391	0
TraesCS1A02G171400	59.3248	0.240679	0.130178	0.0541881	0.104969	0
TraesCS1A02G171500	25.1411	0.197363	0.263643	0.380973	0.507393	0
TraesCS1A02G171600	35.6266	-0.0597659	0.391917	0.834792	0.891153	0
TraesCS1A02G171700	66.3126	0.314928	0.159026	0.0352227	0.0728654	0
TraesCS1A02G172100	95.7563	1.26008	0.159772	2.96e-16	8.13e-15	0
TraesCS1A02G172200	47.4376	-0.371719	0.344605	0.167542	0.266488	0
TraesCS1A02G172300	75.395	0.0206762	0.127695	0.866473	0.913954	0
TraesCS1A02G172600	0.379353	0.297627	0.782681	0.401207	NA	0
TraesCS1A02G172700	422.412	0.370557	0.212965	0.0524875	0.102204	0
TraesCS1A02G172800	16.0369	-0.276805	0.278946	0.237392	0.351942	0
TraesCS1A02G173000	0.409759	0.240729	0.928607	0.432303	NA	0
TraesCS1A02G173100	857.325	0.0560412	0.325366	0.828435	0.886747	0
TraesCS1A02G173200	243.819	-0.242061	0.185638	0.15723	0.253021	0
TraesCS1A02G173300	0.588985	0.454995	0.715676	0.227089	0.339603	0
TraesCS1A02G173400	630.945	-0.35458	0.202834	0.0536751	0.104116	0
TraesCS1A02G173500	110.298	-0.538163	0.152261	0.000171732	0.000660032	0
TraesCS1A02G173600	9.35977	0.560871	0.352262	0.0417058	0.0841125	0
TraesCS1A02G173700	137.363	-0.206974	0.160846	0.171386	0.27136	0
TraesCS1A02G173800	190.347	-0.936282	0.443272	0.00493707	0.0132161	0
TraesCS1A02G173900	182.736	-0.349567	0.370133	0.21331	0.323268	0
TraesCS1A02G174000	487.329	-0.817	0.156597	2.69e-08	2.19e-07	0
TraesCS1A02G174100	11.9275	0.119	0.391817	0.678322	0.775282	0
TraesCS1A02G174200	2.70176	0.399925	0.475399	0.214894	0.325161	0
TraesCS1A02G174400	9.43388	-0.263602	0.569827	0.438292	0.564161	0
TraesCS1A02G174500	53.7769	1.65066	0.253755	7.34e-12	1.09e-10	1
TraesCS1A02G174600	197.529	-0.58033	0.0705228	6.99e-17	2.08e-15	0
TraesCS1A02G174700	1838.71	-1.851	0.21179	2.11e-19	8.72e-18	1
TraesCS1A02G174800	4.20593	-0.506579	0.425513	0.0997336	0.174322	0
TraesCS1A02G174900	6.29624	-0.197086	0.436935	0.516446	0.637026	0
TraesCS1A02G175000	30.7797	1.01773	0.426082	0.00198032	0.00589749	0
TraesCS1A02G175200	170.241	0.929516	0.187558	7.94e-08	5.97e-07	0
TraesCS1A02G175300	1.7238	1.30088	0.938597	0.0117958	0.0283886	0
TraesCS1A02G175500	32.0329	-4.17074	0.582349	4.51e-15	1.05e-13	1
TraesCS1A02G175600	10.8234	1.57315	0.284744	2.86e-09	2.79e-08	1
TraesCS1A02G175700	160.994	-0.436574	0.0898721	6.98e-07	4.4e-06	0
TraesCS1A02G175800	104.257	-0.372228	0.131837	0.003187	0.00899424	0
TraesCS1A02G175900	161.664	0.18469	0.0919664	0.0404823	0.0820363	0
TraesCS1A02G176000	2.91741	1.12391	0.578334	0.00534341	0.0141734	0
TraesCS1A02G176100	138.745	0.40269	0.155594	0.00595947	0.0156111	0
TraesCS1A02G176200	49.3343	-0.0456227	0.181472	0.786209	0.856882	0
TraesCS1A02G176400	0.593222	-0.0582404	0.620825	0.862847	0.911239	0
TraesCS1A02G176500	627.738	-0.452377	0.138054	0.000576945	0.00196057	0
TraesCS1A02G176700	92.964	1.11851	0.202282	2.78e-09	2.72e-08	0
TraesCS1A02G176800	6.64623	-0.634074	0.41309	0.0384216	0.0784867	0
TraesCS1A02G176900	270.502	-1.53141	0.271541	1.52e-09	1.55e-08	1
TraesCS1A02G177000	13.7032	2.26295	0.44692	1.81e-08	1.52e-07	1
TraesCS1A02G177100	27.5969	0.913277	0.401262	0.00332908	0.00935044	0
TraesCS1A02G177300	443.755	0.0991187	0.284819	0.676666	0.773845	0
TraesCS1A02G177400	127.365	0.353982	0.129732	0.00443695	0.0120387	0
TraesCS1A02G177500	169.086	-0.408275	0.223235	0.0394352	0.0802175	0
TraesCS1A02G177600	52.1123	-0.190101	0.143086	0.163236	0.260823	0
TraesCS1A02G177700	65.5943	0.075838	0.147019	0.58759	0.699801	0
TraesCS1A02G177800	112.994	0.158768	0.278643	0.497779	0.619837	0
TraesCS1A02G178100	60.7019	0.416503	0.189441	0.0163294	0.0376214	0
TraesCS1A02G178200	112.728	-0.20388	0.164397	0.186271	0.290116	0
TraesCS1A02G178300	270.873	0.504262	0.122264	1.77e-05	8.38e-05	0
TraesCS1A02G178400	9.7622	0.106971	0.322352	0.67752	0.77455	0
TraesCS1A02G178500	6.05049	0.417221	0.354704	0.128743	0.215021	0
TraesCS1A02G178600	27.7209	0.773702	0.189416	7.88e-06	4.03e-05	0
TraesCS1A02G178700	317.705	0.987185	0.278524	4.27e-05	0.0001864	0
TraesCS1A02G178900	6.42151	-0.586017	0.416696	0.0557891	0.107521	0
TraesCS1A02G179000	199.603	0.0366116	0.117129	0.746957	0.82819	0
TraesCS1A02G179300	0.569757	0.404076	0.745046	0.276873	0.397163	0
TraesCS1A02G179400	334.628	-1.60867	0.400448	3.89e-06	2.11e-05	1
TraesCS1A02G179500	128.377	-1.11814	0.214351	1.58e-08	1.35e-07	0
TraesCS1A02G179600	576.261	-0.689099	0.203674	0.000175433	0.000673249	0
TraesCS1A02G179700	270.157	0.546394	0.161096	0.000283061	0.00103616	0
TraesCS1A02G179800	1.22747	1.02222	0.765089	0.0232192	0.0509722	0
TraesCS1A02G179900	1.06681	0.110617	0.920545	0.694471	0.788151	0
TraesCS1A02G180000	140.396	-0.212629	0.298326	0.385708	0.512312	0
TraesCS1A02G180100	161.744	0.354833	0.094702	0.000126935	0.000501536	0
TraesCS1A02G180200	74.6883	0.490867	0.114284	8.69e-06	4.41e-05	0
TraesCS1A02G180300	175.937	0.196315	0.150101	0.167818	0.266827	0
TraesCS1A02G180400	93.5683	0.0426991	0.155546	0.771588	0.846281	0
TraesCS1A02G180500	227.838	-0.263497	0.0710375	0.000173368	0.000665854	0
TraesCS1A02G180700	52.5832	-0.319289	0.278454	0.172338	0.272609	0
TraesCS1A02G180800	360.743	0.160844	0.156888	0.27748	0.397851	0
TraesCS1A02G180900	0.873567	0.184229	0.611106	0.589588	0.701368	0
TraesCS1A02G181000	63.7011	0.426218	0.408288	NA	NA	0
TraesCS1A02G181100	43.6623	0.41284	0.193831	0.0195372	0.0439402	0
TraesCS1A02G181300	1.76358	-0.257465	0.862653	0.439691	0.565506	0
TraesCS1A02G181400	241.689	-0.173822	0.0918602	0.0535718	0.103963	0
TraesCS1A02G181500	348.282	0.0683102	0.0841839	0.409438	0.536123	0
TraesCS1A02G181600	32.5598	-0.350864	0.241483	0.0960913	0.169034	0
TraesCS1A02G181700	2.39372	0.111002	0.655209	0.744511	0.826371	0
TraesCS1A02G181900	234.882	0.126708	0.0977956	0.185202	0.288821	0
TraesCS1A02G182000	77.8474	0.261001	0.140478	0.0514007	0.100384	0
TraesCS1A02G182100	111.003	-0.363471	0.245415	0.0885039	0.157941	0
TraesCS1A02G182200	2.88212	1.06342	0.769017	0.0196291	0.0441134	0
TraesCS1A02G182300	300.283	-0.232474	0.196709	0.195607	0.301727	0
TraesCS1A02G182400	77.0996	0.0689377	0.1215	0.557108	0.673441	0
TraesCS1A02G182500	77.1675	-0.0410726	0.133164	0.747944	0.828917	0
TraesCS1A02G182600	72.6642	-0.574441	0.411353	0.0585597	0.111947	0
TraesCS1A02G182700	167.486	-0.210207	0.0980059	0.0282043	0.0601966	0
TraesCS1A02G182800	44.8648	1.28125	0.191776	2.19e-12	3.5e-11	0
TraesCS1A02G182900	212.975	0.898748	0.109736	2.83e-17	8.9e-16	0
TraesCS1A02G183000	33.1422	0.775281	0.262635	0.000598148	0.00202517	0
TraesCS1A02G183200	119.733	0.108353	0.146698	0.437452	0.563485	0
TraesCS1A02G183400	194.697	0.000450852	0.126981	0.99706	0.998262	0
TraesCS1A02G183600	5.98403	0.00415545	0.395754	0.988481	0.993138	0
TraesCS1A02G183700	12.3767	-0.120851	0.720202	0.722018	0.809482	0
TraesCS1A02G183800	717.389	0.102746	0.0923761	0.256557	0.374554	0
TraesCS1A02G183900	241.196	-0.644196	0.0903292	2.83e-13	5.15e-12	0
TraesCS1A02G184000	5.21818	0.343354	0.458132	0.275248	0.395365	0
TraesCS1A02G184100	76.9614	0.590499	0.141722	1.08e-05	5.4e-05	0
TraesCS1A02G184300	159.928	-0.478176	0.134667	0.000196497	0.000746311	0
TraesCS1A02G184400	66.3088	-0.823004	0.261633	0.000269926	0.000992831	0
TraesCS1A02G184500	354.481	-0.666853	0.104653	4.85e-11	6.32e-10	0
TraesCS1A02G184600	226.446	0.00110193	0.118665	0.992346	0.995358	0
TraesCS1A02G184800	10.2758	0.47081	0.291382	0.0513223	0.100255	0
TraesCS1A02G184900	129.508	0.154546	0.191378	0.37926	0.505767	0
TraesCS1A02G185100	0.390041	0.360615	0.750913	0.323887	NA	0
TraesCS1A02G185200	181.457	0.824558	0.220571	2.87e-05	0.000130182	0
TraesCS1A02G185300	106.021	-0.303372	0.183948	0.0737016	0.135745	0
TraesCS1A02G185400	0.527883	0.297344	0.73752	0.405125	NA	0
TraesCS1A02G185500	26.5419	0.922087	0.269431	7.73e-05	0.000319973	0
TraesCS1A02G185700	403.263	0.191112	0.245665	0.371865	0.49842	0
TraesCS1A02G185800	0.887289	0.0749801	0.681659	0.82503	0.884598	0
TraesCS1A02G185900	158.039	0.00512139	0.14163	0.969787	0.981738	0
TraesCS1A02G186000	6.01705	-0.364811	0.417906	0.225341	0.337524	0
TraesCS1A02G186100	262.2	-1.04045	0.311123	8.36e-05	0.000343336	0
TraesCS1A02G186300	142.557	0.290706	0.226828	0.148414	0.2414	0
TraesCS1A02G186400	112.675	2.48663	0.712357	1.09e-05	5.42e-05	1
TraesCS1A02G186500	345.504	0.510555	0.344516	0.0593486	0.113217	0
TraesCS1A02G186600	44.7843	1.06422	1.01691	0.0296402	0.0628416	0
TraesCS1A02G186700	480.897	2.03414	0.570673	1.44e-05	6.98e-05	1
TraesCS1A02G186800	139.489	-1.39228	0.438952	0.000104387	0.000420021	0
TraesCS1A02G187000	72.68	1.56612	0.513957	0.000131774	0.000519001	1
TraesCS1A02G187100	3.14495	1.93963	0.925072	0.00101263	0.00324647	1
TraesCS1A02G187300	9.25251	0.422181	0.358263	0.126663	0.212231	0
TraesCS1A02G187400	246.546	-0.594456	0.131172	2.03e-06	1.17e-05	0
TraesCS1A02G187500	0.362984	0.283051	0.873823	0.399128	NA	0
TraesCS1A02G187600	25.5506	0.763718	0.625752	0.0504959	0.0989015	0
TraesCS1A02G187700	11.0145	0.762182	0.549025	0.0375231	0.0769135	0
TraesCS1A02G187800	0.48805	0.417635	0.737626	0.263157	NA	0
TraesCS1A02G187900	0.776825	-0.217733	0.658182	0.531175	0.650606	0
TraesCS1A02G188000	552.179	-0.486497	0.267156	0.0321243	0.0673395	0
TraesCS1A02G188200	342.378	-0.0878718	0.0721404	0.21762	0.328449	0
TraesCS1A02G188500	54.2944	0.0101194	0.28718	0.966226	0.979446	0
TraesCS1A02G188600	28.7255	-0.488021	0.169925	0.0019903	0.00592474	0
TraesCS1A02G188700	563.918	-1.79455	0.27284	4.11e-12	6.33e-11	1
TraesCS1A02G188800	88.375	0.141222	0.107569	0.177369	0.279031	0
TraesCS1A02G188900	101.892	-0.860047	0.356126	0.00252818	0.00732831	0
TraesCS1A02G189000	107.619	-0.0574927	0.122597	0.627274	0.73344	0
TraesCS1A02G189100	211.187	-0.468614	0.114533	2.28e-05	0.000105618	0
TraesCS1A02G189200	12.126	2.48683	0.752903	2.01e-05	9.43e-05	1
TraesCS1A02G189300	9.32852	1.7674	0.791122	0.000969048	0.0031183	1
TraesCS1A02G189400	1.30061	-0.759271	0.644611	0.0547084	0.105823	0
TraesCS1A02G189500	32.0073	0.196927	0.413275	0.505421	0.626903	0
TraesCS1A02G189600	64.2747	0.343178	0.116391	0.00229156	0.00671884	0
TraesCS1A02G189700	5.58504	0.159999	0.405487	0.584205	0.697029	0
TraesCS1A02G189800	3.20972	0.00858729	0.626817	0.979663	0.987747	0
TraesCS1A02G189900	92.7514	-0.922684	0.286816	0.000164395	0.00063448	0
TraesCS1A02G190000	10.0109	0.708847	0.345015	0.0097837	0.0241096	0
TraesCS1A02G190100	14.372	1.4975	0.603911	0.000759025	0.00250505	0
TraesCS1A02G190200	15.7548	0.137608	0.266766	0.544782	0.662721	0
TraesCS1A02G190300	0.722039	0.0802916	0.784053	0.80665	0.871563	0
TraesCS1A02G190400	1.16191	0.161461	0.536163	0.623431	0.730409	0
TraesCS1A02G190500	184.154	0.307022	0.216539	0.113326	0.193614	0
TraesCS1A02G190700	497.273	0.129118	0.100576	0.188681	0.293126	0
TraesCS1A02G190800	384.824	-0.23485	0.119763	0.042418	0.0853287	0
TraesCS1A02G190900	34.5253	0.733036	0.275897	0.00172846	0.00522976	0
TraesCS1A02G191000	9.19106	-0.312147	0.263504	0.165324	0.263591	0
TraesCS1A02G191100	0.953265	0.665749	0.643592	0.0851773	0.153022	0
TraesCS1A02G191300	316.018	0.581637	0.156367	7.21e-05	0.000300042	0
TraesCS1A02G191400	181.298	-0.303268	0.237565	0.145601	0.23767	0
TraesCS1A02G191600	24.3965	-0.547956	0.208208	0.00339041	0.00950413	0
TraesCS1A02G191700	135.065	0.175171	0.19262	0.321452	0.445944	0
TraesCS1A02G191800	202.166	0.870109	0.406588	0.00527623	0.0140175	0
TraesCS1A02G191900	86.9086	0.37719	0.107217	0.000292338	0.00106681	0
TraesCS1A02G192200	414.985	-0.0622662	0.0839771	0.45104	0.576267	0
TraesCS1A02G192300	270.376	-0.28606	0.121036	0.0143209	0.033607	0
TraesCS1A02G192400	104.473	0.0514481	0.124625	0.668697	0.767602	0
TraesCS1A02G192500	137.26	0.188919	0.0880012	0.0287792	0.0612619	0
TraesCS1A02G192600	203.785	-0.000673455	0.145441	0.99612	0.997745	0
TraesCS1A02G192700	0.592476	0.0780491	0.703234	0.817612	0.879363	0
TraesCS1A02G192800	235.787	-1.39196	0.244588	1.13e-09	1.19e-08	0
TraesCS1A02G192900	2.7285	0.266449	0.574482	0.434736	0.56087	0
TraesCS1A02G193000	182.561	-0.183553	0.0916729	0.0411088	0.0830973	0
TraesCS1A02G193100	10.8953	0.353039	0.282649	0.135322	0.223999	0
TraesCS1A02G193200	381.469	-1.11858	0.284065	7.29e-06	3.76e-05	0
TraesCS1A02G193300	772.598	-0.359777	0.0835703	1.18e-05	5.81e-05	0
TraesCS1A02G193400	17.7258	-0.261461	0.386076	0.361261	0.487511	0
TraesCS1A02G193500	2549.16	-0.988226	0.120294	1.94e-17	6.27e-16	0
TraesCS1A02G193600	103.773	0.0791742	0.132476	0.533626	0.652907	0
TraesCS1A02G193700	2.87362	0.0131836	0.431382	0.96493	0.978669	0
TraesCS1A02G193800	3.77914	0.234481	0.459384	0.451957	0.577142	0
TraesCS1A02G193900	41.1423	-0.443046	0.162625	0.00358023	0.00996665	0
TraesCS1A02G194000	402.297	-0.606778	0.0811751	2.57e-14	5.41e-13	0
TraesCS1A02G194100	108.293	-0.318723	0.105012	0.00181511	0.00546318	0
TraesCS1A02G194200	0.65223	-0.103995	0.678278	0.760033	0.837486	0
TraesCS1A02G194400	117.319	-0.393121	0.138624	0.0029147	0.00831029	0
TraesCS1A02G194500	26.172	-0.507347	0.16826	0.00118289	0.00373222	0
TraesCS1A02G194600	80.4094	-0.527743	0.105411	2.46e-07	1.69e-06	0
TraesCS1A02G194700	2.44782	1.71346	0.721726	0.000744705	0.00246344	1
TraesCS1A02G194800	171.962	-0.409532	0.111934	0.000157862	0.000611397	0
TraesCS1A02G194900	79.8979	0.50314	0.210831	0.00778264	0.0197576	0
TraesCS1A02G195000	1284.99	0.292716	0.382636	0.305125	0.428045	0
TraesCS1A02G195100	218.264	-0.711135	0.0652904	2.68e-28	2.8e-26	0
TraesCS1A02G195200	346.598	-0.726937	0.110993	1.17e-11	1.68e-10	0
TraesCS1A02G195300	190.303	0.656741	0.210871	0.000508353	0.00174847	0
TraesCS1A02G195312	2.75493	1.8765	0.645248	0.000141307	0.000553334	1
TraesCS1A02G195400	1822.55	-0.685413	0.125738	1.21e-08	1.05e-07	0
TraesCS1A02G195500	471.649	0.495553	0.205552	0.00746296	0.0190476	0
TraesCS1A02G195700	171.097	-2.91012	0.418561	8.59e-14	1.69e-12	1
TraesCS1A02G195900	339.774	0.0225838	0.17219	0.888312	0.929001	0
TraesCS1A02G196000	45.8292	-0.406855	0.147412	0.00355113	0.00989791	0
TraesCS1A02G196100	17.8783	0.968441	0.279614	6.03e-05	0.000255178	0
TraesCS1A02G196200	11.2091	0.431032	0.263297	0.0550305	0.106343	0
TraesCS1A02G196300	202.002	0.208409	0.0790783	0.00747269	0.0190691	0
TraesCS1A02G196400	1.91543	1.93246	0.77361	0.000401801	0.00141691	1
TraesCS1A02G196500	649.707	-0.544672	0.206842	0.00341237	0.00955635	0
TraesCS1A02G196600	122.276	0.0983975	0.128511	0.426241	0.552629	0
TraesCS1A02G196700	0.867755	0.296428	0.651196	0.402287	0.528947	0
TraesCS1A02G196800	78.362	0.572085	0.24156	0.00655683	0.0169893	0
TraesCS1A02G197000	37.5086	0.0540301	0.369084	0.845763	0.898897	0
TraesCS1A02G197100	10.3742	-0.308039	0.37192	0.27318	0.393136	0
TraesCS1A02G197200	206.544	0.258626	0.206345	0.165999	0.264479	0
TraesCS1A02G197300	241.757	-0.457178	0.0811791	9.95e-09	8.79e-08	0
TraesCS1A02G197400	0.796828	1.9988	0.97037	0.000995231	0.00319526	1
TraesCS1A02G197500	62.0926	0.31106	0.200872	0.0882753	0.157623	0
TraesCS1A02G197600	851.999	0.168552	0.114192	0.128001	0.214034	0
TraesCS1A02G197700	21.6559	0.437755	0.245024	0.0397858	0.0808369	0
TraesCS1A02G197800	155.512	-0.114976	0.0855946	0.17181	0.271904	0
TraesCS1A02G197900	709.734	0.924244	0.275725	0.000100084	0.000404403	0
TraesCS1A02G198000	74.0704	-0.665745	0.187744	0.000103814	0.000417925	0
TraesCS1A02G198100	279.958	-0.119124	0.0928645	0.190588	0.295372	0
TraesCS1A02G198200	95.1622	0.176389	0.126974	0.149042	0.242187	0
TraesCS1A02G198300	105.217	0.125918	0.23933	0.548761	0.666309	0
TraesCS1A02G198400	775.76	0.330467	0.141367	0.0140768	0.0330957	0
TraesCS1A02G198500	168.783	-0.609597	0.253858	0.00531324	0.0141041	0
TraesCS1A02G198600	28.8506	1.05095	0.361045	0.000374232	0.00132974	0
TraesCS1A02G198700	164.151	0.186883	0.119874	0.106785	0.184482	0
TraesCS1A02G198800	3.66468	2.05346	0.791247	0.00026558	0.000978548	1
TraesCS1A02G198900	0.465123	0.229728	0.802301	0.501003	NA	0
TraesCS1A02G199000	183.921	0.350599	0.103915	0.000527475	0.00180828	0
TraesCS1A02G199200	29.0222	0.200176	0.343367	0.454207	0.579371	0
TraesCS1A02G199500	452.322	-0.345366	0.0865076	4.74e-05	0.000205051	0
TraesCS1A02G199600	16.5805	1.70213	0.376214	4.16e-07	2.75e-06	1
TraesCS1A02G199700	12.008	3.98171	0.998532	2.85e-07	1.94e-06	1
TraesCS1A02G199900	8.41402	-0.0908115	0.2569	0.681494	0.777776	0
TraesCS1A02G200000	2152.27	1.29797	0.184218	1.75e-13	3.28e-12	0
TraesCS1A02G200400	0.454655	0.131015	0.926939	0.641844	NA	0
TraesCS1A02G200500	12.4115	0.252801	0.276794	0.278015	0.398459	0
TraesCS1A02G200600	9.34699	0.402144	0.306342	0.107469	0.18545	0
TraesCS1A02G200800	170.65	-0.423827	0.10171	1.86e-05	8.81e-05	0
TraesCS1A02G200900	121.22	0.46799	0.107515	7.18e-06	3.71e-05	0
TraesCS1A02G201000	11.5201	0.129854	0.511666	0.687385	0.782443	0
TraesCS1A02G201100	1.81273	1.31293	0.666923	0.0036544	0.0101515	0
TraesCS1A02G201200	28.0647	0.402423	0.191101	0.0212972	0.0473063	0
TraesCS1A02G201300	148.398	-0.0252786	0.164738	0.870229	0.916598	0
TraesCS1A02G201400	457.996	-0.202032	0.259578	0.364475	0.490821	0
TraesCS1A02G201500	28.2388	-0.0745031	0.182178	0.658829	0.759366	0
TraesCS1A02G201600	1104.91	0.284931	0.158771	0.0565386	0.108751	0
TraesCS1A02G201700	85.572	0.00692431	0.241172	0.973858	0.984171	0
TraesCS1A02G201800	8.14896	1.8935	0.509	9.58e-06	4.82e-05	1
TraesCS1A02G201900	8.14896	1.8935	0.509	9.58e-06	4.82e-05	1
TraesCS1A02G202000	9.17915	1.10263	0.536888	0.00421705	0.0115064	0
TraesCS1A02G202100	2.25814	-0.0243896	0.451453	0.936454	0.960659	0
TraesCS1A02G202200	2.5608	0.410848	0.673846	0.263622	0.382522	0
TraesCS1A02G202300	199.397	-0.831415	0.277519	0.000441766	0.00154218	0
TraesCS1A02G202700	32.5487	0.0316798	0.338304	0.904692	0.940348	0
TraesCS1A02G202800	0.594227	-0.312573	0.711892	0.384076	0.510777	0
TraesCS1A02G203000	623.031	-0.744538	0.0988025	9.07e-15	2.03e-13	0
TraesCS1A02G203100	42.4076	1.35081	0.22692	2.39e-10	2.81e-09	0
TraesCS1A02G203200	97.2721	-2.02413	0.277274	2e-14	4.27e-13	1
TraesCS1A02G203300	3.34924	-0.400446	0.453096	0.203472	0.311214	0
TraesCS1A02G203400	209.159	-0.430196	0.0847257	2.29e-07	1.59e-06	0
TraesCS1A02G203600	501.546	-0.172525	0.506028	0.592795	0.703948	0
TraesCS1A02G203700	349	-0.331221	0.497039	0.310057	0.433491	0
TraesCS1A02G203800	76.8973	0.221646	0.655702	0.524024	0.644274	0
TraesCS1A02G203900	0.411885	0.202465	0.86236	0.530096	NA	0
TraesCS1A02G204200	124.375	-0.21604	0.144295	0.115724	0.197041	0
TraesCS1A02G204300	49.1542	0.377485	0.172535	0.0185651	0.0420246	0
TraesCS1A02G204400	1.7516	0.274828	0.504235	0.39907	0.525737	0
TraesCS1A02G204500	1.96229	-0.317143	0.484203	0.324624	0.449316	0
TraesCS1A02G204600	0.560632	0.766057	0.92585	0.0775707	NA	0
TraesCS1A02G204700	11.2852	0.497757	0.284274	0.0360819	0.0743751	0
TraesCS1A02G205000	6.88376	-0.250501	0.316796	0.32567	0.450439	0
TraesCS1A02G205100	1.20247	0.149223	0.502166	0.642031	0.745577	0
TraesCS1A02G205200	0.533312	0.152212	0.900137	0.610596	NA	0
TraesCS1A02G205300	147	-0.809334	0.109076	1.7e-14	3.66e-13	0
TraesCS1A02G205400	94.0836	-0.0274969	0.102541	0.783503	0.855026	0
TraesCS1A02G205600	241.567	-0.0453299	0.102611	0.650791	0.752552	0
TraesCS1A02G205700	251.667	0.0959194	0.135198	0.459149	0.583997	0
TraesCS1A02G205900	1.38622	0.320895	0.612366	0.360796	0.487054	0
TraesCS1A02G206000	2.56993	0.19159	0.467605	0.540508	0.658949	0
TraesCS1A02G206100	23.0316	0.526101	0.337375	0.0490233	0.0964141	0
TraesCS1A02G206200	21.7628	0.578423	0.322121	0.0259219	0.0560578	0
TraesCS1A02G206300	39.8775	-0.218839	0.267334	0.336031	0.461678	0
TraesCS1A02G206400	18.2407	-0.800948	0.244136	0.000177517	0.000680627	0
TraesCS1A02G206500	3.25645	-1.0581	0.562623	0.00699465	0.0179994	0
TraesCS1A02G206600	179.588	-0.624309	0.131059	5.88e-07	3.76e-06	0
TraesCS1A02G206700	213.249	0.0143003	0.10999	0.893638	0.93274	0
TraesCS1A02G206800	19.4329	0.0980076	0.290583	0.684088	0.77979	0
TraesCS1A02G206900	513.662	0.304523	0.153823	0.0360274	0.0742799	0
TraesCS1A02G207000	21.1966	-0.779044	0.27944	0.00100718	0.00323	0
TraesCS1A02G207100	9.94529	-1.00956	0.338236	0.000312905	0.00113328	0
TraesCS1A02G207500	0.95335	0.784512	1.01507	0.0711736	0.131767	0
TraesCS1A02G207600	2.9552	0.403081	0.549072	0.241238	0.356567	0
TraesCS1A02G207700	122.958	0.328663	0.0962808	0.000477389	0.00165273	0
TraesCS1A02G207900	27.7886	-0.699328	0.473662	0.0366636	0.0754097	0
TraesCS1A02G208000	44.5778	0.413125	0.187626	0.0163456	0.0376552	0
TraesCS1A02G208100	15.8562	1.79046	0.389997	2.88e-07	1.96e-06	1
TraesCS1A02G208300	0.947116	1.39639	0.913255	0.00775664	0.0197002	0
TraesCS1A02G208400	196.365	1.29614	0.230021	1.53e-09	1.57e-08	0
TraesCS1A02G208500	275.325	0.0573072	0.0877791	0.506297	0.627719	0
TraesCS1A02G208600	178.967	0.278223	0.108626	0.0083939	0.0210919	0
TraesCS1A02G208800	0.423736	-0.168068	0.910285	0.571992	NA	0
TraesCS1A02G208900	5.17601	-0.0504029	0.461165	0.870344	0.916679	0
TraesCS1A02G209000	3.07609	-0.813952	0.585302	0.0332037	0.0693109	0
TraesCS1A02G209100	345.844	-1.49618	0.356911	2.01e-06	1.16e-05	0
TraesCS1A02G209200	50.0703	-0.0789777	0.12282	0.50545	0.626928	0
TraesCS1A02G209400	117.802	-0.739715	0.123044	3.54e-10	4.04e-09	0
TraesCS1A02G209500	56.3824	0.241734	0.144004	0.0777587	0.141969	0
TraesCS1A02G209600	399.961	-0.414636	0.0763755	3.55e-08	2.83e-07	0
TraesCS1A02G210200	395.567	-0.215518	0.301752	0.382841	0.509427	0
TraesCS1A02G210300	67.5536	0.248285	0.160003	0.0990798	0.173392	0
TraesCS1A02G210400	13.2496	-1.30102	0.312281	2.45e-06	1.39e-05	0
TraesCS1A02G210500	15.3108	0.127601	0.271865	0.579464	0.693156	0
TraesCS1A02G210600	102.846	-0.0787173	0.118168	0.491399	0.613939	0
TraesCS1A02G210700	19.7842	0.769159	0.309048	0.00256768	0.00742814	0
TraesCS1A02G210800	32.2004	-0.569394	0.207544	0.00226421	0.00664815	0
TraesCS1A02G210900	2.79193	0.967811	1.00853	0.040337	0.0817788	0
TraesCS1A02G211000	526.505	-0.0729194	0.330907	0.780146	0.852529	0
TraesCS1A02G211100	3.30592	1.09162	0.710948	0.0139705	0.0328846	0
TraesCS1A02G211300	25.345	1.88917	0.377399	3.61e-08	2.88e-07	1
TraesCS1A02G211400	5.66194	0.0345207	0.41006	0.906183	0.941294	0
TraesCS1A02G211500	42.0345	-2.67058	0.47004	3.88e-10	4.41e-09	1
TraesCS1A02G211600	55.8423	0.368633	0.166376	0.0176946	0.0403079	0
TraesCS1A02G211900	75.2507	0.212162	0.117202	0.0614414	0.116563	0
TraesCS1A02G212000	33.7809	-2.99879	0.576061	3.6e-09	3.45e-08	1
TraesCS1A02G212400	0.643251	0.133307	0.707344	0.696159	0.789468	0
TraesCS1A02G212600	1.75855	0.371043	0.786428	0.310696	0.434199	0
TraesCS1A02G212700	115.067	-0.316415	0.247953	0.141428	0.232218	0
TraesCS1A02G212800	745.573	0.300001	0.06385	2.07e-06	1.19e-05	0
TraesCS1A02G212900	172.027	1.43873	0.212482	1.27e-12	2.11e-11	0
TraesCS1A02G213000	252.591	0.968421	0.136167	1.1e-13	2.12e-12	0
TraesCS1A02G213100	95.082	0.18614	0.109978	0.0815799	0.147641	0
TraesCS1A02G213200	0.340291	0.247338	0.876804	0.449466	NA	0
TraesCS1A02G213300	30.6033	0.0412964	0.173781	0.79889	0.865905	0
TraesCS1A02G213400	592.647	-0.0933568	0.109395	0.380237	0.506721	0
TraesCS1A02G213600	227.828	-0.188877	0.21851	0.33438	0.459919	0
TraesCS1A02G213700	0.844635	0.0142209	0.833188	0.963657	0.977825	0
TraesCS1A02G213800	10.4864	0.42235	0.328866	0.106814	0.184514	0
TraesCS1A02G213900	118.236	-0.122554	0.118833	0.286489	0.407902	0
TraesCS1A02G214100	33.9287	1.26084	0.184976	8.57e-13	1.46e-11	0
TraesCS1A02G214200	19.876	0.101815	0.208743	0.589743	0.701449	0
TraesCS1A02G214300	331.141	-0.0924745	0.130695	0.461612	0.586314	0
TraesCS1A02G214316	2.93627	0.848072	0.501825	0.01658	0.0381144	0
TraesCS1A02G214400	8.17958	1.11131	0.391494	0.000432601	0.00151364	0
TraesCS1A02G214600	720.952	1.11247	0.188993	3.43e-10	3.92e-09	0
TraesCS1A02G214700	1.02893	-0.32839	0.778059	0.361286	0.487533	0
TraesCS1A02G215100	7.57754	1.0629	0.385336	0.000601613	0.00203448	0
TraesCS1A02G215300	21.0966	-0.797965	0.267684	0.000508723	0.00174951	0
TraesCS1A02G215400	1028.6	0.167254	0.118428	0.14439	0.236106	0
TraesCS1A02G215500	157.685	0.474571	0.265433	0.0357047	0.0737159	0
TraesCS1A02G215600	90.8318	-0.86083	0.135806	2.89e-11	3.91e-10	0
TraesCS1A02G215700	363.244	-1.08071	0.127219	1.72e-18	6.34e-17	0
TraesCS1A02G215800	81.3496	-0.0422919	0.146058	0.760979	0.838294	0
TraesCS1A02G215900	2.38694	0.782168	1.11447	0.063933	0.120466	0
TraesCS1A02G216100	1.08281	-0.329207	0.528011	0.32509	0.449828	0
TraesCS1A02G216300	45.4574	0.0837045	0.166586	0.59209	0.703343	0
TraesCS1A02G216700	201.116	-0.0497561	0.198667	0.783893	0.855239	0
TraesCS1A02G216800	50.7846	0.0604963	0.128848	0.625605	0.732204	0
TraesCS1A02G216900	162.527	-0.288805	0.0962862	0.00215365	0.00635808	0
TraesCS1A02G217000	0.370507	0.140541	0.725021	0.680046	NA	0
TraesCS1A02G217100	48.6668	-2.513	0.56115	2.22e-07	1.54e-06	1
TraesCS1A02G217200	187.054	0.774857	0.102526	6.77e-15	1.54e-13	0
TraesCS1A02G217300	1853.69	0.496798	0.0892615	1.29e-08	1.11e-07	0
TraesCS1A02G217400	23.512	3.29008	0.345976	3.29e-23	2.04e-21	1
TraesCS1A02G217500	28.716	0.785726	0.214339	4.32e-05	0.000188395	0
TraesCS1A02G217600	16.5524	-0.842408	0.238837	6.29e-05	0.000265298	0
TraesCS1A02G217800	24.6604	0.0179696	0.249682	0.933935	0.959174	0
TraesCS1A02G217900	415.637	-0.395645	0.136877	0.00244116	0.00710386	0
TraesCS1A02G218000	160.226	-0.942472	0.191427	9.15e-08	6.81e-07	0
TraesCS1A02G218100	106.552	-1.75427	0.527473	4.39e-05	0.000191096	1
TraesCS1A02G218200	30.2443	-0.0697948	0.231255	0.733096	0.817857	0
TraesCS1A02G218300	1.90981	0.0804882	0.487048	0.798896	0.865905	0
TraesCS1A02G218400	33.6433	-0.86995	0.240456	4.11e-05	0.000180033	0
TraesCS1A02G218500	9.78613	1.00925	0.310349	0.000122959	0.000487218	0
TraesCS1A02G218700	538.758	0.194804	0.0755381	0.00894821	0.0223115	0
TraesCS1A02G218800	530.697	0.36699	0.197896	0.0415186	0.0837916	0
TraesCS1A02G218900	249.791	-0.708737	0.127739	6.34e-09	5.81e-08	0
TraesCS1A02G219000	36.5002	0.359047	0.198212	0.0464565	0.0921337	0
TraesCS1A02G219200	38.9602	0.282903	0.233647	0.169311	0.268654	0
TraesCS1A02G219400	331.23	0.0251207	0.116319	0.82367	0.883696	0
TraesCS1A02G219500	9.92482	-1.2645	0.455722	0.000432765	0.00151404	0
TraesCS1A02G219800	26.3547	2.68282	0.248077	1e-28	1.09e-26	1
TraesCS1A02G219900	15.256	-0.130201	0.355456	0.632693	0.737544	0
TraesCS1A02G220000	3.25274	1.70358	0.818994	0.00152031	0.00466676	1
TraesCS1A02G220100	8.18397	-0.49718	0.488815	0.133163	0.221052	0
TraesCS1A02G220200	237.918	-0.127609	0.0782593	0.098108	0.17195	0
TraesCS1A02G220300	22.6046	0.496571	0.434768	0.110515	0.189722	0
TraesCS1A02G220400	2.3068	1.1612	0.754225	0.0120774	0.0289742	0
TraesCS1A02G220500	8.95647	-0.48943	0.566228	0.166587	0.265272	0
TraesCS1A02G220800	78.1922	0.175516	0.13027	0.160846	0.257692	0
TraesCS1A02G220900	3.38129	1.11027	0.639617	0.00886353	0.0221265	0
TraesCS1A02G221000	85.325	0.684606	0.31645	0.00794513	0.0201126	0
TraesCS1A02G221100	903.491	-0.186118	0.0800636	0.0182674	0.0414383	0
TraesCS1A02G221200	8.83863	0.194537	0.446925	0.526148	0.646233	0
TraesCS1A02G221300	2.53796	0.266512	0.446251	0.387574	0.514193	0
TraesCS1A02G221400	108.025	-0.114275	0.304284	0.645191	0.748134	0
TraesCS1A02G221500	21.8982	-0.12809	0.19752	0.477872	0.601725	0
TraesCS1A02G221600	0.565324	0.0636679	0.887906	0.827707	0.886332	0
TraesCS1A02G221700	56.4194	-0.474485	0.415035	0.116782	0.198514	0
TraesCS1A02G221800	138.952	-0.480275	0.109473	5.91e-06	3.1e-05	0
TraesCS1A02G221900	418.219	-0.171461	0.149371	0.226435	0.338789	0
TraesCS1A02G222000	254.988	-0.167844	0.0956178	0.0728825	0.134398	0
TraesCS1A02G222200	97.6918	-0.186497	0.118697	0.1043	0.18094	0
TraesCS1A02G222500	2.95253	0.271533	0.478155	0.393942	0.520632	0
TraesCS1A02G222600	0.320523	0.23452	0.870447	0.472256	NA	0
TraesCS1A02G222700	64.9786	0.217979	0.272007	0.343815	0.469376	0
TraesCS1A02G222800	364.36	0.719154	0.128843	5.02e-09	4.69e-08	0
TraesCS1A02G222900	383.533	0.375211	0.278687	0.108926	0.187445	0
TraesCS1A02G223000	33.6555	-0.103418	0.176761	0.52936	0.648902	0
TraesCS1A02G223100	17.4533	0.285819	0.175786	0.0799911	0.145259	0
TraesCS1A02G223200	120.307	-0.330332	0.122631	0.00517875	0.0137825	0
TraesCS1A02G223300	342.882	-0.781288	0.164298	3.36e-07	2.26e-06	0
TraesCS1A02G223600	5.51893	-2.20019	0.88034	0.000275112	0.00100976	1
TraesCS1A02G223700	288.124	-0.704562	0.085088	2.7e-17	8.5e-16	0
TraesCS1A02G223800	435.809	0.125885	0.0911052	0.158893	0.255122	0
TraesCS1A02G223900	80.0399	0.242821	0.130493	0.052598	0.102383	0
TraesCS1A02G224000	680.2	-0.208832	0.0728383	0.0036899	0.0102351	0
TraesCS1A02G224700	830.202	-0.0726592	0.13617	0.577511	0.691441	0
TraesCS1A02G224800	164.037	-0.0390982	0.113652	0.723	0.810226	0
TraesCS1A02G225000	341.073	-1.07598	0.123119	2.04e-19	8.44e-18	0
TraesCS1A02G225100	16.1471	1.78529	0.405767	6.81e-07	4.3e-06	1
TraesCS1A02G225200	116.068	-0.275204	0.16106	0.0690052	0.128434	0
TraesCS1A02G225600	101.279	0.361559	0.103242	0.00032149	0.00116087	0
TraesCS1A02G225700	0.899586	0.41894	0.690594	0.25775	0.375967	0
TraesCS1A02G225800	0.732114	0.331441	0.869155	0.340287	0.465963	0
TraesCS1A02G226100	35.0051	0.701419	0.186769	4.02e-05	0.000176586	0
TraesCS1A02G226200	2.41851	-0.757353	0.513548	0.0320587	0.0672156	0
TraesCS1A02G226300	150.174	-0.307327	0.135143	0.0174171	0.0397629	0
TraesCS1A02G226400	22.423	0.119672	0.177329	0.467884	0.592167	0
TraesCS1A02G226500	109.583	-0.556151	0.0891443	1.78e-10	2.12e-09	0
TraesCS1A02G226600	23.0978	0.195147	0.23315	0.342884	0.468409	0
TraesCS1A02G226700	5.93605	0.142943	0.413674	0.628039	0.734084	0
TraesCS1A02G226800	0.606146	-0.29379	0.761146	0.408778	0.535542	0
TraesCS1A02G226900	21.7477	-0.307747	0.199706	0.0901966	0.160428	0
TraesCS1A02G227000	159.596	0.0144295	0.12382	0.903897	0.939765	0
TraesCS1A02G227200	184.711	-0.30295	0.40052	0.300848	0.423616	0
TraesCS1A02G227300	85.963	-0.99498	0.455313	0.00362758	0.010086	0
TraesCS1A02G227400	1.3818	0.92857	0.6972	0.0286984	0.0611171	0
TraesCS1A02G227500	0.941824	0.804838	0.894223	0.0672967	0.125772	0
TraesCS1A02G227600	520.015	-0.0676138	0.285288	0.776292	0.849733	0
TraesCS1A02G227700	1.33333	0.00104163	0.518242	0.997422	0.998521	0
TraesCS1A02G228000	57.0032	-0.554312	0.254894	0.011468	0.0276942	0
TraesCS1A02G228100	11.5579	0.12139	0.247354	0.572732	0.687151	0
TraesCS1A02G228200	198.5	0.094634	0.202043	0.606847	0.716304	0
TraesCS1A02G228300	222.158	-0.620006	0.130087	5.9e-07	3.77e-06	0
TraesCS1A02G228400	0.620237	0.425303	0.853876	0.250642	0.367538	0
TraesCS1A02G228500	21.0468	1.01407	0.518049	0.00629897	0.0164012	0
TraesCS1A02G228600	22.1466	0.233777	0.163798	0.128264	0.21434	0
TraesCS1A02G228700	15.5376	0.734321	0.526524	0.0395475	0.0804049	0
TraesCS1A02G228800	0.503653	-0.0852066	0.691608	0.801709	NA	0
TraesCS1A02G228900	45.8836	0.16611	0.139909	0.213837	0.323903	0
TraesCS1A02G229000	2.217	0.150583	0.510456	0.641054	0.744816	0
TraesCS1A02G229100	0.653201	-0.0818593	0.654922	0.809404	0.873562	0
TraesCS1A02G229300	0.531825	0.406469	0.935325	0.246307	NA	0
TraesCS1A02G229400	17.8772	1.21629	0.256658	1.8e-07	1.27e-06	0
TraesCS1A02G229500	36.3489	2.00396	0.291143	4.1e-13	7.3e-12	1
TraesCS1A02G229600	6.92422	1.52259	0.456817	5.35e-05	0.000228918	1
TraesCS1A02G229700	65.671	0.250152	0.125335	0.038213	0.0781204	0
TraesCS1A02G229800	99.9506	0.390716	0.210176	0.0387086	0.0789877	0
TraesCS1A02G229900	53.8258	1.83922	0.170738	4.43e-28	4.51e-26	1
TraesCS1A02G230000	125.154	-0.190561	0.0928423	0.0361846	0.0745548	0
TraesCS1A02G230100	179.158	0.251729	0.0966412	0.00771944	0.0196221	0
TraesCS1A02G230300	5.98337	2.32446	0.568562	1.45e-06	8.62e-06	1
TraesCS1A02G230400	960.114	-0.0432102	0.260172	0.846562	0.899539	0
TraesCS1A02G230500	3.47266	0.330299	0.572747	0.338054	0.463803	0
TraesCS1A02G230600	130.582	-0.0739259	0.156847	0.617814	0.725556	0
TraesCS1A02G230900	7.26902	1.53759	0.366129	1.91e-06	1.1e-05	1
TraesCS1A02G231000	112.545	0.169734	0.144135	0.216287	0.32685	0
TraesCS1A02G231100	213.994	0.233221	0.110964	0.0304164	0.0642257	0
TraesCS1A02G231400	309.069	-1.3699	0.171525	1.45e-16	4.13e-15	0
TraesCS1A02G231500	0.371698	0.125741	0.778531	0.705458	NA	0
TraesCS1A02G231700	2.81158	0.959607	0.713293	0.0261898	0.0565333	0
TraesCS1A02G231800	1.1897	0.274307	0.70818	0.439253	0.565136	0
TraesCS1A02G231900	5.32618	0.474275	0.41495	0.116895	0.198643	0
TraesCS1A02G232000	15.386	0.536181	0.278757	0.0220885	0.0488135	0
TraesCS1A02G232300	90.6873	0.264661	0.219397	0.177067	0.278697	0
TraesCS1A02G232400	3.76198	1.83947	0.554097	4.1e-05	0.000179583	1
TraesCS1A02G232500	6.36726	-0.71633	0.892756	0.0916932	0.162639	0
TraesCS1A02G232600	3.58275	-0.760282	0.754949	0.0694113	0.129077	0
TraesCS1A02G232800	0.554105	-0.612201	0.96922	0.124585	NA	0
TraesCS1A02G232900	4.20148	0.212251	0.346031	0.429665	0.555905	0
TraesCS1A02G233100	5.52068	0.288797	0.29166	0.2318	0.345127	0
TraesCS1A02G233200	181.262	-0.0446478	0.12888	0.718844	0.806993	0
TraesCS1A02G233300	3.15895	1.061	0.899203	0.0266457	0.0573755	0
TraesCS1A02G233400	116.464	0.718803	0.116096	1.25e-10	1.53e-09	0
TraesCS1A02G233500	34.2965	-0.00287231	0.151183	0.98402	0.990317	0
TraesCS1A02G233600	225.93	0.545219	0.100821	2.67e-08	2.18e-07	0
TraesCS1A02G233700	225.146	0.0747716	0.0844054	0.367787	0.494181	0
TraesCS1A02G233900	22.1623	-0.0704695	0.245752	0.742211	0.824666	0
TraesCS1A02G234000	5.83904	0.609709	0.372349	0.0332602	0.0693947	0
TraesCS1A02G234100	2.64188	-0.388775	0.428565	0.203268	0.311021	0
TraesCS1A02G234200	276.383	-0.476235	0.0689048	2.54e-12	4.03e-11	0
TraesCS1A02G234300	9.1404	0.512177	0.328477	0.0509882	0.0997029	0
TraesCS1A02G234400	87.2065	0.547866	0.348027	0.0448143	0.0893315	0
TraesCS1A02G234500	13.8757	-0.300917	0.458861	0.337217	0.462883	0
TraesCS1A02G234600	4410.76	-3.61561	0.316747	4.33e-32	6.58e-30	1
TraesCS1A02G234800	98.5514	-0.565959	0.317296	0.0275829	0.0590844	0
TraesCS1A02G234900	286.822	-0.225123	0.0985541	0.0193924	0.0436622	0
TraesCS1A02G235000	2.65564	4.33008	0.748218	3.05e-11	4.1e-10	1
TraesCS1A02G235100	13.0077	0.431538	0.341405	0.107776	0.185849	0
TraesCS1A02G235200	26.6395	0.480588	0.375156	0.0919646	0.163036	0
TraesCS1A02G235300	3.60026	1.03714	0.542897	0.00676993	0.0174799	0
TraesCS1A02G235500	210.52	-0.27262	0.103475	0.00685103	0.0176658	0
TraesCS1A02G235600	196.385	0.0858345	0.0845371	0.301912	0.424731	0
TraesCS1A02G235700	21.8046	0.766215	0.473159	0.0232817	0.0510937	0
TraesCS1A02G235800	23.9711	0.128017	0.393513	0.656266	0.757275	0
TraesCS1A02G235900	7.83179	-0.589703	0.422079	0.0562083	0.108194	0
TraesCS1A02G236000	9.36456	1.24871	0.389288	0.000106202	0.000426726	0
TraesCS1A02G236100	78.4378	-0.436755	0.160851	0.00374499	0.0103747	0
TraesCS1A02G236300	7.61551	3.74305	0.582302	1.13e-12	1.89e-11	1
TraesCS1A02G236400	25.1366	-0.101992	0.209417	0.59006	0.701693	0
TraesCS1A02G236500	29.9758	0.637862	0.157373	1.48e-05	7.15e-05	0
TraesCS1A02G236600	109.089	-0.0603778	0.0829235	0.459417	0.584259	0
TraesCS1A02G236700	62.0058	-0.0409738	0.115213	0.713821	0.803185	0
TraesCS1A02G237000	51.982	-0.0228026	0.762991	0.94488	0.966187	0
TraesCS1A02G237100	89.6036	0.190328	0.116699	0.0921249	0.163255	0
TraesCS1A02G237200	170.495	0.236975	0.0903083	0.00745188	0.0190241	0
TraesCS1A02G237500	1.12448	0.60025	0.610774	0.10782	0.185917	0
TraesCS1A02G237600	1.12448	0.60025	0.610774	0.10782	0.185917	0
TraesCS1A02G237800	484.734	1.01149	0.198345	3.24e-08	2.61e-07	0
TraesCS1A02G238000	7.36834	1.66252	0.396152	1.79e-06	1.04e-05	1
TraesCS1A02G238100	1.58727	0.040869	0.497901	0.897763	0.935631	0
TraesCS1A02G238400	11.4152	0.309624	0.259797	0.164437	0.262415	0
TraesCS1A02G238600	1.53117	0.25795	0.508488	0.429236	0.555455	0
TraesCS1A02G238700	868.112	-0.586859	0.347677	0.0318801	0.0669154	0
TraesCS1A02G238800	74.4465	-0.598867	0.548372	0.0923605	0.16358	0
TraesCS1A02G238900	502.52	0.0739945	0.0726509	0.302522	0.425364	0
TraesCS1A02G239000	761.006	-0.931873	0.120148	8.87e-16	2.28e-14	0
TraesCS1A02G239100	571.834	-0.860223	0.0759661	1.18e-30	1.56e-28	0
TraesCS1A02G239300	23.5203	3.15085	0.31331	1.75e-25	1.37e-23	1
TraesCS1A02G239400	33.3901	-0.236035	0.494832	0.463433	0.587921	0
TraesCS1A02G239500	12.4465	0.780453	0.544121	0.0329259	0.0688109	0
TraesCS1A02G239600	188.698	1.42896	0.318894	5.79e-07	3.71e-06	0
TraesCS1A02G239700	142.097	1.00726	0.206701	1.06e-07	7.82e-07	0
TraesCS1A02G239800	247.097	0.0774441	0.0794565	0.322635	0.447232	0
TraesCS1A02G240000	62.9618	0.0478251	0.152067	0.74006	0.823097	0
TraesCS1A02G240100	27.5157	1.40024	0.244527	9.24e-10	9.83e-09	0
TraesCS1A02G240200	39.1062	0.280428	0.188863	0.106048	0.18341	0
TraesCS1A02G240300	16.0277	0.728496	0.22813	0.00030347	0.00110323	0
TraesCS1A02G240400	121.579	-0.00702775	0.132409	0.955923	0.973007	0
TraesCS1A02G240500	0.557622	-0.119582	0.662637	0.725993	NA	0
TraesCS1A02G240600	211.494	0.10811	0.0840334	0.190923	0.295803	0
TraesCS1A02G241000	868.456	-0.936353	0.1078	3.72e-19	1.51e-17	0
TraesCS1A02G241100	3.64197	-0.644844	0.422102	0.0379164	0.0776091	0
TraesCS1A02G241200	2.6553	0.428839	0.482939	0.188516	0.2929	0
TraesCS1A02G241300	165.365	-0.111648	0.0920901	0.216244	0.326811	0
TraesCS1A02G241400	20.44	0.451637	0.390772	0.121517	0.205139	0
TraesCS1A02G241500	18.2174	0.103429	0.410136	0.724425	0.811142	0
TraesCS1A02G241600	61.8409	1.76493	0.290643	1.05e-10	1.3e-09	1
TraesCS1A02G241700	24.0668	0.811582	0.216106	2.78e-05	0.000126516	0
TraesCS1A02G241800	2.88812	1.79942	0.761205	0.000676466	0.00225745	1
TraesCS1A02G241900	813.007	0.667828	0.135719	2.24e-07	1.56e-06	0
TraesCS1A02G242000	1.90444	1.76451	0.850684	0.00139998	0.00433873	1
TraesCS1A02G242100	61.4999	0.491708	0.243614	0.0202972	0.0453964	0
TraesCS1A02G242200	13.5436	0.341564	0.240793	0.104529	0.181273	0
TraesCS1A02G242300	70.0891	0.522793	0.156072	0.000356986	0.001274	0
TraesCS1A02G242400	59.0981	-0.940897	0.273384	6.91e-05	0.00028894	0
TraesCS1A02G242500	20.2803	0.732368	0.301338	0.00336535	0.00943902	0
TraesCS1A02G242600	298.991	0.0936191	0.22313	0.638155	0.742323	0
TraesCS1A02G242800	2.52849	1.40181	0.618275	0.00152275	0.00467306	0
TraesCS1A02G242900	105.607	0.050916	0.0998952	0.601943	0.712023	0
TraesCS1A02G243000	56.6989	-0.651452	0.208088	0.000489887	0.00169136	0
TraesCS1A02G243100	120.872	0.431632	0.187748	0.0121287	0.0290827	0
TraesCS1A02G243200	4.01558	-0.361418	0.382265	0.206883	0.315424	0
TraesCS1A02G243300	313.541	-0.00917809	0.0759305	0.902506	0.938777	0
TraesCS1A02G243400	52.3371	4.19305	0.460797	5.46e-22	3.03e-20	1
TraesCS1A02G243700	410.497	0.0366953	0.138672	0.782047	0.853964	0
TraesCS1A02G243900	7.16013	-0.136527	0.421299	0.646359	0.749094	0
TraesCS1A02G244100	16.5143	0.529087	0.223561	0.00756056	0.0192639	0
TraesCS1A02G244200	42.2971	0.0578195	0.209005	0.759735	0.837297	0
TraesCS1A02G244300	6.7514	-1.18442	0.495022	0.00149202	0.00458895	0
TraesCS1A02G244400	55.1313	0.239993	0.198671	0.185067	0.288702	0
TraesCS1A02G244600	59.2816	-0.0306375	0.135697	0.813744	0.87663	0
TraesCS1A02G244700	166.069	0.383945	0.11501	0.000556045	0.00189645	0
TraesCS1A02G244900	100.44	-0.21956	0.116644	0.0518581	0.10114	0
TraesCS1A02G245000	334.673	-0.133454	0.0845735	0.108586	0.186982	0
TraesCS1A02G245100	19.158	0.191511	0.312914	0.448595	0.573969	0
TraesCS1A02G245200	11.4092	-0.0597115	0.20413	0.747513	0.828681	0
TraesCS1A02G245300	252.729	-0.131315	0.0674141	0.0489877	0.0963547	0
TraesCS1A02G245400	2.52479	0.00706228	0.421656	0.981012	0.988538	0
TraesCS1A02G245500	253.064	-0.949135	0.181636	1.82e-08	1.53e-07	0
TraesCS1A02G245600	129.907	0.0807067	0.135659	0.534685	0.653766	0
TraesCS1A02G245700	58.8436	0.292275	0.128896	0.0182241	0.0413452	0
TraesCS1A02G245800	12.4509	1.87509	0.672884	0.000200515	0.000759645	1
TraesCS1A02G246000	0.792437	0.190295	0.632975	0.58012	0.693698	0
TraesCS1A02G246100	33.2201	0.144988	0.640949	0.671406	0.7699	0
TraesCS1A02G246200	707.28	-0.0524569	0.246546	0.807034	0.871766	0
TraesCS1A02G246300	13.1916	0.043061	0.484234	0.891202	0.930953	0
TraesCS1A02G246400	148.16	-0.949012	0.170151	2.52e-09	2.48e-08	0
TraesCS1A02G246500	59.1992	-0.969296	0.207856	3.22e-07	2.17e-06	0
TraesCS1A02G246600	421.094	-0.488366	0.134692	0.000142973	0.000559125	0
TraesCS1A02G246700	65.7426	0.0863022	0.115513	0.440922	0.566593	0
TraesCS1A02G246800	372.941	1.319	0.230866	9.79e-10	1.04e-08	0
TraesCS1A02G246900	696.748	-0.118887	0.0784008	0.123974	0.208542	0
TraesCS1A02G247100	34.0261	2.30761	0.428868	3.22e-09	3.11e-08	1
TraesCS1A02G247200	54.3222	-0.0505892	0.257733	0.819582	0.880753	0
TraesCS1A02G247400	4.49645	0.742645	0.463466	0.0255206	0.0553065	0
TraesCS1A02G247500	3.60781	1.61286	0.647315	0.000630325	0.00211978	1
TraesCS1A02G247700	39.0089	0.214547	0.159489	0.153129	0.247706	0
TraesCS1A02G247800	67.3541	2.2803	0.301464	2e-15	4.89e-14	1
TraesCS1A02G247900	198.118	-0.261182	0.140314	0.0509921	0.0997078	0
TraesCS1A02G248000	11.3438	0.200617	0.384393	0.481353	0.6049	0
TraesCS1A02G248100	19.7635	1.13343	0.358554	0.000142145	0.000556221	0
TraesCS1A02G248200	71.1674	0.833094	0.141407	5.27e-10	5.85e-09	0
TraesCS1A02G248300	39.5345	-0.266798	0.230162	0.189891	0.294629	0
TraesCS1A02G248400	307.832	0.0654179	0.0958729	0.485781	0.6089	0
TraesCS1A02G248600	47.7671	0.692347	0.133415	4.97e-08	3.87e-07	0
TraesCS1A02G248700	39.1033	2.16082	0.864956	0.000291668	0.00106469	1
TraesCS1A02G248800	181.309	-0.0650353	0.133086	0.610654	0.719556	0
TraesCS1A02G248900	26.7061	0.0615157	0.252934	0.778606	0.851539	0
TraesCS1A02G249000	63.8054	0.8246	0.261057	0.000256706	0.000949209	0
TraesCS1A02G249100	5.63915	0.0366291	0.523524	0.909869	0.94363	0
TraesCS1A02G249200	11.7811	1.4533	0.248606	4.62e-10	5.18e-09	0
TraesCS1A02G249300	93.7921	0.0914514	0.123924	0.444409	0.569926	0
TraesCS1A02G249400	158.041	-0.00829506	0.0985005	0.931368	0.957588	0
TraesCS1A02G249500	3.89124	0.724403	0.585939	0.0539247	0.104523	0
TraesCS1A02G249600	696.524	0.281424	0.282698	NA	NA	0
TraesCS1A02G249700	92.2477	0.0935056	0.91596	NA	NA	0
TraesCS1A02G249800	4.63064	0.740666	0.794442	0.0791263	0.143991	0
TraesCS1A02G250000	6.83622	0.305649	0.692636	0.392854	0.519519	0
TraesCS1A02G250100	106.458	0.986445	0.218386	6.37e-07	4.04e-06	0
TraesCS1A02G250200	2.56666	0.999925	0.715342	0.021872	0.0483976	0
TraesCS1A02G250300	422.483	-0.0980561	0.075838	0.190066	0.294838	0
TraesCS1A02G250400	158.848	-1.14646	0.118744	4.2e-23	2.58e-21	0
TraesCS1A02G250500	7.93653	0.450203	0.512803	0.180958	0.283504	0
TraesCS1A02G250700	9.14527	2.75264	0.548319	1.26e-08	1.09e-07	1
TraesCS1A02G250800	33.5959	-0.146545	0.160964	0.333465	0.458921	0
TraesCS1A02G250900	204.121	-0.0822233	0.0643253	0.196849	0.303181	0
TraesCS1A02G251000	145.634	0.45356	0.106833	1.21e-05	5.97e-05	0
TraesCS1A02G251100	38.9404	-0.0809694	0.190309	0.643693	0.746893	0
TraesCS1A02G251200	2191.26	-0.333083	0.148186	0.0176856	0.0402915	0
TraesCS1A02G251300	2.35734	0.751264	0.513875	0.0333527	0.069548	0
TraesCS1A02G251400	533.369	-0.533948	0.193159	0.00239275	0.00697995	0
TraesCS1A02G251500	79.7761	0.348302	0.124482	0.00363775	0.0101115	0
TraesCS1A02G251600	990.22	-0.890493	0.1	5.87e-20	2.59e-18	0
TraesCS1A02G251700	342.159	-0.0178114	0.145043	0.897423	0.935398	0
TraesCS1A02G251800	26.0091	0.131208	0.201236	0.473996	0.59806	0
TraesCS1A02G251900	51.7726	-2.25033	0.40525	1.33e-09	1.38e-08	1
TraesCS1A02G252000	92.9536	-0.238925	0.121782	0.0420725	0.0847239	0
TraesCS1A02G252300	145.395	0.663484	0.14694	1.68e-06	9.82e-06	0
TraesCS1A02G252400	569.55	0.293203	0.13934	0.0274017	0.0587717	0
TraesCS1A02G252500	11.0033	0.965802	0.228186	2.47e-06	1.4e-05	0
TraesCS1A02G252700	379.947	0.46098	0.203269	0.0120765	0.0289729	0
TraesCS1A02G252900	35.5324	0.174305	0.353492	0.521376	0.64169	0
TraesCS1A02G253000	134.822	0.509392	0.0917391	1.33e-08	1.15e-07	0
TraesCS1A02G253100	0.991217	1.38547	0.837434	0.00632334	0.0164557	0
TraesCS1A02G253200	22.2713	2.57968	0.470069	1.29e-09	1.34e-08	1
TraesCS1A02G253300	0.736278	0.810656	0.943521	0.0668688	0.125103	0
TraesCS1A02G253400	1724.41	-0.0319115	0.155946	0.828632	0.886886	0
TraesCS1A02G253600	3.37316	0.452472	0.853993	NA	NA	0
TraesCS1A02G253700	0.694844	0.752388	0.847139	0.0792036	0.144091	0
TraesCS1A02G253800	0.676611	0.563731	0.861791	0.155643	0.250998	0
TraesCS1A02G253900	202.543	-0.0989513	0.380431	0.726076	0.812284	0
TraesCS1A02G254000	221.997	-0.274607	0.369879	0.326421	0.451235	0
TraesCS1A02G254100	118.047	-0.0281112	0.156631	0.849358	0.901538	0
TraesCS1A02G254200	486.148	-0.439797	0.0914164	8.75e-07	5.41e-06	0
TraesCS1A02G254400	766.333	0.0038332	0.116427	0.9729	0.983684	0
TraesCS1A02G254500	107.129	0.191403	0.144791	0.164862	0.262964	0
TraesCS1A02G254600	132.327	-1.54106	0.277456	2.45e-09	2.42e-08	1
TraesCS1A02G255000	436.007	0.142832	0.0665004	0.029991	0.0634766	0
TraesCS1A02G255100	325.565	-0.390894	0.174212	0.0155917	0.0361537	0
TraesCS1A02G255200	17.9204	0.238281	0.189084	0.170395	0.270106	0
TraesCS1A02G255300	198.046	-0.396478	0.123721	0.000863157	0.00281332	0
TraesCS1A02G255400	255.02	0.158862	0.151851	0.269511	0.389056	0
TraesCS1A02G255800	169.83	1.31034	0.382753	4.66e-05	0.000201626	0
TraesCS1A02G255900	188.984	-0.301882	0.0667136	4.76e-06	2.55e-05	0
TraesCS1A02G256100	63.1552	0.118392	0.118718	0.302743	0.425617	0
TraesCS1A02G256200	50.7233	0.243186	0.115842	0.030161	0.0637764	0
TraesCS1A02G256300	687.877	-0.163453	0.0586379	0.00495167	0.0132497	0
TraesCS1A02G256400	380.434	-0.293978	0.0849661	0.000428711	0.00150098	0
TraesCS1A02G256800	34.6058	-0.379063	0.184731	0.0257231	0.0556713	0
TraesCS1A02G256900	6.70607	1.06957	0.317285	7.26e-05	0.000301927	0
TraesCS1A02G257000	25.2209	0.0241745	0.509565	0.93989	0.96292	0
TraesCS1A02G257100	14.5039	0.485297	0.263335	0.0307457	0.0648123	0
TraesCS1A02G257200	31.8641	1.05447	0.625377	0.0109859	0.0266958	0
TraesCS1A02G257300	208.979	-0.16296	0.249523	0.451719	0.576905	0
TraesCS1A02G257400	12.4543	-2.01572	0.319961	1.98e-11	2.74e-10	1
TraesCS1A02G257500	78.7525	-0.0406802	0.367238	0.883231	0.925599	0
TraesCS1A02G257600	0.797028	0.251856	0.721109	0.474317	0.598339	0
TraesCS1A02G257900	127.956	0.108159	0.11301	0.324149	0.448841	0
TraesCS1A02G258000	256.069	1.17626	0.184357	1.54e-11	2.17e-10	0
TraesCS1A02G258100	266.906	0.208048	0.16842	0.186618	0.290498	0
TraesCS1A02G258200	930.392	-0.11558	0.0852478	0.1679	0.266933	0
TraesCS1A02G258300	131.628	-0.261589	0.156409	0.0761821	0.139513	0
TraesCS1A02G258400	170.747	-0.640437	0.134382	5.46e-07	3.51e-06	0
TraesCS1A02G258700	11.7233	0.997302	0.303766	0.000112069	0.000447919	0
TraesCS1A02G258800	151.842	1.15298	0.221404	1.64e-08	1.39e-07	0
TraesCS1A02G258900	15.7641	1.42664	0.234678	1.13e-10	1.39e-09	0
TraesCS1A02G259000	104.283	0.550801	0.117894	1.22e-06	7.32e-06	0
TraesCS1A02G259100	2127.07	1.2212	0.561739	0.0025462	0.00737491	0
TraesCS1A02G259200	321.621	-0.876611	0.153419	1.34e-09	1.39e-08	0
TraesCS1A02G259300	89.3772	0.401912	0.132469	0.00151325	0.00464768	0
TraesCS1A02G259400	134.184	0.239986	0.107851	0.0221305	0.0488929	0
TraesCS1A02G259500	131.234	-0.77985	0.175537	1.53e-06	9.05e-06	0
TraesCS1A02G259600	695.337	-0.799964	0.207402	1.9e-05	8.96e-05	0
TraesCS1A02G259700	1126.16	0.231034	0.182089	0.17007	0.269656	0
TraesCS1A02G259800	13.0194	1.07077	0.504246	0.00372501	0.0103245	0
TraesCS1A02G259900	17.0333	-1.37319	0.403779	4.79e-05	0.000207089	0
TraesCS1A02G260000	3.01536	1.6942	0.587125	0.000187637	0.00071565	1
TraesCS1A02G260100	119.757	0.217418	0.0813397	0.0066174	0.0171326	0
TraesCS1A02G260200	63.0193	0.938149	0.158555	3.42e-10	3.92e-09	0
TraesCS1A02G260300	332.502	0.946222	0.103505	5.94e-21	2.97e-19	0
TraesCS1A02G260400	66.9732	-0.701122	0.10412	3.72e-12	5.76e-11	0
TraesCS1A02G260500	5.95941	-0.557655	0.546389	0.113813	0.194329	0
TraesCS1A02G260600	5.55109	0.184729	0.279026	0.430608	0.556921	0
TraesCS1A02G260700	129.272	0.0444501	0.165934	0.775288	0.848996	0
TraesCS1A02G260900	801.58	-0.844692	0.102204	1.78e-17	5.76e-16	0
TraesCS1A02G261000	829.978	-0.669519	0.0968067	1.19e-12	1.99e-11	0
TraesCS1A02G261200	1.91952	0.0223607	0.476477	0.942999	0.964895	0
TraesCS1A02G261300	3.27934	2.44368	0.720943	1.61e-05	7.69e-05	1
TraesCS1A02G261400	200.094	-1.31159	0.445808	0.000241556	0.000899257	0
TraesCS1A02G261500	1.61488	-0.0725396	0.504975	0.820692	0.881565	0
TraesCS1A02G261600	12.8388	1.79969	0.321702	1.7e-09	1.73e-08	1
TraesCS1A02G261800	59.2533	-0.517458	0.215285	0.00710417	0.0182472	0
TraesCS1A02G261900	2.05707	-0.945897	0.904906	0.0409432	0.0828443	0
TraesCS1A02G262000	0.95753	0.0724637	0.913742	0.795961	0.863751	0
TraesCS1A02G262100	668.708	0.0840228	0.157929	0.572973	0.687302	0
TraesCS1A02G262200	111.579	-0.174156	0.0885498	0.0451266	0.0898419	0
TraesCS1A02G262300	382.308	0.312598	0.134793	0.0153298	0.0356187	0
TraesCS1A02G262400	862.735	-0.292303	0.0676049	1.23e-05	6.03e-05	0
TraesCS1A02G262500	285.462	0.151315	0.105338	0.140385	0.230822	0
TraesCS1A02G262600	118.125	-0.786016	0.128263	1.43e-10	1.73e-09	0
TraesCS1A02G262700	3.18886	0.611655	0.799337	0.130162	0.216987	0
TraesCS1A02G262800	49.6332	-0.758976	0.135281	3.64e-09	3.48e-08	0
TraesCS1A02G263000	1020.18	-0.732901	0.0962285	5.11e-15	1.18e-13	0
TraesCS1A02G263100	1.69378	-0.693475	0.91469	0.0990603	0.173362	0
TraesCS1A02G263200	63.556	-0.993704	0.13451	1.38e-14	3e-13	0
TraesCS1A02G263300	408.662	-0.364048	0.173813	0.0241144	0.052667	0
TraesCS1A02G263400	42.9269	0.695871	0.221115	0.000397344	0.00140318	0
TraesCS1A02G263600	36.5051	0.777316	0.594103	0.0420085	0.084607	0
TraesCS1A02G263700	68.0238	1.07931	0.52817	0.00450866	0.0122089	0
TraesCS1A02G263800	204.365	-0.319108	0.135864	0.0139931	0.0329334	0
TraesCS1A02G263900	0.313363	-0.107422	0.897452	0.713786	NA	0
TraesCS1A02G264000	6.57884	2.88484	0.859887	1.03e-05	5.13e-05	1
TraesCS1A02G264100	165.322	-0.176488	0.0944013	0.0562257	0.108225	0
TraesCS1A02G264200	16.1837	-0.45257	0.273989	0.0503218	0.0986114	0
TraesCS1A02G264300	30.0273	0.122016	0.201455	0.505932	0.62739	0
TraesCS1A02G264400	26.3676	0.419197	0.22449	0.0352177	0.0728591	0
TraesCS1A02G264500	256.25	-3.472	0.149609	5.99e-121	1.08e-116	1
TraesCS1A02G264600	1.97755	-1.43339	0.770944	0.00382669	0.0105729	0
TraesCS1A02G264700	87.7426	-0.536368	0.14589	0.000100224	0.000404925	0
TraesCS1A02G264800	2.63868	-0.278295	0.593091	0.419926	0.546472	0
TraesCS1A02G264900	143.198	-0.385891	0.157749	0.00925452	0.0229662	0
TraesCS1A02G265000	24.2163	-0.642292	0.216905	0.00089044	0.0028928	0
TraesCS1A02G265200	104.012	0.138013	0.203666	0.455765	0.580857	0
TraesCS1A02G265400	0.694592	-0.18729	0.943201	0.511764	0.632684	0
TraesCS1A02G265600	661.648	0.136645	0.567974	0.68209	0.778212	0
TraesCS1A02G265700	15.1753	-3.13946	0.704695	1.15e-07	8.39e-07	1
TraesCS1A02G265800	21.2413	2.11073	1.8418	0.00158904	0.00485412	1
TraesCS1A02G265900	774.348	-1.35147	0.732637	0.00454111	0.012287	0
TraesCS1A02G266000	24.7973	-0.426507	0.738803	0.254728	0.372504	0
TraesCS1A02G266300	519.805	-0.728174	0.129277	3.6e-09	3.45e-08	0
TraesCS1A02G266500	70.1036	-0.017123	0.125245	0.887266	0.928244	0
TraesCS1A02G266600	14.0974	-0.295988	0.265735	0.191058	0.295955	0
TraesCS1A02G266700	1.09688	0.373568	0.652094	0.301019	0.423778	0
TraesCS1A02G266900	198.333	0.634057	0.134246	6.91e-07	4.35e-06	0
TraesCS1A02G267100	0.866342	-0.41981	0.810819	0.260261	0.378761	0
TraesCS1A02G267300	216.515	-0.0766606	0.11394	0.488065	0.611042	0
TraesCS1A02G267600	5.74951	-1.13774	0.720509	0.0117046	0.0281899	0
TraesCS1A02G267700	22.2051	0.862981	0.540211	0.0196371	0.0441233	0
TraesCS1A02G267800	1.45408	0.0838095	0.59814	0.802903	0.868923	0
TraesCS1A02G267900	375.437	0.445695	0.170917	0.00500582	0.0133777	0
TraesCS1A02G268200	0.432737	0.0921621	0.89422	0.752649	NA	0
TraesCS1A02G268400	6.33466	0.29272	0.444404	0.342787	0.468355	0
TraesCS1A02G268500	195.677	1.11656	0.139702	1.15e-16	3.34e-15	0
TraesCS1A02G268600	1458.26	-0.549307	0.11231	4.12e-07	2.72e-06	0
TraesCS1A02G268700	11.6973	2.37643	0.425254	9.39e-10	9.97e-09	1
TraesCS1A02G268800	52.7059	0.439332	0.253218	0.0441175	0.0881725	0
TraesCS1A02G268900	65.461	0.390353	0.481205	0.228226	0.340864	0
TraesCS1A02G269000	42.0442	0.999676	0.291513	6.49e-05	0.000272967	0
TraesCS1A02G269100	338.636	-0.744631	0.0964426	2.15e-15	5.25e-14	0
TraesCS1A02G269200	373.77	0.573352	0.147889	3.94e-05	0.000173619	0
TraesCS1A02G269300	26.675	0.367542	0.24586	0.0854002	0.153354	0
TraesCS1A02G269400	165.306	-0.21273	0.205331	0.253008	0.370464	0
TraesCS1A02G269500	160.999	-0.114376	0.196624	0.524743	0.644925	0
TraesCS1A02G269600	135.341	-0.421048	0.147066	0.00249055	0.00723296	0
TraesCS1A02G270200	61.6388	-0.123696	0.226884	0.539548	0.658136	0
TraesCS1A02G270300	166.831	-0.0220397	0.14619	0.874148	0.919418	0
TraesCS1A02G270400	344.879	0.202632	0.089436	0.0209361	0.0466049	0
TraesCS1A02G270500	63.6849	-0.560807	0.122914	1.98e-06	1.15e-05	0
TraesCS1A02G270600	297.774	-0.473649	0.0887366	4.99e-08	3.88e-07	0
TraesCS1A02G270700	443.562	-0.776008	0.198276	1.62e-05	7.75e-05	0
TraesCS1A02G270800	30.504	-2.01773	0.704368	0.000134432	0.000528429	1
TraesCS1A02G270900	407.992	-2.22297	0.880638	0.000250639	0.000929692	1
TraesCS1A02G271000	18.0035	-0.471705	0.74293	0.215428	0.325812	0
TraesCS1A02G271400	3.47888	-0.882108	0.903204	0.0514124	0.100396	0
TraesCS1A02G271700	133.401	0.065476	0.268684	0.774375	0.848216	0
TraesCS1A02G271800	5.12274	1.66687	0.447951	1.18e-05	5.81e-05	1
TraesCS1A02G272000	11.9112	1.61186	0.628009	0.000515416	0.00177006	1
TraesCS1A02G272100	0.639069	0.0704388	0.913848	0.801354	0.867705	0
TraesCS1A02G272200	73.71	-0.0289984	0.155686	0.843837	0.89766	0
TraesCS1A02G272300	0.560956	-0.381133	0.932574	0.268285	NA	0
TraesCS1A02G272400	48.1047	-0.444741	0.244637	0.0364872	0.0750921	0
TraesCS1A02G272500	9.70603	1.06454	0.42924	0.00140172	0.00434299	0
TraesCS1A02G272600	44.8426	0.0355393	0.165456	0.819017	0.880383	0
TraesCS1A02G272700	52.4091	0.230807	0.143047	0.0902575	0.16051	0
TraesCS1A02G272800	175.88	-0.0603756	0.143665	0.659344	0.759802	0
TraesCS1A02G272900	45.3343	0.194823	0.185691	0.255394	0.373265	0
TraesCS1A02G273000	72.8926	0.0013982	0.161219	0.992653	0.995507	0
TraesCS1A02G273100	254.104	-0.565741	0.0941137	7.16e-10	7.77e-09	0
TraesCS1A02G273200	0.608755	-0.178216	0.640266	0.604134	0.71398	0
TraesCS1A02G273400	50.0064	-0.0416445	0.183826	0.806541	0.871522	0
TraesCS1A02G273500	4.94918	0.283088	0.431151	0.351356	0.477206	0
TraesCS1A02G273600	29.1805	-1.35402	0.720045	0.00417729	0.0114113	0
TraesCS1A02G273800	3.61686	0.130903	0.496834	0.681791	0.778014	0
TraesCS1A02G273900	169.959	1.16459	0.165896	1.95e-13	3.63e-12	0
TraesCS1A02G274100	27.6663	1.03536	0.330288	0.000178949	0.000685458	0
TraesCS1A02G274200	39.98	1.24596	0.53656	0.00165385	0.0050307	0
TraesCS1A02G274300	1.07089	-0.192492	0.872956	0.54388	0.661893	0
TraesCS1A02G274400	171.243	-0.0222652	0.142342	0.869795	0.916315	0
TraesCS1A02G274600	3.62038	0.953496	0.479754	0.00656983	0.0170189	0
TraesCS1A02G274800	223.697	-1.66626	0.252684	4.04e-12	6.23e-11	1
TraesCS1A02G275200	272.827	-0.794786	0.171461	5.8e-07	3.71e-06	0
TraesCS1A02G275300	191.623	-0.135371	0.145746	0.329056	0.454161	0
[truncated: 73,733 more rows]

## Sheet: Tolerance DEA
Gene	baseMean	log2FoldChange	lfcSE	pvalue	padj	DEG
TraesCS1A02G000100	19016.6	0.000103677	0.00366016	0.513857	0.999381	0
TraesCS1A02G000200	2767.7	0.000199497	0.00456878	0.249878	0.980908	0
TraesCS1A02G000400	2.4739	-0.00845516	0.129521	0.124427	0.929884	0
TraesCS1A02G000500	6.31493	-0.000295157	0.0131736	0.479541	0.996737	0
TraesCS1A02G000600	1.82464	-1.2e-05	0.0255371	0.991045	0.999924	0
TraesCS1A02G000700	14.5074	0.00968189	0.184016	0.160873	0.947467	0
TraesCS1A02G000800	1.20969	0.000141462	0.0303762	0.913673	0.99991	0
TraesCS1A02G001000	0.464838	0.00358114	0.114425	0.451959	NA	0
TraesCS1A02G001100	6.15896	0.00437199	0.0788816	0.167907	0.950877	0
TraesCS1A02G001200	5.64995	-0.000704173	0.0269521	0.48327	0.99722	0
TraesCS1A02G001300	123.721	-1.93e-05	0.00607262	0.919759	0.99991	0
TraesCS1A02G001400	1.35914	-0.000693185	0.0326672	0.60165	0.999862	0
TraesCS1A02G001500	358.491	0.00029839	0.00752851	0.178816	0.95767	0
TraesCS1A02G001700	0.781305	0.00471773	0.0937847	0.224652	NA	0
TraesCS1A02G001800	871.281	0.0016306	0.0297974	0.0913403	0.893426	0
TraesCS1A02G001900	773.291	0.00257201	0.0432611	0.0931696	0.89583	0
TraesCS1A02G002000	49.4781	-0.00114754	0.0262859	0.170562	0.951933	0
TraesCS1A02G002100	275.624	0.000515515	0.0121225	0.131465	0.936968	0
TraesCS1A02G002200	286.807	0.000355781	0.00999663	0.203923	0.966923	0
TraesCS1A02G002300	227.547	0.00464576	0.0563832	0.0383213	0.762605	0
TraesCS1A02G002400	9.85484	-0.000676351	0.0648663	0.82008	0.99991	0
TraesCS1A02G002500	222.279	0.00163134	0.0276584	0.0672452	0.857639	0
TraesCS1A02G002700	554.14	0.00546481	0.0645109	0.0390089	0.766877	0
TraesCS1A02G002900	3.57501	-0.000634199	0.0306067	0.606397	0.999862	0
TraesCS1A02G003000	4.74675	0.00531429	0.0941134	0.16991	0.951757	0
TraesCS1A02G003100	8.63657	-0.00699411	0.118198	0.15834	0.945778	0
TraesCS1A02G003546	0.468618	0.00274626	0.120937	0.569243	NA	0
TraesCS1A02G003700	2.20611	-0.000304347	0.074591	0.929073	0.99991	0
TraesCS1A02G004000	0.888826	0.00109981	0.0847564	0.77227	NA	0
TraesCS1A02G004100	4.77069	0.00124872	0.0755746	0.7145	0.99991	0
TraesCS1A02G004200	43.1419	-0.00489969	0.0901043	0.184769	0.959475	0
TraesCS1A02G004400	6.36724	-0.00434791	0.120342	0.381247	0.993614	0
TraesCS1A02G004900	6.19449	-0.498453	1.44539	0.000559477	0.133609	0
TraesCS1A02G005000	49.7415	0.0013193	0.043978	0.460368	0.996044	0
TraesCS1A02G005100	23.5025	0.0062126	0.0859975	0.0802057	0.878043	0
TraesCS1A02G005200	23.2285	0.00259276	0.0574412	0.247536	0.979919	0
TraesCS1A02G005300	0.560564	0.00288655	0.0850429	0.430738	NA	0
TraesCS1A02G005400	0.444241	-0.00138334	0.0795476	0.698768	NA	0
TraesCS1A02G005500	49.0164	-1.56e-05	0.0150342	0.977847	0.999924	0
TraesCS1A02G005600	88.9865	0.000263359	0.0108408	0.414689	0.993614	0
TraesCS1A02G005700	36.8339	0.00867443	0.0883518	0.0304369	0.721563	0
TraesCS1A02G005800	372.293	0.000163478	0.0145831	0.755004	0.99991	0
TraesCS1A02G005900	163.77	-0.00133048	0.0303312	0.185576	0.959475	0
TraesCS1A02G006000	11.2142	-0.00010132	0.0334679	0.944785	0.999924	0
TraesCS1A02G006200	13.328	-0.0042916	0.0721206	0.13175	0.936968	0
TraesCS1A02G006300	44.4373	-0.00170068	0.0472676	0.362717	0.992766	0
TraesCS1A02G006400	0.496507	0.00191683	0.0686473	0.522746	NA	0
TraesCS1A02G006500	4.32147	-0.000460593	0.0291396	0.700112	0.99991	0
TraesCS1A02G006700	16.1957	0.000859102	0.0277953	0.388788	0.993614	0
TraesCS1A02G006800	35.4466	-0.00073018	0.0477709	0.731261	0.99991	0
TraesCS1A02G006900	3.16448	-0.0102161	0.140689	0.0944809	0.897836	0
TraesCS1A02G007000	4.65566	-0.0173177	0.201113	0.0600871	0.838097	0
TraesCS1A02G007100	0.467129	0.000952975	0.0739884	0.777091	NA	0
TraesCS1A02G007500	773.143	0.000299355	0.0133079	0.478489	0.996737	0
TraesCS1A02G007800	8.89075	-0.00118907	0.0465363	0.545502	0.999862	0
TraesCS1A02G007900	40.6967	0.0017054	0.0779434	0.623714	0.999862	0
TraesCS1A02G008100	25.1525	-0.000525653	0.0249795	0.582012	0.999862	0
TraesCS1A02G008200	3.66357	-0.00528879	0.148474	NA	NA	0
TraesCS1A02G008400	1.8611	-0.00308046	0.0874527	0.411842	0.993614	0
TraesCS1A02G008500	1.77928	-0.000262182	0.0563658	0.919535	0.99991	0
TraesCS1A02G008600	5.07178	-0.173993	0.695282	0.00337482	0.320917	0
TraesCS1A02G009000	76.7557	-0.00398832	0.060133	0.08367	0.883714	0
TraesCS1A02G009100	30.0227	0.00219169	0.052215	0.280211	0.982756	0
TraesCS1A02G009200	3.66357	-0.00528879	0.148474	NA	NA	0
TraesCS1A02G009300	14.5983	0.000923277	0.0314072	0.43534	0.994711	0
TraesCS1A02G009320	2.2436	-0.00127022	0.098617	0.765876	0.99991	0
TraesCS1A02G009400	87.5436	-0.0022937	0.0472762	0.186508	0.959475	0
TraesCS1A02G009500	0.61432	-0.00180598	0.1219	0.703056	NA	0
TraesCS1A02G009600	3.97726	0.000666677	0.0829765	0.858752	0.99991	0
TraesCS1A02G009900	6.78594	-0.010286	0.154857	0.119244	0.923114	0
TraesCS1A02G010100	0.424935	0.00173051	0.102454	0.692631	NA	0
TraesCS1A02G010200	2.00661	-0.00384326	0.133725	NA	NA	0
TraesCS1A02G010300	3.66357	-0.00528879	0.148474	NA	NA	0
TraesCS1A02G010400	32.0285	0.000383982	0.0292868	0.752806	0.99991	0
TraesCS1A02G010600	1.98715	-0.00990473	0.193995	NA	NA	0
TraesCS1A02G010700	5.15536	0.00405062	0.0655709	0.111346	0.915103	0
TraesCS1A02G011100	28.247	0.0079921	0.102423	0.0691444	0.859746	0
TraesCS1A02G011200	44.3101	0.00115645	0.0246262	0.130519	0.936968	0
TraesCS1A02G011400	2.0631	0.00130911	0.0568675	0.600404	0.999862	0
TraesCS1A02G011500	11.2457	0.00188254	0.0558038	0.415446	0.993614	0
TraesCS1A02G011600	54.7414	0.0119542	0.14941	0.0728802	0.863721	0
TraesCS1A02G011700	2.50586	-0.107094	0.577634	0.00636275	0.423872	0
TraesCS1A02G011800	6.14841	0.00175684	0.0453779	0.313369	0.987618	0
TraesCS1A02G011900	20.7877	0.0028957	0.0707677	0.322058	0.987679	0
TraesCS1A02G012000	20.4755	0.00617002	0.0929472	0.107757	0.912439	0
TraesCS1A02G012100	1.0037	1.8e-05	0.0513497	0.993922	0.999924	0
TraesCS1A02G012400	20.9069	0.014989	0.172352	0.0589234	0.833163	0
TraesCS1A02G012500	162.203	0.00355237	0.0396433	0.0212591	0.646074	0
TraesCS1A02G012600	14.7374	0.0108897	0.129874	0.0613625	0.838613	0
TraesCS1A02G012700	5.65948	0.00523574	0.0769571	0.0907976	0.892407	0
TraesCS1A02G012800	2.09368	0.00443829	0.0827176	0.186086	0.959475	0
TraesCS1A02G012900	5.64828	0.00175137	0.0443801	0.298898	0.986036	0
TraesCS1A02G013000	7.55813	0.00574348	0.0802333	0.0793136	0.875602	0
TraesCS1A02G013600	1.19229	-0.0106859	0.19077	0.140917	0.940029	0
TraesCS1A02G013700	77.6232	-0.000285254	0.0144326	0.553832	0.999862	0
TraesCS1A02G013800	1455.6	0.00266501	0.0410261	0.0661746	0.853202	0
TraesCS1A02G013900	1.55535	-0.0053145	0.149092	NA	NA	0
TraesCS1A02G014100	0.470171	-0.00215671	0.0683058	0.462716	NA	0
TraesCS1A02G014300	1.96586	-0.000907011	0.0676965	0.768881	0.99991	0
TraesCS1A02G014500	0.393493	-0.00272529	0.127816	NA	NA	0
TraesCS1A02G014900	8.77395	4.26e-05	0.0211348	0.960082	0.999924	0
TraesCS1A02G015100	307.65	1.76e-05	0.0118761	0.96655	0.999924	0
TraesCS1A02G015200	101.264	-0.00104166	0.0240698	0.164942	0.948051	0
TraesCS1A02G015300	178.293	0.00204493	0.0391522	0.131389	0.936968	0
TraesCS1A02G015400	13.3398	-0.00112757	0.0348009	0.390187	0.993614	0
TraesCS1A02G015500	7.8054	0.00162739	0.0656059	0.573901	0.999862	0
TraesCS1A02G015600	1.15154	0.00480399	0.104408	0.272814	0.9825	0
TraesCS1A02G015800	1.25076	0.00283072	0.0928582	0.48133	0.99722	0
TraesCS1A02G015900	125.247	0.000359103	0.0160859	0.504699	0.998893	0
TraesCS1A02G016000	24.9572	0.0156556	0.173126	0.0529284	0.821431	0
TraesCS1A02G016100	1.82613	0.00314268	0.0954243	0.44382	0.994711	0
TraesCS1A02G016200	46.2624	0.0174899	0.141527	0.0197625	0.633654	0
TraesCS1A02G016300	0.305133	0.000783731	0.118624	0.865851	NA	0
TraesCS1A02G016900	75.1391	-0.00189201	0.0485917	0.317764	0.987618	0
TraesCS1A02G017000	46.525	0.000756192	0.0191446	0.186575	0.959475	0
TraesCS1A02G017100	0.780591	-0.00508487	0.122409	0.315918	NA	0
TraesCS1A02G017200	5.70328	-0.00022699	0.0595439	0.934167	0.999924	0
TraesCS1A02G017800	11.5386	-0.00268471	0.0499615	0.143314	0.940455	0
TraesCS1A02G017900	169.31	-0.000584562	0.0411681	0.746142	0.99991	0
TraesCS1A02G018000	40.0279	-0.00298537	0.0530081	0.129129	0.936968	0
TraesCS1A02G018100	1.30618	0.0657698	0.459157	0.0118959	0.53416	0
TraesCS1A02G018300	5.15048	-0.00257698	0.0676817	0.360416	0.992365	0
TraesCS1A02G018400	4.31198	9.45e-05	0.0170824	0.88489	0.99991	0
TraesCS1A02G018500	114.399	0.000606613	0.0179377	0.267957	0.9825	0
TraesCS1A02G018600	173.287	-0.00179113	0.0629551	0.511096	0.999293	0
TraesCS1A02G018800	13.9554	0.000916673	0.0256911	0.285346	0.983848	0
TraesCS1A02G018900	68.5896	1.1e-05	0.0114322	0.978088	0.999924	0
TraesCS1A02G019000	570.653	-0.000472608	0.0226202	0.575476	0.999862	0
TraesCS1A02G019200	89.6562	0.00044343	0.0180021	0.464654	0.996599	0
TraesCS1A02G019600	30.6287	-0.000118506	0.00991336	0.714593	0.99991	0
TraesCS1A02G020000	0.866787	-0.00288279	0.128338	0.557843	NA	0
TraesCS1A02G020300	31.4452	-0.00019234	0.0552585	0.939743	0.999924	0
TraesCS1A02G020400	18.899	-0.00313737	0.0491035	0.0810745	0.879349	0
TraesCS1A02G020500	1068.79	-0.000126644	0.0164174	0.837392	0.99991	0
TraesCS1A02G020600	63.2446	-0.000553436	0.0195213	0.391614	0.993614	0
TraesCS1A02G020700	14.8376	0.000101455	0.013367	0.832299	0.99991	0
TraesCS1A02G020900	134.289	-0.000881234	0.0283574	0.388252	0.993614	0
TraesCS1A02G021000	5.46666	-0.0207416	0.228848	0.0510906	0.816605	0
TraesCS1A02G021100	139.552	-0.000504816	0.0265379	0.629281	0.999862	0
TraesCS1A02G021200	2.4228	0.000423293	0.0376299	0.797047	0.99991	0
TraesCS1A02G021400	8.86908	-0.0270197	0.342981	NA	NA	0
TraesCS1A02G021700	16.7155	-0.00264813	0.0521693	0.174182	0.954973	0
TraesCS1A02G021800	0.702134	-0.00250571	0.119506	NA	NA	0
TraesCS1A02G022500	101.178	0.000848621	0.0519068	0.714649	0.99991	0
TraesCS1A02G022600	0.999286	0.000279121	0.0409038	0.878666	0.99991	0
TraesCS1A02G023200	2.4714	0.0662424	0.425398	0.0115871	0.526242	0
TraesCS1A02G023205	1.66633	0.00208855	0.0606009	0.409447	0.993614	0
TraesCS1A02G023400	79.0891	-0.000135876	0.00707102	0.518691	0.99985	0
TraesCS1A02G023600	0.728854	0.00121503	0.0784956	0.731573	NA	0
TraesCS1A02G023700	8.05453	-0.000225616	0.0167931	0.71405	0.99991	0
TraesCS1A02G023800	111.794	-0.00112147	0.0196962	0.061791	0.840474	0
TraesCS1A02G024200	0.508375	0.00079898	0.112519	0.861073	NA	0
TraesCS1A02G024300	57.8948	0.000396925	0.0202817	0.593571	0.999862	0
TraesCS1A02G024400	14.1077	-0.00046705	0.0273128	0.670374	0.99991	0
TraesCS1A02G024500	54.1207	-6.91e-05	0.00669711	0.740295	0.99991	0
TraesCS1A02G024600	9.79789	-0.000979513	0.0322475	0.419378	0.993614	0
TraesCS1A02G024700	126.324	0.000831798	0.0274556	0.399433	0.993614	0
TraesCS1A02G025100	131.189	-0.000129065	0.0064622	0.502967	0.998558	0
TraesCS1A02G025200	117.349	2.7e-05	0.0125464	0.95214	0.999924	0
TraesCS1A02G025500	72.7485	0.000525548	0.0613649	0.852149	0.99991	0
TraesCS1A02G025600	140.247	-0.000578125	0.0226712	0.475127	0.996737	0
TraesCS1A02G025700	32.9046	-0.000856159	0.0322024	0.494158	0.998391	0
TraesCS1A02G025800	2.99951	0.000652553	0.0547872	0.793345	0.99991	0
TraesCS1A02G025900	121.727	0.000325297	0.00913336	0.206063	0.966923	0
TraesCS1A02G026000	0.262004	-0.00215008	0.124189	0.653652	NA	0
TraesCS1A02G026100	1.15851	-0.00644008	0.137956	0.252059	0.981407	0
TraesCS1A02G026200	99.8192	-0.00026844	0.0218115	0.754054	0.99991	0
TraesCS1A02G026300	16.4562	-0.00144613	0.0469977	0.452413	0.995136	0
TraesCS1A02G026400	100.379	-0.47591	0.880531	0.000609341	0.140677	0
TraesCS1A02G026900	8.36699	-0.000142835	0.0194311	0.850885	0.99991	0
TraesCS1A02G027200	18.7504	1.84e-05	0.0216066	0.98323	0.999924	0
TraesCS1A02G027300	1.55705	0.00171011	0.0655185	0.551991	0.999862	0
TraesCS1A02G027400	1.02966	-0.0310688	0.284233	0.0304261	0.721563	0
TraesCS1A02G027500	3.29103	-0.187343	0.775308	0.00304847	0.308042	0
TraesCS1A02G027600	5.74027	-0.121544	0.570448	0.0052552	0.396561	0
TraesCS1A02G027700	0.629734	-0.00238334	0.119392	0.617037	NA	0
TraesCS1A02G027800	1.62653	-0.00410069	0.103244	0.34806	0.989609	0
TraesCS1A02G027900	3.09521	-0.0131292	0.209332	0.105923	0.911085	0
TraesCS1A02G028300	46.4279	-0.000202732	0.0119079	0.60232	0.999862	0
TraesCS1A02G028400	2.68337	0.000392493	0.0339252	0.787875	0.99991	0
TraesCS1A02G028500	30.1883	0.0019205	0.0625594	0.473198	0.996599	0
TraesCS1A02G028600	2.59908	0.00404208	0.102152	0.350258	0.989811	0
TraesCS1A02G028700	0.533578	0.00338201	0.0966212	0.413622	NA	0
TraesCS1A02G028900	12.1731	0.0047821	0.0883654	0.185955	0.959475	0
TraesCS1A02G029100	15.4747	-0.000581302	0.0429906	0.759759	0.99991	0
TraesCS1A02G029200	40.6541	0.000486509	0.0141486	0.233008	0.973741	0
TraesCS1A02G029300	223.112	2.47e-05	0.0091207	0.935416	0.999924	0
TraesCS1A02G029400	0.967602	0.00673743	0.163227	0.255533	0.981789	0
TraesCS1A02G029700	1.66302	0.00365098	0.0693829	0.182841	0.959475	0
TraesCS1A02G029800	542.242	0.00314511	0.0524842	0.10535	0.911085	0
TraesCS1A02G030000	2127.11	-8.21e-05	0.0117001	0.840437	0.99991	0
TraesCS1A02G030100	308.878	5.49e-05	0.00714362	0.808157	0.99991	0
TraesCS1A02G030200	2.8807	-0.000943245	0.0312155	0.418317	0.993614	0
TraesCS1A02G030300	1.64355	-0.000997125	0.0433193	0.587204	0.999862	0
TraesCS1A02G030400	128.776	0.000389418	0.0308458	0.764408	0.99991	0
TraesCS1A02G030500	48.352	5.1e-05	0.0235034	0.957917	0.999924	0
TraesCS1A02G030600	90.6483	-0.000247656	0.00997388	0.396363	0.993614	0
TraesCS1A02G030700	246.621	2.69e-05	0.00823897	0.920736	0.99991	0
TraesCS1A02G030900	58.9314	-0.00117123	0.0559456	0.636239	0.999862	0
TraesCS1A02G031200	180.609	2.79e-05	0.00897155	0.925528	0.99991	0
TraesCS1A02G031300	97.3953	-4.29e-05	0.0223811	0.962444	0.999924	0
TraesCS1A02G031400	2.11668	-0.00154164	0.0838795	0.680482	0.99991	0
TraesCS1A02G031600	4.73455	0.00536131	0.0960259	0.175894	0.9565	0
TraesCS1A02G031700	2.79196	0.00228177	0.078382	0.505397	0.998974	0
TraesCS1A02G031800	1.28939	-0.000855469	0.0592783	0.750497	0.99991	0
TraesCS1A02G032500	6.06942	0.00100609	0.0271651	0.269999	0.9825	0
TraesCS1A02G032600	2.50159	-0.000385413	0.044034	0.845499	0.99991	0
TraesCS1A02G032700	4.74949	-0.00176199	0.046151	0.323938	0.987679	0
TraesCS1A02G032900	6.18192	-0.000424714	0.0363524	0.788039	0.99991	0
TraesCS1A02G033000	54.4695	-7.36e-09	0.00878395	0.99998	0.99998	0
TraesCS1A02G033100	242.325	2.74e-06	0.00438201	0.984875	0.999924	0
TraesCS1A02G033200	186.941	-0.000124043	0.024948	0.904488	0.99991	0
TraesCS1A02G033300	18.3606	0.000772212	0.024465	0.356875	0.992148	0
TraesCS1A02G033500	532.875	-0.0188985	0.127319	0.0104514	0.507752	0
TraesCS1A02G033600	37.3614	-0.000459624	0.0251526	0.640425	0.999862	0
TraesCS1A02G033700	7.13781	0.000104067	0.0179346	0.880483	0.99991	0
TraesCS1A02G033800	19.0367	0.000282531	0.0120245	0.443255	0.994711	0
TraesCS1A02G034000	0.502815	-0.00278478	0.12828	0.57011	NA	0
TraesCS1A02G034300	84.7354	3.25e-05	0.00605133	0.864263	0.99991	0
TraesCS1A02G034400	65.8436	0.000320415	0.0473094	0.881413	0.99991	0
TraesCS1A02G034600	3.15413	0.00377771	0.093538	0.340365	0.989439	0
TraesCS1A02G034700	19.24	0.0198355	0.172708	0.0267488	0.702062	0
TraesCS1A02G035000	32.9594	-0.000613179	0.0163425	0.198173	0.96309	0
TraesCS1A02G035100	61.7085	-0.000271081	0.0149427	0.596245	0.999862	0
TraesCS1A02G035200	8.23829	-0.00064874	0.0199689	0.308014	0.987308	0
TraesCS1A02G035300	14.9632	0.000621623	0.0205636	0.358615	0.992365	0
TraesCS1A02G035400	19.6205	-0.0620201	0.578186	NA	NA	0
TraesCS1A02G035500	801.472	-0.000353555	0.00912101	0.171738	0.953168	0
TraesCS1A02G035600	93.2105	-0.000498555	0.0260921	0.626168	0.999862	0
TraesCS1A02G035700	1.76576	-0.0076059	0.120495	0.13449	0.938755	0
TraesCS1A02G035800	475.468	-0.00101587	0.0486369	0.631905	0.999862	0
TraesCS1A02G035900	4.88666	0.00203695	0.0497836	0.290318	0.984146	0
TraesCS1A02G036100	146.267	-0.00033045	0.0137778	0.446371	0.994711	0
TraesCS1A02G036200	507.62	-0.000657781	0.0226331	0.39754	0.993614	0
TraesCS1A02G036300	14.9898	-0.00133179	0.0338842	0.265126	0.9825	0
TraesCS1A02G036500	12.6012	-0.0059204	0.0799068	0.0709256	0.861947	0
TraesCS1A02G036800	5.62902	-0.00245455	0.0599749	0.309026	0.987426	0
TraesCS1A02G037000	0.918865	-0.000863683	0.0774324	0.806063	NA	0
TraesCS1A02G037400	248.615	-0.00174078	0.0353379	0.146201	0.941698	0
TraesCS1A02G037700	0.999889	3.15e-05	0.0453384	0.987802	0.999924	0
TraesCS1A02G037800	1.04582	-0.00723388	0.138123	0.205713	0.966923	0
TraesCS1A02G037900	299.505	0.000284296	0.0147222	0.566829	0.999862	0
TraesCS1A02G038200	1.66871	-0.0152301	0.210158	0.0852916	0.886619	0
TraesCS1A02G038300	0.405479	0.00427752	0.133776	0.410951	NA	0
TraesCS1A02G038400	70.7282	-0.000164561	0.0119312	0.681566	0.99991	0
TraesCS1A02G038500	3.72497	-0.00567281	0.0921924	0.1337	0.938524	0
TraesCS1A02G038600	0.578545	-0.00634657	0.132684	0.245966	NA	0
TraesCS1A02G038800	14.2769	-0.000262762	0.0130721	0.535265	0.999862	0
TraesCS1A02G039100	74.3305	0.0205992	0.145719	0.0133036	0.555114	0
TraesCS1A02G039200	75.0363	7.38e-06	0.00487944	0.962215	0.999924	0
TraesCS1A02G039400	160.605	-7.33e-05	0.00481207	0.633354	0.999862	0
TraesCS1A02G039800	16.6865	-0.000485911	0.021908	0.544027	0.999862	0
TraesCS1A02G039900	5.60623	0.00113099	0.0377336	0.445595	0.994711	0
TraesCS1A02G040400	67.5893	-7.35e-05	0.00815316	0.778695	0.99991	0
TraesCS1A02G040500	40.8713	-0.000778148	0.0190251	0.168533	0.950883	0
TraesCS1A02G040600	521.665	-0.000663444	0.012566	0.0727125	0.863721	0
TraesCS1A02G040700	13.7654	-0.00062256	0.0276551	0.561223	0.999862	0
TraesCS1A02G041000	1.09633	-0.000519259	0.0295997	0.666933	0.99991	0
TraesCS1A02G041100	31.7076	0.00190739	0.0583689	0.436246	0.994711	0
TraesCS1A02G041300	0.584612	-0.00369464	0.128569	0.464215	NA	0
TraesCS1A02G041400	0.285278	-0.00224256	0.124727	0.64082	NA	0
TraesCS1A02G042100	11.0594	-0.0233477	0.207009	0.0293878	0.720763	0
TraesCS1A02G042500	22.4152	-0.000108452	0.036673	0.94677	0.999924	0
TraesCS1A02G042700	809.511	0.000114667	0.00534321	0.488139	0.998391	0
TraesCS1A02G042800	4.93898	-0.002549	0.0610671	0.299013	0.986036	0
TraesCS1A02G042900	11.3779	-0.000219835	0.0134832	0.630688	0.999862	0
TraesCS1A02G043200	359.527	-0.00021026	0.00772033	0.343009	0.989609	0
TraesCS1A02G043300	0.37897	-0.000637665	0.0818044	0.863238	NA	0
TraesCS1A02G043400	29.9883	-3.97e-05	0.0107205	0.914675	0.99991	0
TraesCS1A02G043600	150.636	-0.000249638	0.00722813	0.236318	0.975055	0
TraesCS1A02G043700	15.4896	0.00233446	0.0525269	0.24708	0.979919	0
TraesCS1A02G043900	3.15524	-0.0113985	0.207928	NA	NA	0
TraesCS1A02G044000	25.8293	0.00186685	0.0400998	0.188883	0.959475	0
TraesCS1A02G044100	23.2021	0.000839212	0.0257632	0.344422	0.989609	0
TraesCS1A02G044200	90.4423	-4.71e-05	0.00458612	0.751581	0.99991	0
TraesCS1A02G044500	279.989	-5.4e-05	0.00352179	0.72571	0.99991	0
TraesCS1A02G044600	156.82	-0.00030257	0.011423	0.368473	0.993614	0
TraesCS1A02G044800	61.3734	-3.97e-05	0.00535422	0.813311	0.99991	0
TraesCS1A02G045300	404.561	0.000172538	0.00631033	0.357058	0.992184	0
TraesCS1A02G045400	313.575	4.94e-05	0.00404792	0.727555	0.99991	0
TraesCS1A02G045700	1014.95	-2.94e-05	0.00390064	0.833725	0.99991	0
TraesCS1A02G045800	294.877	0.00217584	0.042981	0.154894	0.945778	0
TraesCS1A02G046100	7.18922	0.0012349	0.0316358	0.259501	0.9825	0
TraesCS1A02G046300	19.3078	0.0001177	0.0104688	0.735106	0.99991	0
TraesCS1A02G046400	253.737	9.38e-05	0.00846725	0.728414	0.99991	0
TraesCS1A02G046500	310.974	5.9e-05	0.0063017	0.76343	0.99991	0
TraesCS1A02G046600	179.78	-7.46e-05	0.00467761	0.621947	0.999862	0
TraesCS1A02G046700	16.195	-0.00192111	0.0501353	0.330901	0.987679	0
TraesCS1A02G046800	40.5511	-0.00013516	0.00553645	0.426709	0.993614	0
TraesCS1A02G046900	1.19852	0.000889323	0.0405941	0.603711	0.999862	0
TraesCS1A02G047000	383.072	0.00735892	0.060927	0.0111078	0.51713	0
TraesCS1A02G047200	10.9812	5.93e-05	0.0167967	0.926452	0.99991	0
TraesCS1A02G047300	0.387446	0.000513312	0.0699455	0.873075	NA	0
TraesCS1A02G047500	156.181	0.00100151	0.0152275	0.0374909	0.761612	0
TraesCS1A02G048000	1.76428	-0.00630219	0.114657	0.188621	0.959475	0
TraesCS1A02G048100	6.00756	-0.00120208	0.0593485	0.649638	0.999862	0
TraesCS1A02G048200	3.3475	0.1231	0.496854	0.00400012	0.342841	0
TraesCS1A02G048600	28.3072	-0.00239992	0.0413904	0.0977358	0.903479	0
TraesCS1A02G048700	14.5622	-0.00197154	0.0531386	0.356138	0.991508	0
TraesCS1A02G049000	27.6225	0.00079019	0.0172883	0.115949	0.918882	0
TraesCS1A02G049300	96.909	-4.17e-06	0.00810127	0.987453	0.999924	0
TraesCS1A02G049600	13.032	0.00879889	0.0913069	0.0331121	0.737182	0
TraesCS1A02G049700	509.982	-0.000159558	0.00571398	0.361849	0.992766	0
TraesCS1A02G050100	204.178	-0.000377726	0.00894561	0.14292	0.940455	0
TraesCS1A02G050200	0.238955	-0.00191729	0.123071	0.686979	NA	0
TraesCS1A02G050300	13.6738	0.000176397	0.0131143	0.696457	0.99991	0
TraesCS1A02G050400	0.62785	-0.000863079	0.0962775	0.837061	NA	0
TraesCS1A02G050700	6.77428	-0.00228522	0.0777167	0.500656	0.998437	0
TraesCS1A02G051000	1.47218	-0.0031052	0.0780442	0.343446	0.989609	0
TraesCS1A02G051100	4.53025	0.00233537	0.0518885	0.23843	0.976456	0
TraesCS1A02G051200	29.0979	0.000414993	0.0486602	0.850931	0.99991	0
TraesCS1A02G051300	36.9243	-0.000137874	0.0075679	0.543636	0.999862	0
TraesCS1A02G051400	10.6738	-3.88e-06	0.0103017	0.991255	0.999924	0
TraesCS1A02G051500	258.721	4.31e-05	0.0101325	0.900602	0.99991	0
TraesCS1A02G051600	34.3061	-0.000711663	0.0280771	0.504245	0.998893	0
TraesCS1A02G051700	2544.56	0.000148316	0.0064093	0.434651	0.994632	0
TraesCS1A02G051800	14.7009	-0.000137904	0.0176805	0.838299	0.99991	0
TraesCS1A02G051900	34.4791	0.00690891	0.0812723	0.0459673	0.80176	0
TraesCS1A02G052100	178.342	-0.000353455	0.0114712	0.280242	0.982756	0
TraesCS1A02G052200	376.412	8.76e-06	0.00363624	0.951039	0.999924	0
TraesCS1A02G052300	6.92612	-0.000693033	0.0245075	0.425538	0.993614	0
TraesCS1A02G052400	91.9249	-8.71e-05	0.00534653	0.598765	0.999862	0
TraesCS1A02G052500	0.404613	-0.00160875	0.121402	0.732992	NA	0
TraesCS1A02G053600	7.87875	0.00151871	0.0414228	0.335961	0.988329	0
TraesCS1A02G053700	5.31533	0.00303073	0.0602077	0.192615	0.960983	0
TraesCS1A02G054000	93.2361	-0.000216782	0.00476774	0.223039	0.970394	0
TraesCS1A02G054300	210.61	0.000587797	0.0106214	0.0678337	0.858166	0
TraesCS1A02G054400	35.6202	-0.000161938	0.0132213	0.72522	0.99991	0
TraesCS1A02G054500	0.772511	1.02e-05	0.0479247	0.996288	NA	0
TraesCS1A02G054700	11.4438	-0.000198782	0.0137393	0.675891	0.99991	0
TraesCS1A02G054900	109.824	2.36e-05	0.00391293	0.865973	0.99991	0
TraesCS1A02G055000	160.97	-0.000477774	0.0110854	0.127734	0.935042	0
TraesCS1A02G055200	310.516	5.74e-05	0.00355916	0.705982	0.99991	0
TraesCS1A02G055400	258.944	0.00042391	0.0182323	0.498234	0.998391	0
TraesCS1A02G055500	3.29648	0.000352394	0.0224898	0.68622	0.99991	0
TraesCS1A02G055600	10.0848	-0.000584192	0.0163456	0.224575	0.970483	0
TraesCS1A02G055800	10.6124	0.000193783	0.017677	0.771095	0.99991	0
TraesCS1A02G056000	6.79708	-0.00011862	0.0122554	0.780722	0.99991	0
TraesCS1A02G056100	8.04434	5.11e-05	0.0107148	0.889814	0.99991	0
TraesCS1A02G056105	15.8435	0.00035218	0.0118133	0.301085	0.986317	0
TraesCS1A02G056200	221.4	-0.000523679	0.0180347	0.365224	0.993256	0
TraesCS1A02G056400	0.636425	0.00280319	0.0685173	0.319932	NA	0
TraesCS1A02G056500	121.553	0.000231493	0.00627712	0.229786	0.972942	0
TraesCS1A02G056600	130.191	-0.000120427	0.0125969	0.784842	0.99991	0
TraesCS1A02G056700	7.53314	-2.81e-05	0.045014	0.98905	0.999924	0
TraesCS1A02G056800	1.71307	0.00215267	0.0733128	0.500585	0.998437	0
TraesCS1A02G056900	16.4865	0.000136091	0.0161639	0.821628	0.99991	0
TraesCS1A02G057100	47.9929	0.000181183	0.00661923	0.35127	0.99032	0
TraesCS1A02G057200	1747.55	-0.000196578	0.0106157	0.555213	0.999862	0
TraesCS1A02G057300	31.412	0.000281018	0.00988146	0.318932	0.987618	0
TraesCS1A02G057400	5.83069	0.000503176	0.0223456	0.538798	0.999862	0
TraesCS1A02G057900	1.19658	-0.00485743	0.0872869	0.1724	0.953384	0
TraesCS1A02G058000	9.78226	-0.000235299	0.0127549	0.573492	0.999862	0
TraesCS1A02G058200	2.44128	-1.42e-05	0.0506769	0.995131	0.999924	0
TraesCS1A02G058300	39.168	-0.000100492	0.00659836	0.616172	0.999862	0
TraesCS1A02G058400	1702.99	0.00988226	0.0712715	0.00802618	0.467851	0
TraesCS1A02G058500	2.48904	0.000758719	0.0332799	0.572205	0.999862	0
TraesCS1A02G058600	3.58891	0.00150811	0.0367178	0.249308	0.980908	0
TraesCS1A02G058700	0.374241	-0.00346177	0.113704	0.464798	NA	0
TraesCS1A02G058900	174.78	0.000242794	0.0116215	0.503887	0.998835	0
TraesCS1A02G059100	6.30157	3.85e-05	0.0252032	0.970775	0.999924	0
TraesCS1A02G059200	21.0576	-0.000250792	0.0136627	0.582373	0.999862	0
TraesCS1A02G059800	1.70333	-7.48e-05	0.049089	0.973438	0.999924	0
TraesCS1A02G059900	0.648982	0.00250354	0.108555	0.582942	NA	0
TraesCS1A02G060100	46.8745	-0.00250319	0.0376719	0.0570573	0.82852	0
TraesCS1A02G060500	87.2341	-0.000517212	0.0204962	0.467929	0.996599	0
TraesCS1A02G060600	1.58455	-0.0041524	0.0745147	0.161507	0.947493	0
TraesCS1A02G060700	106.703	0.343904	0.374202	0.000123062	0.0530829	0
TraesCS1A02G060800	43.7691	-3.92e-05	0.00996688	0.907924	0.99991	0
TraesCS1A02G061700	201.936	0.00086451	0.018206	0.105622	0.911085	0
TraesCS1A02G061900	5.78223	0.00111762	0.038859	0.471488	0.996599	0
TraesCS1A02G062100	480.054	0.000159058	0.00487968	0.33333	0.987956	0
TraesCS1A02G062200	0.573903	-0.00116677	0.0962266	0.780894	NA	0
TraesCS1A02G062400	36.1337	0.000537676	0.015468	0.234836	0.974529	0
TraesCS1A02G062800	311.686	-0.000125358	0.0040232	0.422691	0.993614	0
TraesCS1A02G063300	67.1105	-6.02e-05	0.00501858	0.703714	0.99991	0
TraesCS1A02G063500	58.6908	-0.000166897	0.00600454	0.356102	0.991508	0
TraesCS1A02G063600	20.8056	0.000364963	0.0128552	0.337467	0.988391	0
TraesCS1A02G064000	87.3862	-0.000537194	0.0199702	0.427056	0.993614	0
TraesCS1A02G064100	76.4666	-0.000975709	0.0206639	0.114752	0.918882	0
TraesCS1A02G064800	8.46928	-0.000199758	0.0149498	0.707714	0.99991	0
TraesCS1A02G064900	3.13655	-3.88e-05	0.0264537	0.972184	0.999924	0
TraesCS1A02G065000	308.635	-6.94e-05	0.00355747	0.654413	0.999862	0
TraesCS1A02G065200	21.8925	0.00332833	0.0521696	0.0854455	0.886619	0
TraesCS1A02G065300	133.553	0.000865686	0.0198385	0.142702	0.940455	0
TraesCS1A02G065400	11.1196	-0.000332691	0.0177218	0.598241	0.999862	0
TraesCS1A02G065500	107.945	0.000241634	0.00809907	0.29469	0.985422	0
TraesCS1A02G065600	38.0692	-0.000173329	0.0254311	0.869306	0.99991	0
TraesCS1A02G065700	238.553	2.39e-05	0.00386723	0.864248	0.99991	0
TraesCS1A02G065800	1.68854	0.00458857	0.0856161	0.188734	0.959475	0
TraesCS1A02G065900	0.453966	-0.000928094	0.109189	0.83705	NA	0
TraesCS1A02G066000	10.5231	6.1e-05	0.0143843	0.908327	0.99991	0
TraesCS1A02G066200	25.4884	-8.8e-05	0.0166021	0.888965	0.99991	0
TraesCS1A02G066300	27.5979	0.000841557	0.0340636	0.536874	0.999862	0
TraesCS1A02G066400	654.991	-0.00379101	0.0488213	0.0415478	0.781472	0
TraesCS1A02G066600	4.01443	0.000165787	0.0210492	0.842827	0.99991	0
TraesCS1A02G066700	45.7104	-0.000562138	0.0215937	0.457039	0.995186	0
TraesCS1A02G066800	479.467	0.000295531	0.00978392	0.285599	0.983848	0
TraesCS1A02G066900	720.379	-1.84e-05	0.00407035	0.895594	0.99991	0
TraesCS1A02G067000	5.00086	-0.000172797	0.0237482	0.858505	0.99991	0
TraesCS1A02G067200	61.4316	-0.000418365	0.010534	0.15748	0.945778	0
TraesCS1A02G067300	177.293	0.00073277	0.0151705	0.0943458	0.897494	0
TraesCS1A02G067400	5.15245	-0.000617358	0.0239792	0.476941	0.996737	0
TraesCS1A02G067462	48.0672	5.27e-05	0.0110159	0.890137	0.99991	0
TraesCS1A02G067472	8.06229	-0.000399315	0.0225774	0.644034	0.999862	0
TraesCS1A02G067600	7.02437	0.000256362	0.0149034	0.618256	0.999862	0
TraesCS1A02G067700	2.14952	0.0133919	0.151183	0.0546773	0.825372	0
TraesCS1A02G067800	2.96521	6.38e-05	0.0211238	0.940127	0.999924	0
TraesCS1A02G067900	49.9289	-0.000263569	0.00958666	0.336938	0.988391	0
TraesCS1A02G068000	94.1716	0.000471231	0.0145091	0.268095	0.9825	0
TraesCS1A02G068100	128.357	-0.000277741	0.0144254	0.566106	0.999862	0
TraesCS1A02G068200	0.581413	-0.00151953	0.0819661	0.678553	NA	0
TraesCS1A02G068300	463.13	0.0002522	0.00683281	0.216676	0.968128	0
TraesCS1A02G068400	101.945	0.000403057	0.0150374	0.390763	0.993614	0
TraesCS1A02G068500	11.3088	-1.44e-05	0.0129249	0.975356	0.999924	0
TraesCS1A02G068700	1.27905	-0.000657756	0.105998	0.882306	0.99991	0
TraesCS1A02G069100	0.755184	-0.0127223	0.182403	0.101579	NA	0
TraesCS1A02G069300	24.3388	0.000883337	0.0244424	0.269784	0.9825	0
TraesCS1A02G069400	137.026	-9.94e-06	0.00373627	0.943558	0.999924	0
TraesCS1A02G069500	9.94286	-0.00131606	0.0370391	0.341143	0.989609	0
TraesCS1A02G069600	2158.32	0.000510655	0.0158436	0.282265	0.983218	0
TraesCS1A02G069700	45.5213	-0.000212946	0.00829228	0.372321	0.993614	0
TraesCS1A02G069800	2.00008	-0.0103778	0.143926	0.0965858	0.902547	0
TraesCS1A02G069900	408.907	-7.73e-05	0.00699435	0.722456	0.99991	0
TraesCS1A02G070100	55.2523	-8.21e-05	0.00794281	0.744492	0.99991	0
TraesCS1A02G070200	4.21403	0.000579182	0.0309581	0.646994	0.999862	0
TraesCS1A02G070300	41.7122	8.61e-05	0.00513581	0.59199	0.999862	0
TraesCS1A02G070400	402.705	0.00208104	0.0410956	0.149926	0.945502	0
TraesCS1A02G070500	2.56873	-0.00117514	0.0410115	0.478657	0.996737	0
TraesCS1A02G070600	96.1453	0.00134881	0.0347871	0.27738	0.982756	0
TraesCS1A02G070700	3.96045	-0.0153788	0.194161	0.0742523	0.866251	0
TraesCS1A02G070800	17.7789	8.16e-06	0.0121239	0.984921	0.999924	0
TraesCS1A02G070900	20.4071	-0.000468784	0.0192938	0.481312	0.997216	0
TraesCS1A02G071100	38.0551	0.000265201	0.00961607	0.335289	0.988101	0
TraesCS1A02G071300	44.0653	0.000157514	0.00992145	0.616635	0.999862	0
TraesCS1A02G071400	618.147	-0.0001088	0.00869672	0.693621	0.99991	0
TraesCS1A02G071500	118.637	-0.000854712	0.0208932	0.177713	0.957348	0
TraesCS1A02G071600	26.6474	-0.00220958	0.0551461	0.313749	0.987618	0
TraesCS1A02G071657	21.4225	-0.00128149	0.0414425	0.437818	0.994711	0
TraesCS1A02G071700	273.768	-4.88e-05	0.00360338	0.741788	0.99991	0
TraesCS1A02G071800	359.968	-3.82e-06	0.00408789	0.978244	0.999924	0
TraesCS1A02G072000	755.831	3.11e-05	0.00725218	0.893477	0.99991	0
TraesCS1A02G072100	6.51137	0.000645738	0.0253388	0.489373	0.998391	0
TraesCS1A02G072200	513.785	3.15e-05	0.00723989	0.891974	0.99991	0
TraesCS1A02G072600	548.8	3.97e-05	0.00585538	0.828772	0.99991	0
TraesCS1A02G072982	0.51841	0.000300147	0.0642174	0.919321	NA	0
TraesCS1A02G072986	2.4829	0.00142099	0.0386811	0.325966	0.987679	0
TraesCS1A02G073000	181.446	0.000153341	0.0052914	0.360683	0.992365	0
TraesCS1A02G073100	5.15115	-9.7e-05	0.0125042	0.825883	0.99991	0
TraesCS1A02G073200	25.2552	0.000202983	0.0186297	0.775243	0.99991	0
TraesCS1A02G073300	154.517	0.000496657	0.0146085	0.242114	0.97712	0
TraesCS1A02G073400	62.7164	6.19e-05	0.00413539	0.666643	0.99991	0
TraesCS1A02G073500	100.552	-0.000392951	0.00901308	0.132438	0.936976	0
TraesCS1A02G073600	8.05928	0.000711419	0.0209936	0.288288	0.983848	0
TraesCS1A02G073700	1.4421	0.00465372	0.0825318	0.163152	0.947879	0
TraesCS1A02G073800	0.958443	0.000877071	0.0518527	0.704657	0.99991	0
TraesCS1A02G073900	12.18	-0.00262735	0.0402182	0.063845	0.846814	0
TraesCS1A02G074000	2.92475	-7.2e-05	0.0236747	0.941035	0.999924	0
TraesCS1A02G074200	0.502537	0.00154574	0.0631143	0.578294	NA	0
TraesCS1A02G074400	242.606	2.3e-05	0.00427987	0.872165	0.99991	0
TraesCS1A02G074800	64.7837	0.000411545	0.0126953	0.257865	0.982427	0
TraesCS1A02G074900	6.86974	-0.000633099	0.0219667	0.398408	0.993614	0
TraesCS1A02G075000	50.8268	0.00034726	0.0144777	0.452239	0.995136	0
TraesCS1A02G075100	51.1431	-0.00124333	0.0198947	0.0460047	0.80176	0
TraesCS1A02G075200	17.4161	0.00176038	0.0409233	0.236111	0.974803	0
TraesCS1A02G075300	3.66096	0.000751977	0.023207	0.33205	0.987679	0
TraesCS1A02G075400	3.4737	0.000396713	0.0178009	0.517678	0.999844	0
TraesCS1A02G075500	4.25804	-0.00149043	0.0408871	0.337925	0.988518	0
TraesCS1A02G075600	5.26097	8.51e-05	0.0172781	0.897769	0.99991	0
TraesCS1A02G075700	168.976	-6.13e-05	0.00487059	0.692222	0.99991	0
TraesCS1A02G075800	37.5917	-0.00108095	0.0306778	0.319975	0.987679	0
TraesCS1A02G075900	2.88912	0.0816256	0.386455	0.00594606	0.413514	0
TraesCS1A02G076000	61.0575	3.22e-05	0.00450698	0.82656	0.99991	0
TraesCS1A02G076100	257.209	6.14e-05	0.00417074	0.669539	0.99991	0
TraesCS1A02G076200	0.771553	0.00514008	0.106473	0.248759	NA	0
TraesCS1A02G076300	2.01913	0.0151275	0.145844	0.0339979	0.73981	0
TraesCS1A02G076400	129.619	-2.69e-06	0.00381506	0.984593	0.999924	0
TraesCS1A02G076500	6.24904	0.000302021	0.0385394	0.85951	0.99991	0
TraesCS1A02G076700	0.689105	-0.0014353	0.0891116	0.716388	NA	0
TraesCS1A02G076800	6.68428	-0.000541788	0.0229965	0.519306	0.99985	0
TraesCS1A02G076900	59.3513	-0.000827526	0.0257763	0.353817	0.990758	0
TraesCS1A02G077000	3.53507	0.000390867	0.0293904	0.74934	0.99991	0
TraesCS1A02G077100	1.05761	-8.7e-05	0.0378139	0.958753	0.999924	0
TraesCS1A02G077200	342.474	9.33e-05	0.00377311	0.540295	0.999862	0
TraesCS1A02G077400	1.25356	0.00042174	0.0598363	0.878272	0.99991	0
TraesCS1A02G077500	371.588	7.72e-05	0.0045769	0.606486	0.999862	0
TraesCS1A02G077600	137.465	4.74e-05	0.00415447	0.739234	0.99991	0
TraesCS1A02G077700	114.852	-0.000111921	0.00761586	0.632323	0.999862	0
TraesCS1A02G077900	1.04216	-0.0116328	0.173638	0.113361	0.917202	0
TraesCS1A02G078200	1.66741	0.00281198	0.07931	0.407029	0.993614	0
TraesCS1A02G078300	15.8441	-0.000132103	0.00768463	0.569624	0.999862	0
TraesCS1A02G078700	110.92	-0.000146267	0.00616412	0.426166	0.993614	0
TraesCS1A02G078800	454.852	0.000893444	0.0254263	0.293589	0.985422	0
TraesCS1A02G079300	0.565959	0.0058417	0.127813	0.26885	NA	0
TraesCS1A02G079400	20.5988	-0.732249	1.15035	0.000394194	0.111191	0
TraesCS1A02G079600	6.25168	6.96e-05	0.017486	0.917685	0.99991	0
TraesCS1A02G079700	513.897	0.000197712	0.0111656	0.579803	0.999862	0
TraesCS1A02G079800	46.2096	-6.46e-05	0.00734735	0.780967	0.99991	0
TraesCS1A02G079900	13.0736	-0.00043914	0.0162557	0.396094	0.993614	0
TraesCS1A02G080000	0.510846	-0.00262394	0.081502	0.457103	NA	0
TraesCS1A02G080100	35.6629	0.000555966	0.0120015	0.104734	0.909906	0
TraesCS1A02G080200	61.5839	-4.2e-05	0.00637837	0.833831	0.99991	0
TraesCS1A02G080300	33.692	0.0163417	0.116253	0.0116303	0.527383	0
TraesCS1A02G080500	79.4211	-0.000192458	0.00913977	0.481025	0.996916	0
TraesCS1A02G080600	150.799	-0.000784288	0.0365345	0.605058	0.999862	0
TraesCS1A02G080700	408.738	-0.000139673	0.00668517	0.480795	0.996831	0
TraesCS1A02G081200	143.611	-0.000961707	0.0202094	0.110601	0.914207	0
TraesCS1A02G081300	1587.98	-5.03e-05	0.004549	0.734216	0.99991	0
TraesCS1A02G081400	632.655	-4.61e-05	0.00454511	0.755136	0.99991	0
TraesCS1A02G082000	1069.2	0.000282801	0.00693214	0.178885	0.95767	0
TraesCS1A02G082100	21.1089	0.00221957	0.0340778	0.056313	0.826036	0
TraesCS1A02G082200	156.846	0.000121813	0.00743879	0.589165	0.999862	0
TraesCS1A02G082500	867.336	0.000350396	0.0144299	0.44474	0.994711	0
TraesCS1A02G082600	90.5305	-0.000827475	0.0134075	0.0460617	0.80176	0
TraesCS1A02G082700	250.286	4.83e-05	0.00467849	0.748274	0.99991	0
TraesCS1A02G082800	6.51543	-5.56e-05	0.0123816	0.899599	0.99991	0
TraesCS1A02G082900	0.565377	0.002305	0.107039	0.60956	NA	0
TraesCS1A02G083000	8.20449	0.00136105	0.0354053	0.285267	0.983848	0
TraesCS1A02G083100	0.962041	-0.00831681	0.162061	0.19433	0.962524	0
TraesCS1A02G083300	89.2158	-0.000149493	0.00738511	0.494222	0.998391	0
TraesCS1A02G083400	218.471	7.49e-05	0.00353542	0.635099	0.999862	0
TraesCS1A02G083500	130.323	0.000297171	0.00736719	0.17514	0.955684	0
TraesCS1A02G083900	22.6905	0.000235055	0.0104853	0.457059	0.995186	0
TraesCS1A02G084000	1.52096	0.00013946	0.0597413	0.959691	0.999924	0
TraesCS1A02G084100	55.8627	1.41e-05	0.00528677	0.932623	0.999924	0
TraesCS1A02G084200	264.589	0.000113828	0.0035451	0.498735	0.998391	0
TraesCS1A02G084300	369.41	-2.11e-05	0.00636889	0.916451	0.99991	0
TraesCS1A02G084400	18.652	-0.000162736	0.00860878	0.531256	0.999862	0
TraesCS1A02G084500	91.364	0.00036679	0.00895688	0.15301	0.945778	0
TraesCS1A02G084600	24.3765	-0.00028564	0.0249648	0.778183	0.99991	0
TraesCS1A02G084800	41.4643	-0.000775617	0.0256742	0.39167	0.993614	0
TraesCS1A02G084900	62.3057	2.34e-05	0.00532414	0.889189	0.99991	0
TraesCS1A02G085000	23.4365	6.48e-05	0.0114358	0.870786	0.99991	0
TraesCS1A02G085200	0.683698	0.000344279	0.0695283	0.914345	NA	0
TraesCS1A02G085400	154.012	-0.000520598	0.0175374	0.347282	0.989609	0
TraesCS1A02G085500	38.9867	-0.000676625	0.0174369	0.186637	0.959475	0
TraesCS1A02G085600	512.154	3.49e-05	0.00523872	0.832332	0.99991	0
TraesCS1A02G085700	32.1863	-0.0019758	0.0302107	0.0505738	0.816277	0
TraesCS1A02G085800	1.5342	-0.000952563	0.0401092	0.568506	0.999862	0
TraesCS1A02G085900	45.3159	6.63e-05	0.00453206	0.654958	0.999862	0
TraesCS1A02G086100	282.97	3.62e-05	0.00617073	0.852052	0.99991	0
TraesCS1A02G086200	3239.61	0.000103084	0.00534732	0.532853	0.999862	0
TraesCS1A02G086500	283.997	-3.21e-05	0.00334291	0.853927	0.99991	0
TraesCS1A02G086600	206.308	0.00654685	0.0380294	0.00227268	0.269504	0
TraesCS1A02G086700	0.696983	0.0074529	0.138642	0.195222	NA	0
TraesCS1A02G086800	201.06	0.000113615	0.00365643	0.482758	0.99722	0
TraesCS1A02G086900	87.2099	4.29e-05	0.00426836	0.764619	0.99991	0
TraesCS1A02G087000	0.959007	0.00965789	0.132988	0.0935223	0.896049	0
TraesCS1A02G087100	73.2085	1.55e-05	0.00645525	0.939586	0.999924	0
TraesCS1A02G087300	2.21363	-0.00114943	0.0357385	0.398024	0.993614	0
TraesCS1A02G087400	10.0866	8.06e-05	0.0211206	0.924306	0.99991	0
TraesCS1A02G087500	125.454	-0.000925162	0.0205125	0.131633	0.936968	0
TraesCS1A02G087600	9.53904	0.000161544	0.0145668	0.757654	0.99991	0
TraesCS1A02G087700	0.344083	0.00236757	0.102883	0.5903	NA	0
TraesCS1A02G087900	251.819	-0.000540793	0.00657518	0.0462279	0.80176	0
TraesCS1A02G088000	240.221	9.06e-05	0.00378569	0.549446	0.999862	0
TraesCS1A02G088100	326.645	-7.92e-05	0.0034994	0.624298	0.999862	0
TraesCS1A02G088200	77.7221	0.00131411	0.021802	0.0539091	0.823493	0
TraesCS1A02G088300	2.37678	-0.0153808	0.214948	NA	NA	0
TraesCS1A02G088400	0.624262	0.00109118	0.0960882	0.794569	NA	0
TraesCS1A02G088600	30.8731	0.00128171	0.0313003	0.228792	0.972519	0
TraesCS1A02G088800	17.9881	0.00029851	0.0109513	0.348396	0.989609	0
TraesCS1A02G088900	338.116	-6.75e-05	0.00382543	0.643012	0.999862	0
TraesCS1A02G089000	0.726041	0.000410677	0.0456674	0.841841	NA	0
TraesCS1A02G089100	256.824	-5.65e-05	0.00421544	0.69421	0.99991	0
TraesCS1A02G089300	29.3891	0.00602846	0.070321	0.0401493	0.771665	0
TraesCS1A02G089400	40.5719	-0.000105532	0.00698399	0.61963	0.999862	0
TraesCS1A02G089500	3739.72	0.000258022	0.0134555	0.560896	0.999862	0
TraesCS1A02G089600	3822.04	0.000275677	0.0142767	0.563687	0.999862	0
TraesCS1A02G089700	0.778206	-0.00179244	0.0748952	0.589908	NA	0
TraesCS1A02G089800	170.991	-0.000236829	0.00857448	0.333168	0.987956	0
TraesCS1A02G089900	756.669	6e-05	0.00343647	0.7134	0.99991	0
TraesCS1A02G090000	348.663	-0.000168953	0.00424386	0.309621	0.987618	0
TraesCS1A02G090100	171.179	-7.99e-05	0.0036427	0.601749	0.999862	0
TraesCS1A02G090300	39.4682	-2.27e-06	0.00540973	0.989387	0.999924	0
TraesCS1A02G090400	3.18933	0.00733708	0.104366	0.0954236	0.899817	0
TraesCS1A02G090500	42.2329	4.7e-05	0.00872006	0.870036	0.99991	0
TraesCS1A02G090600	606.116	0.000302356	0.00559443	0.135881	0.939119	0
TraesCS1A02G090700	2.44525	0.00127016	0.0371313	0.365145	0.993256	0
TraesCS1A02G091000	67.278	0.00214193	0.0301369	0.0380264	0.762605	0
TraesCS1A02G091100	452.469	4.02e-05	0.00374442	0.777947	0.99991	0
TraesCS1A02G091200	70.8976	9.57e-05	0.0046449	0.529939	0.999862	0
TraesCS1A02G091300	129.371	5.05e-05	0.00537623	0.763823	0.99991	0
TraesCS1A02G091400	96.9333	0.000147276	0.00474774	0.360822	0.992365	0
TraesCS1A02G091500	10.7248	0.00138033	0.0386227	0.342989	0.989609	0
TraesCS1A02G091600	40.0294	-0.000262224	0.0105713	0.400774	0.993614	0
TraesCS1A02G091700	0.462407	0.000679834	0.049672	0.760547	NA	0
TraesCS1A02G092000	1.6703	0.0030266	0.080274	0.374276	0.993614	0
TraesCS1A02G092300	0.55537	-0.000418922	0.0660837	0.890542	NA	0
TraesCS1A02G092700	1889.66	-0.000118441	0.0051938	0.466787	0.996599	0
TraesCS1A02G092800	2.28393	0.000441025	0.0486236	0.841411	0.99991	0
TraesCS1A02G092900	1754.59	0.000120211	0.00374505	0.453784	0.995136	0
TraesCS1A02G093000	6.18921	-0.00122307	0.0309987	0.249918	0.980908	0
TraesCS1A02G093300	68.6184	0.000610793	0.0220569	0.423476	0.993614	0
TraesCS1A02G093400	18.041	0.00130824	0.0254215	0.0995428	0.904425	0
TraesCS1A02G093500	2.96694	-0.000681456	0.0429438	0.717354	0.99991	0
TraesCS1A02G093800	1146.21	9.46e-05	0.00729734	0.674814	0.99991	0
TraesCS1A02G093900	1557.56	-5.28e-06	0.00397576	0.969748	0.999924	0
TraesCS1A02G094000	76.6736	-4.29e-05	0.00580179	0.813124	0.99991	0
TraesCS1A02G094100	0.610194	0.00173593	0.0863486	0.65045	NA	0
TraesCS1A02G094200	3.42332	-0.00403545	0.0688504	0.134396	0.938755	0
TraesCS1A02G094800	12.3812	0.000193976	0.0138575	0.687573	0.99991	0
TraesCS1A02G094900	2.0209	0.00552925	0.11203	0.238139	0.976456	0
TraesCS1A02G095000	290.771	-0.000205015	0.0043929	0.243144	0.978066	0
TraesCS1A02G095100	794.325	-0.000187885	0.00367333	0.310519	0.987618	0
TraesCS1A02G095200	34.8929	0.000895909	0.0179902	0.0907462	0.892029	0
TraesCS1A02G095400	57.076	2.29e-05	0.00393754	0.869747	0.99991	0
TraesCS1A02G095500	213.427	-0.000188176	0.00687746	0.347912	0.989609	0
TraesCS1A02G095600	14.2579	-0.000159036	0.0147246	0.764763	0.99991	0
TraesCS1A02G095700	77.2951	0.000149993	0.00702848	0.469191	0.996599	0
TraesCS1A02G095800	100.223	-0.00846192	0.110312	0.0752521	0.869268	0
TraesCS1A02G096000	151.923	-7.81e-06	0.0033761	0.962215	0.999924	0
TraesCS1A02G096100	75.169	-0.000582797	0.0106826	0.0702083	0.860439	0
TraesCS1A02G096200	132.817	5.25e-05	0.00583619	0.772489	0.99991	0
TraesCS1A02G096500	570.194	-1.89e-05	0.00377578	0.892585	0.99991	0
TraesCS1A02G096600	96.0736	-0.000464725	0.014252	0.264013	0.9825	0
TraesCS1A02G097000	1269.59	-0.00015361	0.00656587	0.427691	0.993614	0
TraesCS1A02G097100	33.2275	0.00032008	0.0108112	0.299825	0.986276	0
TraesCS1A02G097200	158.825	3.11e-05	0.00356629	0.832873	0.99991	0
TraesCS1A02G097300	27.3655	-0.000499721	0.0153631	0.273182	0.9825	0
TraesCS1A02G097400	997.645	7.49e-05	0.00392216	0.607478	0.999862	0
TraesCS1A02G097500	74.2423	-0.000163703	0.00573417	0.351488	0.99032	0
TraesCS1A02G097600	88.742	0.00027678	0.00668923	0.179202	0.95767	0
TraesCS1A02G097700	1083.88	-0.000389617	0.00996497	0.164822	0.948051	0
TraesCS1A02G098800	39.2419	-0.001059	0.0316425	0.357233	0.992184	0
TraesCS1A02G098900	4.03803	-0.00441362	0.0962651	0.273505	0.9825	0
TraesCS1A02G099000	1492.32	6.5e-05	0.00684236	0.76132	0.99991	0
TraesCS1A02G099200	39.1644	-0.00108439	0.0322065	0.355912	0.991508	0
TraesCS1A02G099300	437.681	-0.00215494	0.0374415	0.0924335	0.89583	0
TraesCS1A02G099400	17.7808	-2.39e-05	0.00736818	0.919749	0.99991	0
TraesCS1A02G099500	209.681	0.00083893	0.0161729	0.0773356	0.872811	0
TraesCS1A02G099600	11.8837	0.000320844	0.0146632	0.504437	0.998893	0
TraesCS1A02G099700	17.029	3.15e-05	0.0075106	0.89655	0.99991	0
TraesCS1A02G099800	26.8783	-5.25e-05	0.0251799	0.960087	0.999924	0
TraesCS1A02G099900	11.5673	-0.0020157	0.0447701	0.22096	0.969785	0
TraesCS1A02G100000	3.52838	-0.00286824	0.0491818	0.109604	0.912627	0
TraesCS1A02G100100	1.75481	0.000573005	0.0599115	0.834793	0.99991	0
TraesCS1A02G100200	88.7777	0.00012652	0.00514778	0.436579	0.994711	0
TraesCS1A02G100300	57.9858	4.35e-05	0.00748683	0.856238	0.99991	0
TraesCS1A02G100400	228.364	1.69e-05	0.0040704	0.903958	0.99991	0
TraesCS1A02G100500	10.0027	-0.000225129	0.0105176	0.4822	0.99722	0
TraesCS1A02G100600	511.23	4.55e-05	0.00823645	0.865464	0.99991	0
TraesCS1A02G100800	21.137	0.000472568	0.0130682	0.201356	0.965385	0
TraesCS1A02G101000	24.014	-0.00178565	0.0629708	0.512689	0.999293	0
TraesCS1A02G101100	18.6171	-0.000432713	0.0135038	0.269352	0.9825	0
TraesCS1A02G101200	72.0786	-0.00968652	0.0707029	0.00829638	0.475535	0
TraesCS1A02G101300	50.3045	-0.117027	0.306003	0.00110188	0.191834	0
TraesCS1A02G101500	8.88792	-0.000640872	0.0280285	0.555254	0.999862	0
TraesCS1A02G101600	19.3391	-0.000351315	0.0183279	0.592564	0.999862	0
TraesCS1A02G101700	109.358	-0.000104261	0.00433414	0.489335	0.998391	0
TraesCS1A02G101800	0.684962	-0.000617735	0.0592418	0.819807	NA	0
TraesCS1A02G101900	62.4536	3.96e-05	0.00521425	0.809125	0.99991	0
TraesCS1A02G102200	0.452951	0.00128534	0.0769397	0.711089	NA	0
TraesCS1A02G102300	233.238	-2.28e-05	0.00396624	0.87033	0.99991	0
TraesCS1A02G102500	140.6	0.000117767	0.00635854	0.537088	0.999862	0
TraesCS1A02G102600	468.388	-0.000338256	0.0048303	0.112575	0.917152	0
TraesCS1A02G102700	14.5947	-0.00226024	0.0505716	0.239586	0.976456	0
TraesCS1A02G102800	226.605	-0.000150477	0.00973189	0.625747	0.999862	0
TraesCS1A02G102900	3.96849	-0.0003135	0.0193499	0.663552	0.99991	0
TraesCS1A02G103000	6.61117	0.00115566	0.0286821	0.226118	0.971309	0
TraesCS1A02G103013	0.326089	-0.00107766	0.0825498	0.771777	NA	0
TraesCS1A02G103014	0.293388	-0.00137857	0.0985171	0.746413	NA	0
TraesCS1A02G103019	0.733138	-0.000431325	0.0722666	0.89655	NA	0
TraesCS1A02G103900	253.798	0.000359816	0.0132725	0.368966	0.993614	0
TraesCS1A02G104000	17.5449	-0.00030748	0.0109009	0.32812	0.987679	0
TraesCS1A02G104200	21.6143	0.000704345	0.0205937	0.279661	0.982756	0
TraesCS1A02G104500	16.5112	7.3e-05	0.0109559	0.846311	0.99991	0
TraesCS1A02G104600	2.36079	-0.000699396	0.0349473	0.629849	0.999862	0
TraesCS1A02G104700	113.458	7.75e-05	0.00523136	0.634444	0.999862	0
TraesCS1A02G105300	251.334	-0.00019318	0.00828984	0.424146	0.993614	0
TraesCS1A02G105400	500.374	-0.00284738	0.0265619	0.00887084	0.487576	0
TraesCS1A02G105500	222.771	0.000356708	0.00650758	0.108035	0.912439	0
TraesCS1A02G105600	511.586	-5.97e-06	0.00423272	0.966449	0.999924	0
TraesCS1A02G105700	18.7364	-0.000572218	0.0238506	0.514173	0.999381	0
TraesCS1A02G105800	19.7383	-0.00182561	0.0395098	0.191084	0.960541	0
TraesCS1A02G105900	284.684	0.000349681	0.0113798	0.281357	0.982759	0
TraesCS1A02G106000	249.485	-9e-05	0.00378373	0.551814	0.999862	0
TraesCS1A02G106100	544.945	-6.87e-05	0.00332392	0.712931	0.99991	0
TraesCS1A02G106200	5.00953	0.000174015	0.0211342	0.83573	0.99991	0
TraesCS1A02G106300	53.4294	0.00015941	0.00761908	0.478299	0.996737	0
TraesCS1A02G106500	259.878	3.22e-05	0.00513015	0.842471	0.99991	0
TraesCS1A02G106600	1644.32	0.000122707	0.00545956	0.465161	0.996599	0
TraesCS1A02G106700	30.8212	-0.0002358	0.0123786	0.555777	0.999862	0
TraesCS1A02G107300	269.978	0.000192638	0.00445997	0.262118	0.9825	0
TraesCS1A02G107500	7.6265	-0.00106832	0.0408163	0.524464	0.999862	0
TraesCS1A02G107600	173.269	-6.24e-05	0.00411957	0.664101	0.99991	0
TraesCS1A02G107700	1.44283	0.0103442	0.172375	0.142029	0.940455	0
TraesCS1A02G107800	458.4	1.85e-05	0.00343863	0.905827	0.99991	0
TraesCS1A02G107900	77.1916	-0.000285762	0.00810353	0.217128	0.968128	0
TraesCS1A02G108000	5.79368	0.00155489	0.0436047	0.359211	0.992365	0
TraesCS1A02G108100	117.944	-0.000104522	0.00791871	0.671845	0.99991	0
TraesCS1A02G108200	0.888616	0.000239271	0.0470482	0.910961	NA	0
TraesCS1A02G108300	188.532	1.93e-05	0.0092435	0.950366	0.999924	0
TraesCS1A02G108400	35.0081	0.000892891	0.0257796	0.304952	0.987308	0
TraesCS1A02G108600	2.74486	0.00202655	0.0453573	0.226944	0.971529	0
TraesCS1A02G108800	24.1887	-0.00056524	0.0169977	0.271529	0.9825	0
TraesCS1A02G108900	76.5655	-0.000198734	0.00884336	0.445285	0.994711	0
TraesCS1A02G109000	5.90924	-0.000982763	0.0279802	0.308319	0.987308	0
TraesCS1A02G109100	20.0169	0.000572949	0.0403524	0.745471	0.99991	0
TraesCS1A02G109200	95.3904	-1.6e-05	0.00482308	0.917203	0.99991	0
TraesCS1A02G109300	83.8169	-9.93e-05	0.00568597	0.567176	0.999862	0
TraesCS1A02G109400	2.55769	-9.49e-05	0.02446	0.925234	0.99991	0
TraesCS1A02G109500	106.228	7.92e-05	0.00497045	0.614104	0.999862	0
TraesCS1A02G109600	104.163	-9.06e-05	0.00635564	0.640377	0.999862	0
TraesCS1A02G109700	12.97	-0.00012247	0.010401	0.721759	0.99991	0
TraesCS1A02G110000	66.6225	0.000785179	0.0346256	0.577816	0.999862	0
TraesCS1A02G110100	62.4326	-7.35e-07	0.00473311	0.996146	0.999924	0
TraesCS1A02G110200	202.17	-2.28e-05	0.00371291	0.872008	0.99991	0
TraesCS1A02G110300	819.795	0.000222072	0.00760191	0.308498	0.987308	0
TraesCS1A02G110400	0.870702	-0.000770733	0.0638539	0.791744	NA	0
TraesCS1A02G110500	6.70839	-0.000216968	0.0210481	0.793342	0.99991	0
TraesCS1A02G110700	20.566	0.000256978	0.00949743	0.3456	0.989609	0
TraesCS1A02G110800	115.742	-0.000289573	0.00912671	0.260205	0.9825	0
TraesCS1A02G110900	1506.91	-0.000180514	0.00749546	0.407291	0.993614	0
TraesCS1A02G111000	239.788	-0.000466536	0.0125932	0.188131	0.959475	0
TraesCS1A02G111100	189.117	3.47e-05	0.00499388	0.826269	0.99991	0
TraesCS1A02G111300	18.8044	-0.000646916	0.0220953	0.38943	0.993614	0
TraesCS1A02G111400	0.737326	0.000178111	0.0717956	0.956994	NA	0
TraesCS1A02G111600	21.545	2.15e-05	0.00915546	0.944014	0.999924	0
TraesCS1A02G111800	1.89427	0.0108992	0.134658	0.0688317	0.859746	0
TraesCS1A02G111900	1213.52	7.45e-07	0.00374047	0.99576	0.999924	0
TraesCS1A02G112000	60.45	0.000944676	0.019181	0.0966766	0.902629	0
TraesCS1A02G112100	66.1743	-0.000154148	0.00821948	0.532914	0.999862	0
TraesCS1A02G112200	293.393	0.000128701	0.00470908	0.413826	0.993614	0
TraesCS1A02G112400	579.446	-2.97e-05	0.00460326	0.842166	0.99991	0
TraesCS1A02G112500	2145.37	9.69e-05	0.00663617	0.632008	0.999862	0
TraesCS1A02G112600	158.965	3.65e-05	0.00372164	0.79816	0.99991	0
TraesCS1A02G112700	71.6895	0.000376118	0.00965776	0.1674	0.950102	0
TraesCS1A02G112800	100.498	0.000190901	0.00661556	0.326398	0.987679	0
TraesCS1A02G113100	6.8251	-0.00850672	0.100227	0.0526727	0.820045	0
TraesCS1A02G113300	133.136	-7.42e-05	0.0126242	0.8689	0.99991	0
TraesCS1A02G113500	0.681387	-0.00188736	0.0702999	0.541077	NA	0
TraesCS1A02G113600	2.60399	-0.00107194	0.0394553	0.502915	0.998558	0
TraesCS1A02G113700	29.1618	-3.98e-05	0.00675264	0.852174	0.99991	0
TraesCS1A02G113800	0.573228	-0.00167776	0.0637663	0.547667	NA	0
TraesCS1A02G114000	12.5751	0.000536917	0.0157695	0.24876	0.980508	0
TraesCS1A02G114100	16.4182	0.00158363	0.0382104	0.249283	0.980908	0
TraesCS1A02G114300	312.688	0.000122382	0.00340418	0.510579	0.999293	0
TraesCS1A02G114400	22.1492	-8.69e-05	0.00689785	0.682928	0.99991	0
TraesCS1A02G114500	0.420103	0.000342909	0.111537	0.939794	NA	0
TraesCS1A02G114600	26.0628	0.000991943	0.0731891	0.765679	0.99991	0
TraesCS1A02G114700	5.12748	-0.00146225	0.0350708	0.233911	0.974383	0
TraesCS1A02G114800	2.47789	0.000303246	0.0277408	0.792593	0.99991	0
TraesCS1A02G115000	1245.19	5.57e-06	0.00519992	0.973002	0.999924	0
TraesCS1A02G115100	290.179	0.00251215	0.0437619	0.105544	0.911085	0
TraesCS1A02G115200	602.587	-3.21e-05	0.00896681	0.914362	0.99991	0
TraesCS1A02G115300	23.7375	-0.000172064	0.0119986	0.668709	0.99991	0
TraesCS1A02G115400	80.2951	0.000395597	0.0136352	0.330233	0.987679	0
TraesCS1A02G115500	69.4537	-0.00014962	0.00569507	0.389552	0.993614	0
TraesCS1A02G115600	1.49071	0.00429761	0.087716	0.23505	0.974529	0
TraesCS1A02G115700	52.5454	0.00696101	0.0963296	0.0849155	0.886619	0
TraesCS1A02G115900	17838.8	6.98e-05	0.00385599	0.63182	0.999862	0
TraesCS1A02G116000	342.945	-8.17e-06	0.00330073	0.964802	0.999924	0
TraesCS1A02G116200	102.647	-0.000182731	0.0076592	0.411724	0.993614	0
TraesCS1A02G116300	9.89576	-0.00012192	0.011693	0.760757	0.99991	0
TraesCS1A02G116500	23.9245	-0.000129269	0.00693041	0.532288	0.999862	0
TraesCS1A02G116600	46.9041	5.4e-05	0.0069875	0.806648	0.99991	0
TraesCS1A02G116700	224.326	0.00035989	0.0164402	0.517542	0.999844	0
TraesCS1A02G116800	31.4926	-0.000137599	0.00706124	0.512245	0.999293	0
TraesCS1A02G116900	258.671	0.000113491	0.0116534	0.776803	0.99991	0
TraesCS1A02G117000	21.0021	-0.000490135	0.0213476	0.523845	0.999862	0
TraesCS1A02G117100	1.91957	-0.00528876	0.0878064	0.139328	0.939119	0
TraesCS1A02G117300	1.33624	-0.00248908	0.0650464	0.354863	0.991283	0
TraesCS1A02G117400	43.0149	-0.000537662	0.0249542	0.571313	0.999862	0
TraesCS1A02G117500	5.9818	-0.00030493	0.0244517	0.756688	0.99991	0
TraesCS1A02G117600	14.2549	-0.000532859	0.0160909	0.267541	0.9825	0
TraesCS1A02G117700	8.38689	0.000340416	0.0154587	0.50722	0.999293	0
TraesCS1A02G118200	8.89068	-0.000128986	0.0158295	0.826637	0.99991	0
TraesCS1A02G118300	58.7435	-7.09e-05	0.00717285	0.752639	0.99991	0
TraesCS1A02G118400	113.797	-0.000103134	0.00604862	0.573516	0.999862	0
TraesCS1A02G118700	261.583	5.16e-05	0.00371803	0.721688	0.99991	0
TraesCS1A02G118800	149.351	-1.57e-05	0.00344594	0.919716	0.99991	0
TraesCS1A02G118900	1.6482	-0.000175243	0.0393294	0.920484	0.99991	0
TraesCS1A02G119000	1.52473	-0.000497423	0.0400549	0.777592	0.99991	0
TraesCS1A02G119100	21.0382	0.00105164	0.036305	0.460556	0.996044	0
TraesCS1A02G119200	2.40474	0.0011933	0.0670601	0.693513	0.99991	0
TraesCS1A02G119300	117.546	0.000907987	0.0195662	0.117472	0.922334	0
TraesCS1A02G119500	594.583	0.000301876	0.00985353	0.278116	0.982756	0
TraesCS1A02G119600	176.814	-0.000275676	0.014838	0.585135	0.999862	0
TraesCS1A02G119700	139.516	-6.5e-07	0.00412502	0.996304	0.999924	0
TraesCS1A02G119800	184.531	0.000136888	0.00992547	0.669014	0.99991	0
TraesCS1A02G119900	39.8126	-0.000379819	0.0145777	0.404174	0.993614	0
TraesCS1A02G120000	23.0495	-0.000252708	0.010131	0.394709	0.993614	0
TraesCS1A02G120100	272.967	-3.68e-05	0.00397105	0.793553	0.99991	0
TraesCS1A02G120200	677.481	-5.04e-05	0.0047128	0.738896	0.99991	0
TraesCS1A02G120300	1.55151	0.000296184	0.0401086	0.868335	0.99991	0
TraesCS1A02G120400	10.4249	-0.000272989	0.0137827	0.547977	0.999862	0
TraesCS1A02G120500	100.311	2.78e-05	0.00371256	0.844889	0.99991	0
TraesCS1A02G120600	29.6071	-0.00817712	0.0747309	0.018585	0.62334	0
TraesCS1A02G120800	186.312	-0.000360581	0.0113998	0.265264	0.9825	0
TraesCS1A02G120900	64.2292	-9.48e-05	0.00589002	0.597272	0.999862	0
TraesCS1A02G121000	525.678	-0.00128362	0.0148584	0.0166672	0.599429	0
TraesCS1A02G121100	3.50101	-0.00147338	0.0364923	0.258943	0.9825	0
TraesCS1A02G121200	25.4253	0.000140936	0.00989124	0.657356	0.999862	0
TraesCS1A02G121300	406.493	-0.000109513	0.00378189	0.48364	0.99722	0
TraesCS1A02G121400	262.642	0.000300947	0.00522371	0.135249	0.939119	0
TraesCS1A02G121500	7.6175	0.000485561	0.0352313	0.748056	0.99991	0
TraesCS1A02G121700	89.2746	8.72e-05	0.00724765	0.69834	0.99991	0
TraesCS1A02G121800	360.982	0.00128675	0.0506898	0.553649	0.999862	0
TraesCS1A02G122000	1590.41	7.22e-05	0.00501956	0.647904	0.999862	0
TraesCS1A02G122100	145.616	-1.19e-05	0.00460026	0.936495	0.999924	0
TraesCS1A02G122200	113.023	-0.000150562	0.00703659	0.46789	0.996599	0
TraesCS1A02G122300	27.1534	0.000121332	0.00785999	0.614678	0.999862	0
TraesCS1A02G122400	19.0979	0.000183207	0.00767783	0.411602	0.993614	0
TraesCS1A02G122500	299.129	0.00118683	0.0308729	0.265484	0.9825	0
TraesCS1A02G122600	21.7268	0.00144187	0.0319838	0.177806	0.957348	0
TraesCS1A02G122700	417.196	-0.000110247	0.00363359	0.495978	0.998391	0
TraesCS1A02G122800	369.676	0.000710138	0.0198413	0.246413	0.979919	0
TraesCS1A02G123000	202.214	-0.000517304	0.0127145	0.14817	0.943393	0
TraesCS1A02G123100	53.7322	-0.000163231	0.00814986	0.501148	0.998437	0
TraesCS1A02G123300	146.972	-8.9e-05	0.00622439	0.639534	0.999862	0
TraesCS1A02G123600	45.9231	-0.00111734	0.0200064	0.066198	0.853202	0
TraesCS1A02G123800	5.77368	-0.17571	0.511413	0.00178879	0.237002	0
TraesCS1A02G123900	122.781	-2.24e-05	0.00388626	0.872618	0.99991	0
TraesCS1A02G124000	46.4639	5.97e-05	0.00558805	0.730969	0.99991	0
TraesCS1A02G124100	15.3228	-0.00199222	0.0354717	0.0960372	0.901169	0
TraesCS1A02G124200	81.4427	8.07e-05	0.0129454	0.861582	0.99991	0
TraesCS1A02G124300	6.73058	-0.00240362	0.0425376	0.108703	0.912627	0
TraesCS1A02G124400	190.762	-8.36e-05	0.00590169	0.643707	0.999862	0
TraesCS1A02G124500	1.89925	0.000823078	0.0404706	0.632715	0.999862	0
TraesCS1A02G124600	426.347	-0.000328351	0.00918549	0.204257	0.966923	0
TraesCS1A02G124700	0.591212	-0.00562179	0.113147	0.234927	NA	0
TraesCS1A02G124800	43.4029	-0.000449519	0.0383531	0.788997	0.99991	0
TraesCS1A02G124900	1.90569	-0.000364712	0.0361973	0.817417	0.99991	0
TraesCS1A02G125000	283.756	-0.000135816	0.00470425	0.39209	0.993614	0
TraesCS1A02G125100	475.187	-7.17e-05	0.00392375	0.62139	0.999862	0
TraesCS1A02G125200	0.826396	-0.00836539	0.161189	0.191891	NA	0
TraesCS1A02G125300	170.282	0.000285358	0.00556332	0.149816	0.945502	0
TraesCS1A02G125400	16.0249	-0.000787076	0.0205014	0.209554	0.967462	0
TraesCS1A02G125500	192.282	-0.000203298	0.00816002	0.388514	0.993614	0
TraesCS1A02G125600	50.0264	0.000169566	0.00729475	0.425987	0.993614	0
TraesCS1A02G125700	31.1976	0.00300691	0.0484269	0.0882054	0.888633	0
TraesCS1A02G125800	0.487615	0.00317877	0.131225	0.523596	NA	0
TraesCS1A02G125900	24.3993	-5.77e-05	0.0106393	0.87438	0.99991	0
TraesCS1A02G126000	58.2364	0.000257695	0.00635673	0.193918	0.962389	0
TraesCS1A02G126100	35.9641	3.81e-05	0.00693383	0.862485	0.99991	0
TraesCS1A02G126300	199.194	5.75e-05	0.00376643	0.691281	0.99991	0
TraesCS1A02G126500	13.2103	-2.65e-05	0.0105469	0.941941	0.999924	0
TraesCS1A02G126600	0.929412	0.00101999	0.0580107	0.695518	NA	0
TraesCS1A02G126700	1.26638	0.0112664	0.197094	0.130526	0.936968	0
TraesCS1A02G126800	756.354	0.000703554	0.0117022	0.0518829	0.818831	0
TraesCS1A02G126900	162.393	3.12e-05	0.00618211	0.872438	0.99991	0
TraesCS1A02G127000	249.928	0.0001074	0.00672935	0.598096	0.999862	0
TraesCS1A02G127100	10.0258	-0.00236163	0.0384028	0.0754977	0.869268	0
TraesCS1A02G127400	71.2106	-0.000215755	0.00548152	0.232965	0.973741	0
TraesCS1A02G127500	17.9248	6.18e-05	0.0109099	0.869526	0.99991	0
TraesCS1A02G127600	0.586297	0.00097111	0.0766782	0.780235	NA	0
TraesCS1A02G127700	3.65926	-0.000915645	0.03053	0.419912	0.993614	0
TraesCS1A02G127900	104.698	0.000314876	0.0112998	0.337623	0.988436	0
TraesCS1A02G128000	1.3435	-0.00113867	0.0421706	0.511732	0.999293	0
TraesCS1A02G128100	136.207	1.04e-05	0.00399733	0.940398	0.999924	0
TraesCS1A02G128200	8.54524	0.000334466	0.0137594	0.438452	0.994711	0
TraesCS1A02G128300	160.875	-2.02e-06	0.00402931	0.988419	0.999924	0
TraesCS1A02G128500	6.67218	-0.00209558	0.0380049	0.107803	0.912439	0
TraesCS1A02G128600	392.375	0.000186318	0.00476267	0.273027	0.9825	0
TraesCS1A02G128700	11.7271	0.000198872	0.00930452	0.474292	0.996737	0
TraesCS1A02G128900	80.8698	0.000244835	0.00772616	0.268286	0.9825	0
TraesCS1A02G129100	198.035	-0.000352594	0.0111274	0.26322	0.9825	0
TraesCS1A02G129200	67.2231	-2.77e-05	0.00676258	0.897469	0.99991	0
TraesCS1A02G129300	6.31294	-0.039297	0.264066	0.0142923	0.572228	0
TraesCS1A02G129400	11.9939	-0.00391486	0.0727119	0.175504	0.955883	0
TraesCS1A02G129500	97.4958	-4.92e-06	0.00613094	0.979774	0.999924	0
TraesCS1A02G129600	15.9289	0.000478802	0.0196119	0.480749	0.996831	0
TraesCS1A02G129700	0.656969	0.000177636	0.0459326	0.932166	NA	0
TraesCS1A02G129800	46.0627	5.32e-05	0.00653323	0.79492	0.99991	0
TraesCS1A02G130100	0.560076	-0.00031667	0.0552968	0.900836	NA	0
TraesCS1A02G130600	21.064	0.00114904	0.024971	0.140382	0.939988	0
TraesCS1A02G130700	31.2197	0.00119551	0.0267656	0.161323	0.947493	0
TraesCS1A02G130800	278.382	-4.28e-05	0.00353292	0.777177	0.99991	0
TraesCS1A02G130900	174.652	-9.51e-05	0.00513335	0.553839	0.999862	0
TraesCS1A02G131000	337.624	0.000109149	0.0042332	0.471259	0.996599	0
TraesCS1A02G131100	1.82022	-0.00162703	0.0456467	0.364603	0.993222	0
TraesCS1A02G131200	231.132	-8.73e-05	0.00361377	0.576595	0.999862	0
TraesCS1A02G131300	269.645	-6.78e-05	0.00521505	0.67711	0.99991	0
TraesCS1A02G131400	0.826465	-0.00240934	0.0846879	0.5154	NA	0
TraesCS1A02G131500	114.459	0.000291502	0.0120334	0.425805	0.993614	0
TraesCS1A02G131600	145.108	0.000138125	0.00479897	0.387608	0.993614	0
TraesCS1A02G131900	533.253	0.000500544	0.0138783	0.206113	0.966923	0
TraesCS1A02G132000	39.2773	0.000340587	0.0118567	0.323254	0.987679	0
TraesCS1A02G132300	43.0857	-0.00364668	0.0507672	0.056072	0.826036	0
TraesCS1A02G132400	0.794919	-0.0053075	0.143204	0.334161	NA	0
TraesCS1A02G132500	0.436427	0.00460486	0.115335	0.339707	NA	0
TraesCS1A02G132600	610.308	4.95e-05	0.00388759	0.727544	0.99991	0
TraesCS1A02G132900	0.68168	-0.000248127	0.0665414	0.93559	NA	0
TraesCS1A02G133000	2.69822	-0.0010696	0.0486755	0.612469	0.999862	0
TraesCS1A02G133100	1707.39	-2.34e-05	0.00509181	0.884397	0.99991	0
TraesCS1A02G133300	19.4502	-0.000135952	0.0146849	0.799068	0.99991	0
TraesCS1A02G133400	315.136	-0.000121055	0.00388421	0.441348	0.994711	0
TraesCS1A02G133500	1086.95	7.62e-06	0.00497488	0.961618	0.999924	0
TraesCS1A02G133600	3.25664	-0.000207302	0.0223116	0.816405	0.99991	0
TraesCS1A02G133700	409.953	7.12e-06	0.00341149	0.964308	0.999924	0
TraesCS1A02G133800	74.7819	-5e-05	0.0043196	0.729361	0.99991	0
TraesCS1A02G133900	81.3575	-5.47e-05	0.00589777	0.765515	0.99991	0
TraesCS1A02G134000	371.213	0.000694092	0.0217757	0.333079	0.987956	0
TraesCS1A02G134100	9.41209	0.000111455	0.014928	0.839223	0.99991	0
TraesCS1A02G134200	75.1358	5.03e-05	0.00718177	0.825376	0.99991	0
TraesCS1A02G134300	194.695	0.000288392	0.00721923	0.180855	0.959304	0
TraesCS1A02G134400	0.664521	-0.00305933	0.0889656	0.424045	NA	0
TraesCS1A02G134500	130.504	-7.81e-06	0.00567755	0.965217	0.999924	0
TraesCS1A02G134600	145.062	-6.36e-05	0.00373752	0.664149	0.99991	0
TraesCS1A02G134700	0.450078	0.00554444	0.117872	0.260284	NA	0
TraesCS1A02G134800	45.626	5.45e-05	0.00486522	0.724738	0.99991	0
TraesCS1A02G135000	0.8479	0.0007574	0.0532565	0.752554	NA	0
TraesCS1A02G135100	13.2608	-0.000186918	0.0132241	0.680887	0.99991	0
TraesCS1A02G135300	546.805	-0.000265784	0.00502525	0.165134	0.948051	0
TraesCS1A02G135600	298.868	-6.64e-05	0.0117793	0.872261	0.99991	0
TraesCS1A02G135700	1269.46	-4.35e-05	0.00379016	0.75995	0.99991	0
TraesCS1A02G135800	4.11771	-0.00101832	0.0441572	0.587575	0.999862	0
TraesCS1A02G136000	1.52744	-0.000506796	0.0319141	0.703759	0.99991	0
TraesCS1A02G136100	121.556	-0.00375617	0.0829188	0.27419	0.9825	0
TraesCS1A02G136200	243.419	1.67e-05	0.00354904	0.909388	0.99991	0
TraesCS1A02G136400	131.721	-0.000149199	0.00485543	0.358045	0.992324	0
TraesCS1A02G136500	1054.2	0.00016176	0.00489471	0.327087	0.987679	0
TraesCS1A02G136600	5.54545	0.000581332	0.0283439	0.604366	0.999862	0
TraesCS1A02G136700	19.6744	-3.31e-05	0.0102261	0.924648	0.99991	0
TraesCS1A02G136800	244.206	-8.03e-06	0.00564474	0.964014	0.999924	0
TraesCS1A02G136900	121.005	9.08e-05	0.00718762	0.682874	0.99991	0
TraesCS1A02G137000	97.7434	0.000154272	0.00777925	0.504716	0.998893	0
TraesCS1A02G137100	3.92666	0.000174687	0.0207115	0.830942	0.99991	0
TraesCS1A02G137200	173.71	-7.84e-05	0.00399732	0.591497	0.999862	0
TraesCS1A02G137300	5.79624	0.000546998	0.0189224	0.374913	0.993614	0
TraesCS1A02G137400	89.0991	-8.65e-05	0.00440488	0.560679	0.999862	0
TraesCS1A02G137500	65.6873	-0.000165112	0.00461779	0.315493	0.987618	0
TraesCS1A02G137600	12.2407	-3.42e-05	0.00843975	0.901917	0.99991	0
TraesCS1A02G137700	324.594	-0.000187968	0.00420558	0.274841	0.9825	0
TraesCS1A02G137800	269.292	-0.00016232	0.00520129	0.333897	0.988101	0
TraesCS1A02G137900	285.989	-5.77e-05	0.00347549	0.715909	0.99991	0
TraesCS1A02G138000	51.4087	7.38e-05	0.00591234	0.685098	0.99991	0
TraesCS1A02G138100	22.1915	0.000308853	0.0110626	0.33504	0.988101	0
TraesCS1A02G138200	61.3111	0.000167499	0.00675742	0.3976	0.993614	0
TraesCS1A02G138300	1.44277	-0.00240954	0.0541115	0.249174	0.980908	0
TraesCS1A02G138400	259.84	-9.14e-06	0.00431047	0.949064	0.999924	0
TraesCS1A02G138500	124.402	3.84e-06	0.00392495	0.97796	0.999924	0
TraesCS1A02G138600	394.622	-1.8e-05	0.00364868	0.899744	0.99991	0
TraesCS1A02G138800	573.953	5.95e-05	0.00472863	0.695148	0.99991	0
TraesCS1A02G138900	1.27518	0.00127315	0.0405044	0.426071	0.993614	0
TraesCS1A02G139100	401.612	0.000320176	0.00525567	0.12182	0.927083	0
TraesCS1A02G139300	269.43	-8.14e-05	0.00402281	0.578237	0.999862	0
TraesCS1A02G139400	146.261	-0.000137562	0.00779249	0.558477	0.999862	0
TraesCS1A02G139500	208.682	0.00160545	0.0156244	0.00974508	0.501178	0
TraesCS1A02G139600	163.813	8.88e-05	0.00383199	0.55369	0.999862	0
TraesCS1A02G139700	50.2562	0.000133631	0.00491095	0.404424	0.993614	0
TraesCS1A02G139800	0.487292	0.00189131	0.0762726	0.57555	NA	0
TraesCS1A02G139900	1122.16	9.61e-05	0.00597709	0.597186	0.999862	0
TraesCS1A02G140300	2.10737	-0.000423739	0.0277963	0.708439	0.99991	0
TraesCS1A02G140400	0.523729	0.000347905	0.0558112	0.892096	NA	0
TraesCS1A02G140600	25.6368	0.00842961	0.0758759	0.0178886	0.612585	0
TraesCS1A02G140700	49.6266	-0.00176308	0.0401742	0.222003	0.970374	0
TraesCS1A02G140800	1.06063	0.00388638	0.080479	0.237789	0.975949	0
TraesCS1A02G140900	117.667	0.000128713	0.00781241	0.588158	0.999862	0
TraesCS1A02G141000	2.5001	0.000261066	0.025416	0.802009	0.99991	0
TraesCS1A02G141100	5.31718	-0.0024138	0.0469379	0.156901	0.945778	0
TraesCS1A02G141200	5.87809	0.000130637	0.013828	0.791973	0.99991	0
TraesCS1A02G141300	23.1507	-1.97e-05	0.00984746	0.952973	0.999924	0
TraesCS1A02G141400	119.193	-6.93e-05	0.00983294	0.833521	0.99991	0
TraesCS1A02G141500	9.01432	-0.00228401	0.0577421	0.325787	0.987679	0
TraesCS1A02G141600	4.58592	0.000468862	0.0316863	0.724156	0.99991	0
TraesCS1A02G141700	88.5413	-9.85e-05	0.008841	0.728682	0.99991	0
TraesCS1A02G141900	226.891	-0.000192207	0.00987516	0.525726	0.999862	0
TraesCS1A02G142000	577.091	-0.000195233	0.011467	0.599071	0.999862	0
TraesCS1A02G142200	254.386	-0.000112539	0.00501414	0.479871	0.996737	0
TraesCS1A02G142300	51.1067	0.000409635	0.0101029	0.150908	0.945778	0
TraesCS1A02G142400	186.523	-8.82e-06	0.00696551	0.968437	0.999924	0
TraesCS1A02G142500	122.886	-0.000107466	0.00416354	0.477277	0.996737	0
TraesCS1A02G142600	310.238	-9.05e-05	0.00401442	0.541543	0.999862	0
TraesCS1A02G142700	151.297	-8.56e-06	0.006562	0.967286	0.999924	0
TraesCS1A02G142800	50.9195	0.000675604	0.0169325	0.170456	0.951933	0
TraesCS1A02G142900	82.8018	-0.000503643	0.015705	0.284333	0.983665	0
TraesCS1A02G143000	253.581	-0.000132089	0.00871731	0.626821	0.999862	0
TraesCS1A02G143100	302.261	3.15e-05	0.00411707	0.823381	0.99991	0
TraesCS1A02G143200	40.8078	0.00368302	0.0620566	0.12176	0.927083	0
TraesCS1A02G143300	404.736	-0.000107425	0.00604096	0.556392	0.999862	0
TraesCS1A02G143400	318.39	9.95e-05	0.00669666	0.625526	0.999862	0
TraesCS1A02G143500	131.069	7.4e-07	0.00368254	0.995822	0.999924	0
TraesCS1A02G143600	0.972408	0.00304476	0.0754679	0.333952	0.988101	0
TraesCS1A02G143700	17.4608	0.000450024	0.02322	0.610441	0.999862	0
TraesCS1A02G143800	158.519	3.08e-05	0.00451295	0.834197	0.99991	0
TraesCS1A02G143900	61.9544	-0.000963562	0.0273869	0.303995	0.986987	0
TraesCS1A02G144000	104.626	0.000281296	0.00678088	0.176402	0.956617	0
TraesCS1A02G144200	2.08388	0.00157135	0.0456934	0.38619	0.993614	0
TraesCS1A02G144500	2.26752	-0.000951855	0.0672197	NA	NA	0
TraesCS1A02G144700	15.0636	-0.0211623	0.140537	0.0106948	0.512155	0
TraesCS1A02G144800	294.158	0.00015987	0.0145338	0.759556	0.99991	0
TraesCS1A02G145000	153.11	0.00013058	0.00881209	0.635909	0.999862	0
TraesCS1A02G145100	0.973155	-0.0026456	0.0639707	0.308408	0.987308	0
TraesCS1A02G145500	40.4943	-2.57e-05	0.00528374	0.877295	0.99991	0
TraesCS1A02G145600	1.04623	0.0113332	0.178524	0.124657	0.930376	0
TraesCS1A02G145800	358.629	-0.00115094	0.0280264	0.21179	0.967856	0
TraesCS1A02G145900	10.7848	0.0191344	0.138856	0.0139814	0.567331	0
TraesCS1A02G146000	14.4089	-0.00289028	0.0788907	NA	NA	0
TraesCS1A02G146200	140.484	0.000490151	0.00794525	0.0661593	0.853202	0
TraesCS1A02G146400	52.013	5.38e-06	0.00445934	0.970567	0.999924	0
TraesCS1A02G146600	292.145	5.44e-05	0.00425634	0.705666	0.99991	0
TraesCS1A02G146800	1.20105	-0.00398388	0.0839679	0.249733	0.980908	0
TraesCS1A02G146900	400.895	-0.000225835	0.0215341	0.790706	0.99991	0
TraesCS1A02G147000	573.767	-0.000147045	0.00395744	0.367938	0.993614	0
TraesCS1A02G147300	0.312697	-0.00109663	0.0968174	0.794618	NA	0
TraesCS1A02G147400	53.4375	-0.000104327	0.00969052	0.74266	0.99991	0
TraesCS1A02G147500	87.5671	-0.000146025	0.00641732	0.442553	0.994711	0
TraesCS1A02G147600	18.2267	0.000254578	0.0119924	0.498609	0.998391	0
TraesCS1A02G147700	63.8401	-0.00052625	0.0136071	0.171453	0.952739	0
TraesCS1A02G148000	440.64	-5.03e-06	0.00386464	0.971157	0.999924	0
TraesCS1A02G148300	6.56991	0.000794685	0.0272211	0.420802	0.993614	0
TraesCS1A02G148400	328.386	-0.000214519	0.0056636	0.239393	0.976456	0
TraesCS1A02G149000	0.804393	-0.000676635	0.0478134	0.75142	NA	0
TraesCS1A02G149100	124.214	2.6e-05	0.00398563	0.852708	0.99991	0
TraesCS1A02G149200	245.221	-0.00022539	0.00437569	0.215137	0.967856	0
TraesCS1A02G149300	94.026	-0.00691209	0.081064	0.0454327	0.801367	0
TraesCS1A02G149500	2.37164	0.000435627	0.0250939	0.659079	0.999862	0
TraesCS1A02G149600	3.9234	-2.95e-05	0.0238547	0.9761	0.999924	0
TraesCS1A02G149700	9.22126	3.56e-06	0.0224419	0.996899	0.999924	0
TraesCS1A02G149800	289.861	3.07e-05	0.00627946	0.876864	0.99991	0
TraesCS1A02G150000	2.93927	0.000478143	0.025975	0.640181	0.999862	0
TraesCS1A02G150100	1183.26	0.000213899	0.0133464	0.636481	0.999862	0
TraesCS1A02G150200	54.2868	0.000650108	0.0210696	0.349084	0.989609	0
TraesCS1A02G150300	3.20478	3.71575	1.67233	6.77e-06	0.0069009	1
TraesCS1A02G150400	299.533	3.06e-05	0.00943235	0.923157	0.99991	0
TraesCS1A02G150500	11.5669	0.00017848	0.0103885	0.587154	0.999862	0
TraesCS1A02G150600	616.862	0.000579936	0.00793783	0.0448863	0.800812	0
TraesCS1A02G150800	3.34931	-0.00209099	0.0665843	0.464449	0.996599	0
TraesCS1A02G150900	61.2005	-0.000800457	0.0413347	0.651827	0.999862	0
TraesCS1A02G151000	170.397	0.000187295	0.00643198	0.325545	0.987679	0
TraesCS1A02G151100	151.186	-2.46e-05	0.00450386	0.867007	0.99991	0
TraesCS1A02G151200	49.2561	0.000294868	0.0110803	0.363317	0.992766	0
TraesCS1A02G151400	59.1671	-0.000159075	0.0363459	0.921079	0.99991	0
TraesCS1A02G151500	139.167	-6.13e-05	0.0061994	0.750342	0.99991	0
TraesCS1A02G151600	18.3269	0.0438797	0.245379	0.00848498	0.47825	0
TraesCS1A02G151700	47.2949	-7.39e-05	0.00578567	0.678523	0.99991	0
TraesCS1A02G151900	1.96172	-0.00207337	0.0526518	0.319514	0.987679	0
TraesCS1A02G152000	68.1456	5.63e-05	0.00420876	0.694994	0.99991	0
TraesCS1A02G152100	2.31053	-0.000485892	0.0312621	0.709151	0.99991	0
TraesCS1A02G152200	298.18	-0.000494675	0.00737694	0.0601732	0.838097	0
TraesCS1A02G152300	17.5361	0.00163405	0.0401268	0.266605	0.9825	0
TraesCS1A02G152400	1.67325	0.00258752	0.0625154	0.306012	0.987308	0
TraesCS1A02G152500	569.875	-0.00028776	0.0071793	0.180374	0.959134	0
TraesCS1A02G152600	111.53	0.00334233	0.0741895	0.270489	0.9825	0
TraesCS1A02G152800	346.432	0.00100301	0.0549642	0.682736	0.99991	0
TraesCS1A02G152900	175.31	-6.53e-05	0.00728164	0.776207	0.99991	0
TraesCS1A02G153000	46.2902	0.00341951	0.0416974	0.0300862	0.721563	0
TraesCS1A02G153100	191.58	3.02e-05	0.00623511	0.877864	0.99991	0
TraesCS1A02G153200	42.873	0.00244874	0.0856004	0.512721	0.999293	0
TraesCS1A02G153300	127.717	-0.00049808	0.010082	0.0930502	0.89583	0
TraesCS1A02G153400	1.811	-0.00267765	0.0722015	0.378957	0.993614	0
TraesCS1A02G153500	28.0011	0.000466089	0.0160367	0.348582	0.989609	0
TraesCS1A02G153600	155.117	-0.000187321	0.00475164	0.271083	0.9825	0
TraesCS1A02G153700	34.1267	0.000188382	0.00664793	0.334387	0.988101	0
TraesCS1A02G153900	356.741	-0.000100603	0.00347858	0.553441	0.999862	0
TraesCS1A02G154000	1.50193	-0.0033742	0.0680986	0.211825	0.967856	0
TraesCS1A02G154100	26.6034	-2.35e-06	0.0084059	0.993239	0.999924	0
TraesCS1A02G154200	308.146	0.000123816	0.00528743	0.452382	0.995136	0
TraesCS1A02G154300	203.944	0.000543581	0.0105436	0.08181	0.880807	0
TraesCS1A02G154400	236.856	9.5e-05	0.00381576	0.531462	0.999862	0
TraesCS1A02G154500	38.3798	0.000172665	0.0097101	0.566923	0.999862	0
TraesCS1A02G154600	80.1351	-3.08e-05	0.00543012	0.857008	0.99991	0
TraesCS1A02G154700	261.552	0.000335838	0.00755101	0.141527	0.940192	0
TraesCS1A02G155000	37.654	0.000694879	0.0258673	0.462707	0.996387	0
TraesCS1A02G155200	2416.72	-0.000580241	0.00699471	0.0407756	0.774685	0
TraesCS1A02G155500	49.9196	-0.000550153	0.0207351	0.44045	0.994711	0
TraesCS1A02G155600	4.04629	-9.57e-05	0.018228	0.892286	0.99991	0
TraesCS1A02G155700	7.55412	0.00312525	0.0497073	0.0863707	0.886619	0
TraesCS1A02G155900	60.3892	0.0017439	0.0375416	0.181961	0.959475	0
TraesCS1A02G156000	30.3118	0.000408007	0.0157892	0.419314	0.993614	0
TraesCS1A02G156100	184.943	-5.6e-05	0.011934	0.894245	0.99991	0
TraesCS1A02G156200	190.671	6.86e-05	0.00515766	0.670822	0.99991	0
TraesCS1A02G156300	138.231	0.000256868	0.00630124	0.193512	0.962139	0
TraesCS1A02G156400	31.9103	0.00265452	0.0494114	0.142349	0.940455	0
TraesCS1A02G156500	103.489	0.000591944	0.0161369	0.209011	0.967036	0
TraesCS1A02G156600	86.7641	0.000109979	0.00488866	0.483965	0.997323	0
TraesCS1A02G156800	20.6433	-0.000435664	0.0121251	0.201373	0.965385	0
TraesCS1A02G156900	1.56163	-0.00109866	0.055519	0.656051	0.999862	0
TraesCS1A02G157000	1.09633	-0.000519259	0.0295997	0.666933	0.99991	0
TraesCS1A02G157100	53.0727	-0.000801852	0.0227912	0.276451	0.9825	0
TraesCS1A02G157200	0.91771	-0.000294372	0.0375751	0.859074	NA	0
TraesCS1A02G157500	212.226	0.000264923	0.00523756	0.166707	0.949343	0
TraesCS1A02G157600	93.7406	-0.000324079	0.0142466	0.48013	0.996737	0
TraesCS1A02G157700	46.9552	-7.98e-05	0.00682883	0.705637	0.99991	0
TraesCS1A02G157800	31.5249	-1.61e-05	0.0105891	0.964931	0.999924	0
TraesCS1A02G157900	177.739	0.00171142	0.0390218	0.21858	0.968128	0
TraesCS1A02G158300	143.453	0.00020411	0.0105565	0.534199	0.999862	0
TraesCS1A02G158400	517.625	2.73e-05	0.00466222	0.855951	0.99991	0
TraesCS1A02G158500	148.081	7.29e-05	0.00367125	0.627896	0.999862	0
TraesCS1A02G158600	1082.38	0.001059	0.021113	0.0960275	0.901169	0
TraesCS1A02G158700	440.177	-0.000326592	0.00800792	0.16287	0.947879	0
TraesCS1A02G158800	287.405	3.71e-05	0.00385433	0.792128	0.99991	0
TraesCS1A02G158900	191.735	-9.57e-05	0.00384247	0.527274	0.999862	0
TraesCS1A02G159100	545.266	0.000169923	0.00716776	0.416635	0.993614	0
TraesCS1A02G159200	44.4553	-0.000163316	0.0120332	0.687486	0.99991	0
TraesCS1A02G159300	539.518	-0.00021351	0.00484243	0.227942	0.971999	0
TraesCS1A02G159400	62.7297	-0.000976935	0.025922	0.252183	0.981407	0
TraesCS1A02G159500	19.1928	-0.000189951	0.0115393	0.613615	0.999862	0
TraesCS1A02G159600	10.1061	-0.00204425	0.0464409	0.238467	0.976456	0
TraesCS1A02G159700	57.9327	-0.000989828	0.0464047	0.621759	0.999862	0
TraesCS1A02G159800	1.97115	-0.000576558	0.0361377	0.708585	0.99991	0
TraesCS1A02G160000	16.0569	0.00117992	0.0246768	0.123485	0.928047	0
TraesCS1A02G160100	18.9452	-5.71e-05	0.00857373	0.83841	0.99991	0
TraesCS1A02G160200	87.8618	-9.13e-05	0.00653015	0.647336	0.999862	0
TraesCS1A02G160400	37.4257	0.00020101	0.00762927	0.360491	0.992365	0
TraesCS1A02G160500	183.794	0.0012585	0.0174948	0.0285477	0.716947	0
TraesCS1A02G160600	282.788	0.00116037	0.0155758	0.025691	0.691532	0
TraesCS1A02G160700	458.507	-1.28e-05	0.00440233	0.929735	0.999924	0
TraesCS1A02G160800	37.925	-3.67e-05	0.00611286	0.848384	0.99991	0
TraesCS1A02G161000	1.37827	-0.00659512	0.136202	NA	NA	0
TraesCS1A02G161200	27.0014	0.000329448	0.0307966	0.800904	0.99991	0
TraesCS1A02G161300	143.148	0.000936447	0.0153861	0.0473422	0.804604	0
TraesCS1A02G161400	2.64573	-0.000822955	0.03724	0.594373	0.999862	0
TraesCS1A02G161800	0.717755	0.000431292	0.0654285	0.886203	NA	0
TraesCS1A02G161900	253.781	0.000135754	0.00549724	0.422752	0.993614	0
TraesCS1A02G162200	54.9072	0.000826668	0.0190184	0.141068	0.940173	0
TraesCS1A02G162300	64.9958	0.000167978	0.00638547	0.37388	0.993614	0
TraesCS1A02G162400	111.291	-7.61e-05	0.00377708	0.607561	0.999862	0
TraesCS1A02G162600	18.9791	-1.47e-05	0.00861452	0.958911	0.999924	0
TraesCS1A02G162800	599.143	-0.000975514	0.0204344	0.110187	0.91314	0
TraesCS1A02G163000	53.557	-0.000900927	0.0254027	0.287508	0.983848	0
TraesCS1A02G163100	0.822924	-0.000329173	0.046088	0.874618	NA	0
TraesCS1A02G163200	89.4541	9.94e-05	0.00367827	0.526449	0.999862	0
TraesCS1A02G163400	219.348	9.12e-06	0.00483613	0.952979	0.999924	0
TraesCS1A02G163500	33.6232	-0.000848092	0.0283072	0.410468	0.993614	0
TraesCS1A02G163600	4.16481	-0.00116952	0.044573	0.530043	0.999862	0
TraesCS1A02G163700	17.302	-0.000220975	0.0208306	0.786706	0.99991	0
TraesCS1A02G163800	0.539525	-0.000867232	0.0984931	0.838706	NA	0
TraesCS1A02G163900	110.506	-4.79e-05	0.00551631	0.781174	0.99991	0
TraesCS1A02G164000	340.27	5.56e-05	0.0041516	0.69738	0.99991	0
TraesCS1A02G164200	289.273	-0.000171392	0.00405284	0.310652	0.987618	0
TraesCS1A02G164300	70.9259	-2.61e-05	0.00722809	0.910262	0.99991	0
TraesCS1A02G164400	125.183	-0.000214097	0.00647522	0.26852	0.9825	0
TraesCS1A02G164600	223.362	-0.00123765	0.022996	0.0804927	0.87868	0
TraesCS1A02G164700	231.142	0.000240064	0.00496308	0.19283	0.961378	0
TraesCS1A02G164800	725.346	-0.00120435	0.0211701	0.0641121	0.846994	0
TraesCS1A02G164900	897.533	-5.84e-05	0.00673632	0.782113	0.99991	0
TraesCS1A02G165200	0.304325	-0.00179144	0.0878858	0.645006	NA	0
TraesCS1A02G165300	80.5452	0.00210095	0.03798	0.106617	0.911085	0
TraesCS1A02G165400	3.58604	0.00631375	0.107421	0.158425	0.945778	0
TraesCS1A02G165500	51.9565	-5.23e-05	0.0444905	0.979313	0.999924	0
TraesCS1A02G165600	10.3066	0.000139258	0.0168815	0.827027	0.99991	0
TraesCS1A02G165700	3028.09	-0.000223636	0.00944158	0.419767	0.993614	0
TraesCS1A02G165800	989.319	-0.000127276	0.00667733	0.523068	0.999862	0
TraesCS1A02G165900	48.5977	0.00121707	0.0322824	0.2843	0.983665	0
TraesCS1A02G166000	20.679	-0.00374533	0.121031	0.447605	0.994711	0
TraesCS1A02G166100	1658.43	-0.00334267	0.0537894	0.0953435	0.899607	0
TraesCS1A02G166200	207.499	-0.00121721	0.0309133	0.250779	0.981033	0
TraesCS1A02G166400	0.298156	0.000236845	0.0826877	0.949539	NA	0
TraesCS1A02G166600	115.18	-0.00241331	0.049962	0.195003	0.962709	0
TraesCS1A02G166800	1.92184	-0.0611416	0.459825	0.0124746	0.543185	0
TraesCS1A02G166900	263.928	-8.61e-05	0.00513107	0.59151	0.999862	0
TraesCS1A02G167000	0.404692	0.00131751	0.114513	0.775365	NA	0
TraesCS1A02G167100	13.6117	-0.000564381	0.0308678	0.655128	0.999862	0
TraesCS1A02G167200	94.0108	0.000186225	0.0104774	0.572872	0.999862	0
TraesCS1A02G167300	57.7319	0.000668858	0.0153164	0.12687	0.933639	0
TraesCS1A02G167400	37.5513	6.09e-05	0.00572609	0.731709	0.99991	0
TraesCS1A02G167600	44.7461	-0.000684571	0.0164171	0.148495	0.943441	0
TraesCS1A02G168100	318.049	-0.000119493	0.00762166	0.607455	0.999862	0
TraesCS1A02G168400	215.199	0.000138856	0.00803993	0.569192	0.999862	0
TraesCS1A02G168600	56.9472	-0.001223	0.0274455	0.165329	0.948051	0
TraesCS1A02G168700	37.9157	-4.96e-06	0.00667574	0.981396	0.999924	0
TraesCS1A02G168800	20.3908	-0.000121121	0.00762308	0.602135	0.999862	0
TraesCS1A02G168900	242.942	-9.01e-06	0.00424148	0.949415	0.999924	0
TraesCS1A02G169000	193.546	-0.000217585	0.00516064	0.224531	0.970483	0
TraesCS1A02G169100	139.108	-7.37e-06	0.0040802	0.957978	0.999924	0
TraesCS1A02G169200	11.9654	0.000421083	0.0164379	0.42982	0.993945	0
TraesCS1A02G169300	44.5847	-0.00014748	0.0085218	0.570947	0.999862	0
TraesCS1A02G169400	4.3275	-0.0814666	0.291951	0.00261337	0.28951	0
TraesCS1A02G169500	52.6177	-0.000982731	0.0253242	0.231028	0.972942	0
TraesCS1A02G169600	32.8702	3.16e-05	0.00802365	0.90379	0.99991	0
TraesCS1A02G169900	2.12865	0.00122963	0.0347368	0.334806	0.988101	0
TraesCS1A02G170000	174.204	-0.000101754	0.0091703	0.731718	0.99991	0
TraesCS1A02G170100	3.2211	0.000393898	0.0275797	0.726986	0.99991	0
TraesCS1A02G170200	108.452	-0.00039178	0.010043	0.165465	0.948051	0
TraesCS1A02G170300	76.6686	-6.06e-05	0.00469053	0.688005	0.99991	0
TraesCS1A02G170400	411.156	-2.29e-05	0.00371604	0.871465	0.99991	0
TraesCS1A02G170500	263.678	0.000908811	0.0137969	0.0378804	0.762605	0
TraesCS1A02G170600	615.246	1.32e-05	0.00400387	0.92474	0.99991	0
TraesCS1A02G170700	276.833	0.00037612	0.0110776	0.226771	0.971448	0
TraesCS1A02G170800	10.0476	0.0114293	0.103393	0.0231464	0.668399	0
TraesCS1A02G170900	22.5673	-0.000168974	0.0252304	0.871399	0.99991	0
TraesCS1A02G171000	1736.21	-0.000115687	0.00718064	0.595015	0.999862	0
TraesCS1A02G171100	218.099	-4.64e-05	0.00387757	0.743607	0.99991	0
TraesCS1A02G171200	69.652	0.000452157	0.0133614	0.237484	0.975735	0
TraesCS1A02G171300	8.38422	-0.000285918	0.0203757	0.713989	0.99991	0
TraesCS1A02G171400	59.3248	0.000341824	0.00878383	0.172413	0.953384	0
TraesCS1A02G171500	25.1411	3.62e-06	0.01044	0.991977	0.999924	0
TraesCS1A02G171600	35.6266	-0.000687593	0.0276557	0.512585	0.999293	0
TraesCS1A02G171700	66.3126	0.000704011	0.015215	0.107089	0.911511	0
TraesCS1A02G172100	95.7563	-0.000137302	0.0063246	0.465679	0.996599	0
TraesCS1A02G172200	47.4376	0.00133085	0.031865	0.219632	0.968757	0
TraesCS1A02G172300	75.395	1.96e-05	0.0044056	0.892418	0.99991	0
TraesCS1A02G172600	0.379353	0.00133288	0.0767257	0.699824	NA	0
TraesCS1A02G172700	422.412	-0.000229095	0.0100469	0.444517	0.994711	0
TraesCS1A02G172800	16.0369	-3.04e-05	0.0111886	0.937906	0.999924	0
TraesCS1A02G173000	0.409759	0.00176	0.113387	0.703513	NA	0
TraesCS1A02G173100	857.325	-0.00205826	0.0407668	0.150428	0.945778	0
TraesCS1A02G173200	243.819	-0.000365601	0.0114658	0.261102	0.9825	0
TraesCS1A02G173300	0.588985	0.011443	0.154459	0.0903059	NA	0
TraesCS1A02G173400	630.945	4.58e-05	0.00709041	0.838835	0.99991	0
TraesCS1A02G173500	110.298	0.000104762	0.00575378	0.549485	0.999862	0
TraesCS1A02G173600	9.35977	4.44e-05	0.0140155	0.93121	0.999924	0
TraesCS1A02G173700	137.363	4.04e-06	0.00536977	0.980998	0.999924	0
TraesCS1A02G173800	190.347	-0.000610677	0.0230649	0.456066	0.995182	0
TraesCS1A02G173900	182.736	0.00189804	0.0402521	0.182593	0.959475	0
TraesCS1A02G174000	487.329	-1.33e-05	0.00496092	0.932718	0.999924	0
TraesCS1A02G174100	11.9275	0.000857712	0.0297155	0.439046	0.994711	0
TraesCS1A02G174200	2.70176	-0.00578292	0.0839995	0.0919338	0.894909	0
TraesCS1A02G174400	9.43388	0.00099669	0.0453684	0.609033	0.999862	0
TraesCS1A02G174500	53.7769	-0.000211558	0.0105345	0.515279	0.999544	0
TraesCS1A02G174600	197.529	1.91e-05	0.00339348	0.906556	0.99991	0
TraesCS1A02G174700	1838.71	0.00050764	0.0141667	0.210863	0.967856	0
TraesCS1A02G174800	4.20593	-0.000531212	0.0237798	0.549469	0.999862	0
TraesCS1A02G174900	6.29624	-0.000154441	0.0254557	0.88378	0.99991	0
TraesCS1A02G175000	30.7797	-0.000437883	0.019703	0.531021	0.999862	0
TraesCS1A02G175200	170.241	0.000194213	0.00808368	0.407765	0.993614	0
TraesCS1A02G175300	1.7238	-0.0010695	0.0497176	0.621697	0.999862	0
TraesCS1A02G175500	32.0329	0.00557837	0.0806382	0.0885545	0.888766	0
TraesCS1A02G175600	10.8234	8.8e-06	0.0090268	0.976724	0.999924	0
TraesCS1A02G175700	160.994	-0.000164786	0.00444217	0.315993	0.987618	0
TraesCS1A02G175800	104.257	0.0010949	0.0180073	0.048605	0.809479	0
TraesCS1A02G175900	161.664	7.56e-05	0.00383983	0.606902	0.999862	0
TraesCS1A02G176000	2.91741	-0.0018092	0.0429086	0.254182	0.981789	0
TraesCS1A02G176100	138.745	3.98e-05	0.00524568	0.80923	0.99991	0
TraesCS1A02G176200	49.3343	-6.61e-05	0.00655777	0.745979	0.99991	0
TraesCS1A02G176400	0.593222	-0.00204511	0.066774	0.477266	NA	0
TraesCS1A02G176500	627.738	0.000124119	0.00561335	0.468617	0.996599	0
TraesCS1A02G176700	92.964	0.000198396	0.00859461	0.429993	0.994017	0
TraesCS1A02G176800	6.64623	-0.00900224	0.0964025	0.0380057	0.762605	0
TraesCS1A02G176900	270.502	0.000657996	0.0183015	0.233605	0.973873	0
TraesCS1A02G177000	13.7032	-0.01112	0.107944	0.029828	0.721563	0
TraesCS1A02G177100	27.5969	0.000150725	0.0154002	0.789635	0.99991	0
TraesCS1A02G177300	443.755	0.000923425	0.024405	0.241068	0.976803	0
TraesCS1A02G177400	127.365	0.000155032	0.0058118	0.379556	0.993614	0
TraesCS1A02G177500	169.086	-0.000322043	0.0119635	0.362845	0.992766	0
TraesCS1A02G177600	52.1123	-0.000160831	0.00642119	0.396687	0.993614	0
TraesCS1A02G177700	65.5943	0.000116821	0.0059144	0.512996	0.999293	0
TraesCS1A02G177800	112.994	-0.00674605	0.0732432	0.0326029	0.732494	0
TraesCS1A02G178100	60.7019	0.000198359	0.00860174	0.430558	0.994237	0
TraesCS1A02G178200	112.728	4.08e-05	0.00563962	0.817289	0.99991	0
TraesCS1A02G178300	270.873	2.96e-05	0.00424399	0.83521	0.99991	0
TraesCS1A02G178400	9.7622	0.000351501	0.0179912	0.582279	0.999862	0
TraesCS1A02G178500	6.05049	0.000628956	0.022262	0.412601	0.993614	0
TraesCS1A02G178600	27.7209	3.39e-05	0.00599394	0.857038	0.99991	0
TraesCS1A02G178700	317.705	-0.000179045	0.010666	0.599127	0.999862	0
TraesCS1A02G178900	6.42151	-0.00129305	0.0332103	0.268126	0.9825	0
TraesCS1A02G179000	199.603	-4.77e-05	0.00426308	0.739873	0.99991	0
TraesCS1A02G179300	0.569757	0.000465201	0.0586565	0.862943	NA	0
TraesCS1A02G179400	334.628	0.000467161	0.0193033	0.483568	0.99722	0
TraesCS1A02G179500	128.377	4.81e-05	0.00686965	0.824657	0.99991	0
TraesCS1A02G179600	576.261	-0.000196203	0.00875271	0.446214	0.994711	0
TraesCS1A02G179700	270.157	-2.26e-05	0.00524529	0.89165	0.99991	0
TraesCS1A02G179800	1.22747	-0.000485182	0.0365176	0.758637	0.99991	0
TraesCS1A02G179900	1.06681	0.00641062	0.160079	0.271378	0.9825	0
TraesCS1A02G180000	140.396	0.00160611	0.0335453	0.153604	0.945778	0
TraesCS1A02G180100	161.744	0.000215657	0.00524201	0.228632	0.972519	0
TraesCS1A02G180200	74.6883	-7.84e-06	0.00401776	0.95515	0.999924	0
TraesCS1A02G180300	175.937	5.1e-05	0.00522841	0.75589	0.99991	0
TraesCS1A02G180400	93.5683	-0.000123628	0.00631895	0.513229	0.999293	0
TraesCS1A02G180500	227.838	8.25e-05	0.00348836	0.613826	0.999862	0
TraesCS1A02G180700	52.5832	-0.000222711	0.0128903	0.603147	0.999862	0
TraesCS1A02G180800	360.743	9.62e-05	0.00596575	0.595906	0.999862	0
TraesCS1A02G180900	0.873567	-0.00248854	0.0681942	0.384889	NA	0
TraesCS1A02G181000	63.7011	-0.0026834	0.0504108	NA	NA	0
TraesCS1A02G181100	43.6623	-4.89e-05	0.00666066	0.815329	0.99991	0
TraesCS1A02G181300	1.76358	0.019846	0.254316	0.0595089	0.834884	0
TraesCS1A02G181400	241.689	6.85e-06	0.00365124	0.961566	0.999924	0
TraesCS1A02G181500	348.282	4.62e-05	0.00359759	0.754929	0.99991	0
TraesCS1A02G181600	32.5598	-0.000151706	0.0100044	0.635147	0.999862	0
TraesCS1A02G181700	2.39372	-0.00525073	0.104711	0.229749	0.972942	0
TraesCS1A02G181900	234.882	3.33e-05	0.00378796	0.813658	0.99991	0
TraesCS1A02G182000	77.8474	0.00141812	0.0217757	0.0418227	0.78308	0
TraesCS1A02G182100	111.003	6.95e-05	0.00923472	0.819794	0.99991	0
TraesCS1A02G182200	2.88212	0.000236779	0.0364747	0.882859	0.99991	0
TraesCS1A02G182300	300.283	0.000109181	0.00763784	0.642605	0.999862	0
TraesCS1A02G182400	77.0996	-0.0116017	0.0669335	0.00357956	0.329396	0
TraesCS1A02G182500	77.1675	-0.000879368	0.0159315	0.0638522	0.846814	0
TraesCS1A02G182600	72.6642	9.48e-05	0.0178291	0.890375	0.99991	0
TraesCS1A02G182700	167.486	-0.000114605	0.00426185	0.452753	0.995136	0
TraesCS1A02G182800	44.8648	-0.00025338	0.00922552	0.33661	0.988391	0
TraesCS1A02G182900	212.975	-0.000442363	0.00897278	0.0997842	0.904425	0
TraesCS1A02G183000	33.1422	0.00560906	0.0606178	0.0274261	0.705807	0
TraesCS1A02G183200	119.733	1.03e-05	0.00492708	0.947504	0.999924	0
TraesCS1A02G183400	194.697	-5.3e-05	0.00455796	0.72107	0.99991	0
TraesCS1A02G183600	5.98403	-0.00223562	0.0476961	0.205974	0.966923	0
TraesCS1A02G183700	12.3767	-0.000829793	0.0713493	0.798964	0.99991	0
TraesCS1A02G183800	717.389	0.000238667	0.00544897	0.199049	0.964269	0
TraesCS1A02G183900	241.196	-3.48e-05	0.00364131	0.809676	0.99991	0
TraesCS1A02G184000	5.21818	-0.00193426	0.0458833	0.262675	0.9825	0
TraesCS1A02G184100	76.9614	-0.00018048	0.00652065	0.347566	0.989609	0
TraesCS1A02G184300	159.928	0.000231597	0.00714798	0.265046	0.9825	0
TraesCS1A02G184400	66.3088	-0.000613203	0.0172714	0.234228	0.974417	0
TraesCS1A02G184500	354.481	-0.000964959	0.0146022	0.037121	0.759094	0
TraesCS1A02G184600	226.446	-0.000116602	0.00494714	0.462303	0.996293	0
TraesCS1A02G184800	10.2758	-0.000400337	0.0156757	0.425429	0.993614	0
TraesCS1A02G184900	129.508	0.000163402	0.00829534	0.509883	0.999293	0
TraesCS1A02G185100	0.390041	-0.00119344	0.0664795	0.690785	NA	0
TraesCS1A02G185200	181.457	0.00122364	0.0236971	0.0938875	0.896413	0
TraesCS1A02G185300	106.021	0.000127169	0.00733513	0.564835	0.999862	0
TraesCS1A02G185400	0.527883	-0.000155045	0.0633503	0.957756	NA	0
TraesCS1A02G185500	26.5419	0.000902625	0.0215403	0.168904	0.950883	0
TraesCS1A02G185700	403.263	-0.00377342	0.0496579	0.0454059	0.801367	0
TraesCS1A02G185800	0.887289	-0.00361304	0.0914595	0.35192	NA	0
TraesCS1A02G185900	158.039	0.0006087	0.0131763	0.105267	0.911085	0
TraesCS1A02G186000	6.01705	0.00277967	0.0527391	0.157274	0.945778	0
TraesCS1A02G186100	262.2	2.71e-05	0.0104079	0.939546	0.999924	0
TraesCS1A02G186300	142.557	-0.000111497	0.00892226	0.695287	0.99991	0
TraesCS1A02G186400	112.675	0.0135341	0.14337	0.0446915	0.800318	0
TraesCS1A02G186500	345.504	-0.000216301	0.01533	0.692424	0.99991	0
TraesCS1A02G186600	44.7843	-0.00582265	0.111047	0.209443	0.967246	0
TraesCS1A02G186700	480.897	-0.00317427	0.0582792	0.151738	0.945778	0
TraesCS1A02G186800	139.489	0.000889865	0.0265668	0.331093	0.987679	0
TraesCS1A02G187000	72.68	0.00698214	0.0870329	0.0579959	0.832136	0
TraesCS1A02G187100	3.14495	-0.000880341	0.0432343	0.63582	0.999862	0
TraesCS1A02G187300	9.25251	-0.00167592	0.0364367	0.183478	0.959475	0
TraesCS1A02G187400	246.546	3.87e-05	0.00447478	0.791411	0.99991	0
TraesCS1A02G187500	0.362984	-0.00269701	0.10471	0.544967	NA	0
TraesCS1A02G187600	25.5506	6.59e-05	0.0306977	0.960325	0.999924	0
TraesCS1A02G187700	11.0145	-1.15e-05	0.024793	0.991133	0.999924	0
TraesCS1A02G187800	0.48805	0.0011497	0.0611178	0.675151	NA	0
TraesCS1A02G187900	0.776825	-0.00187828	0.0662922	0.514929	NA	0
TraesCS1A02G188000	552.179	1.75e-05	0.00969859	0.95754	0.999924	0
TraesCS1A02G188200	342.378	-0.00015373	0.00377884	0.364935	0.993256	0
TraesCS1A02G188500	54.2944	-0.000563772	0.0192601	0.369542	0.993614	0
TraesCS1A02G188600	28.7255	0.000586216	0.0139914	0.139171	0.939119	0
TraesCS1A02G188700	563.918	-3.01e-05	0.00918213	0.922019	0.99991	0
TraesCS1A02G188800	88.375	-0.000118649	0.00460041	0.443769	0.994711	0
TraesCS1A02G188900	101.892	0.000767629	0.0225531	0.296031	0.985422	0
TraesCS1A02G189000	107.619	9.61e-05	0.00483285	0.535578	0.999862	0
TraesCS1A02G189100	211.187	0.00025607	0.00669496	0.206263	0.966923	0
TraesCS1A02G189200	12.126	-1.79716	1.33924	6.11e-05	0.0354122	1
TraesCS1A02G189300	9.32852	-0.0592074	0.337045	0.00944488	0.496457	0
TraesCS1A02G189400	1.30061	-0.000561919	0.0344434	0.699465	0.99991	0
TraesCS1A02G189500	32.0073	0.00154605	0.0397809	0.294401	0.985422	0
TraesCS1A02G189600	64.2747	0.000397605	0.00889372	0.125884	0.932866	0
TraesCS1A02G189700	5.58504	-0.00025865	0.0233784	0.782763	0.99991	0
TraesCS1A02G189800	3.20972	-0.00112532	0.0589696	0.6698	0.99991	0
TraesCS1A02G189900	92.7514	-0.000174889	0.0109256	0.62051	0.999862	0
TraesCS1A02G190000	10.0109	-0.0018642	0.0363279	0.131297	0.936968	0
TraesCS1A02G190100	14.372	-0.00306942	0.0579896	0.164374	0.948051	0
TraesCS1A02G190200	15.7548	-0.000551169	0.0179425	0.328636	0.987679	0
TraesCS1A02G190300	0.722039	-0.00431928	0.114087	0.365807	NA	0
TraesCS1A02G190400	1.16191	0.000104844	0.0376604	0.950071	0.999924	0
TraesCS1A02G190500	184.154	0.000102411	0.00831845	0.69652	0.99991	0
TraesCS1A02G190700	497.273	0.000335015	0.00719795	0.134227	0.938755	0
TraesCS1A02G190800	384.824	4.29e-05	0.00429098	0.76529	0.99991	0
TraesCS1A02G190900	34.5253	-0.000193617	0.0110836	0.58515	0.999862	0
TraesCS1A02G191000	9.19106	-2.18e-05	0.0101023	0.94975	0.999924	0
TraesCS1A02G191100	0.953265	-7.02e-05	0.0324655	0.960385	NA	0
TraesCS1A02G191300	316.018	-1.62e-05	0.00506193	0.919579	0.99991	0
TraesCS1A02G191400	181.298	7.93e-05	0.00906897	0.789351	0.99991	0
TraesCS1A02G191600	24.3965	-0.00198054	0.0310526	0.0562424	0.826036	0
TraesCS1A02G191700	135.065	-0.00021126	0.00913758	0.431436	0.994455	0
TraesCS1A02G191800	202.166	-0.000650615	0.022506	0.400026	0.993614	0
TraesCS1A02G191900	86.9086	0.000128597	0.00467086	0.413211	0.993614	0
TraesCS1A02G192200	414.985	0.000124515	0.00393982	0.428381	0.993614	0
TraesCS1A02G192300	270.376	1.71e-05	0.00421517	0.903684	0.99991	0
TraesCS1A02G192400	104.473	-8.68e-05	0.00479227	0.572668	0.999862	0
TraesCS1A02G192500	137.26	1.75e-05	0.00360234	0.903548	0.99991	0
TraesCS1A02G192600	203.785	-6.44e-05	0.00521768	0.692963	0.99991	0
TraesCS1A02G192700	0.592476	0.000981218	0.0702483	0.758939	NA	0
TraesCS1A02G192800	235.787	7.64e-05	0.00827172	0.77353	0.99991	0
TraesCS1A02G192900	2.7285	-0.00174709	0.0540315	0.436537	0.994711	0
TraesCS1A02G193000	182.561	-6.71e-05	0.00379313	0.645836	0.999862	0
TraesCS1A02G193100	10.8953	-0.000632906	0.0193943	0.300955	0.986317	0
TraesCS1A02G193200	381.469	0.000180452	0.0108543	0.604563	0.999862	0
TraesCS1A02G193300	772.598	0.000210251	0.00466103	0.232741	0.973741	0
TraesCS1A02G193400	17.7258	-8.16e-05	0.0195136	0.915609	0.99991	0
TraesCS1A02G193500	2549.16	-0.000152507	0.00530206	0.363401	0.992855	0
TraesCS1A02G193600	103.773	0.000259531	0.00762421	0.237183	0.975735	0
TraesCS1A02G193700	2.87362	0.00143286	0.0406669	0.35828	0.992333	0
TraesCS1A02G193800	3.77914	-0.000211175	0.0274438	0.854392	0.99991	0
TraesCS1A02G193900	41.1423	-4.89e-05	0.00550811	0.776388	0.99991	0
TraesCS1A02G194000	402.297	0.000121843	0.00382052	0.442987	0.994711	0
TraesCS1A02G194100	108.293	0.000103937	0.00436169	0.490887	0.998391	0
TraesCS1A02G194200	0.65223	0.00017408	0.0618599	0.951427	NA	0
TraesCS1A02G194400	117.319	-5.53e-05	0.0048495	0.72007	0.99991	0
TraesCS1A02G194500	26.172	4.12e-05	0.00558963	0.813982	0.99991	0
TraesCS1A02G194600	80.4094	-0.00476745	0.0381271	0.00663074	0.430977	0
TraesCS1A02G194700	2.44782	-0.000325242	0.0277983	0.777802	0.99991	0
TraesCS1A02G194800	171.962	6.56e-05	0.00421719	0.650258	0.999862	0
TraesCS1A02G194900	79.8979	-6.18e-05	0.00732203	0.789822	0.99991	0
TraesCS1A02G195000	1284.99	3.79e-05	0.018784	0.958954	0.999924	0
TraesCS1A02G195100	218.264	-4.57e-05	0.00336165	0.790608	0.99991	0
TraesCS1A02G195200	346.598	0.000207299	0.005752	0.254613	0.981789	0
TraesCS1A02G195300	190.303	-3.56e-05	0.00690661	0.870995	0.99991	0
TraesCS1A02G195312	2.75493	-0.00146465	0.0393087	0.3192	0.987679	0
TraesCS1A02G195400	1822.55	-0.0001	0.00484451	0.520553	0.99985	0
TraesCS1A02G195500	471.649	-0.000147417	0.00824554	0.554958	0.999862	0
TraesCS1A02G195700	171.097	0.000231576	0.0171252	0.713438	0.99991	0
TraesCS1A02G195900	339.774	5.04e-05	0.00604965	0.789324	0.99991	0
TraesCS1A02G196000	45.8292	2.9e-05	0.00492589	0.85319	0.99991	0
TraesCS1A02G196100	17.8783	0.000105294	0.00967891	0.739821	0.99991	0
TraesCS1A02G196200	11.2091	0.000204665	0.0115303	0.581507	0.999862	0
TraesCS1A02G196300	202.002	-0.000131766	0.00384535	0.413409	0.993614	0
TraesCS1A02G196400	1.91543	0.000699969	0.0330199	0.602887	0.999862	0
TraesCS1A02G196500	649.707	-0.000192677	0.00896703	0.469535	0.996599	0
TraesCS1A02G196600	122.276	-0.00017672	0.00614221	0.337198	0.988391	0
TraesCS1A02G196700	0.867755	0.00104261	0.0543853	0.666292	NA	0
TraesCS1A02G196800	78.362	0.000290783	0.0117947	0.41363	0.993614	0
TraesCS1A02G197000	37.5086	0.000497694	0.0234252	0.57139	0.999862	0
TraesCS1A02G197100	10.3742	-0.000376152	0.0204553	0.6204	0.999862	0
TraesCS1A02G197200	206.544	-2.51e-05	0.0072513	0.913959	0.99991	0
TraesCS1A02G197300	241.757	9.83e-05	0.00371061	0.527192	0.999862	0
TraesCS1A02G197400	0.796828	-0.00201007	0.0574072	0.396573	NA	0
TraesCS1A02G197500	62.0926	5.22e-05	0.00710152	0.816599	0.99991	0
TraesCS1A02G197600	851.999	0.000755391	0.0133111	0.05872	0.832949	0
TraesCS1A02G197700	21.6559	-0.000891803	0.0213641	0.169946	0.951757	0
TraesCS1A02G197800	155.512	-4.98e-05	0.00362677	0.735553	0.99991	0
TraesCS1A02G197900	709.734	1.63e-05	0.00901777	0.956763	0.999924	0
TraesCS1A02G198000	74.0704	0.00018787	0.00811562	0.42735	0.993614	0
TraesCS1A02G198100	279.958	0.000292077	0.00617262	0.151743	0.945778	0
TraesCS1A02G198200	95.1622	-1.14e-05	0.00435968	0.936627	0.999924	0
TraesCS1A02G198300	105.217	-8.12e-05	0.00947536	0.795372	0.99991	0
TraesCS1A02G198400	775.76	7.84e-05	0.00518045	0.627835	0.999862	0
TraesCS1A02G198500	168.783	0.000473995	0.0151948	0.297541	0.985651	0
TraesCS1A02G198600	28.8506	0.000241491	0.0144519	0.627101	0.999862	0
TraesCS1A02G198700	164.151	6.43e-05	0.00444074	0.661554	0.99991	0
TraesCS1A02G198800	3.66468	6.25e-05	0.0317121	0.963744	0.999924	0
TraesCS1A02G198900	0.465123	-0.0041554	0.109715	0.368693	NA	0
TraesCS1A02G199000	183.921	-0.000198439	0.00542716	0.261822	0.9825	0
TraesCS1A02G199200	29.0222	-0.0018696	0.039293	0.175046	0.955684	0
TraesCS1A02G199500	452.322	-7.95e-06	0.00357214	0.956387	0.999924	0
TraesCS1A02G199600	16.5805	-0.00191445	0.0375532	0.13745	0.939119	0
TraesCS1A02G199700	12.008	0.00257401	0.0655339	0.340322	0.989371	0
TraesCS1A02G199900	8.41402	-0.000119326	0.0108856	0.744083	0.99991	0
TraesCS1A02G200000	2152.27	-0.000144524	0.00720377	0.498502	0.998391	0
TraesCS1A02G200400	0.454655	-0.00321768	0.131425	0.519179	NA	0
TraesCS1A02G200500	12.4115	0.000356744	0.0150849	0.465306	0.996599	0
TraesCS1A02G200600	9.34699	0.000183593	0.0134669	0.694055	0.99991	0
TraesCS1A02G200800	170.65	8.36e-05	0.00409466	0.568539	0.999862	0
TraesCS1A02G200900	121.22	9.43e-06	0.00389566	0.945933	0.999924	0
TraesCS1A02G201000	11.5201	0.00139463	0.0464286	0.464427	0.996599	0
TraesCS1A02G201100	1.81273	-0.000883477	0.0327223	0.487693	0.998391	0
TraesCS1A02G201200	28.0647	0.000137537	0.00766123	0.550525	0.999862	0
TraesCS1A02G201300	148.398	2.01e-05	0.00558144	0.908871	0.99991	0
TraesCS1A02G201400	457.996	0.000155365	0.0113097	0.679127	0.99991	0
TraesCS1A02G201500	28.2388	-0.00190073	0.0293057	0.0508692	0.816605	0
TraesCS1A02G201600	1104.91	-2.71e-05	0.00533576	0.872127	0.99991	0
TraesCS1A02G201700	85.572	-0.000152605	0.010468	0.652955	0.999862	0
TraesCS1A02G201800	8.14896	0.00256712	0.0493663	0.156913	0.945778	0
TraesCS1A02G201900	8.14896	0.00256712	0.0493663	0.156913	0.945778	0
TraesCS1A02G202000	9.17915	-0.000320241	0.0227852	0.72058	0.99991	0
TraesCS1A02G202100	2.25814	0.00111919	0.0383027	0.461387	0.996044	0
TraesCS1A02G202200	2.5608	0.00117447	0.0538319	0.619479	0.999862	0
TraesCS1A02G202300	199.397	0.000121355	0.00999075	0.710283	0.99991	0
TraesCS1A02G202700	32.5487	-0.00062193	0.0230326	0.444451	0.994711	0
TraesCS1A02G202800	0.594227	-0.00112915	0.0628049	0.689869	NA	0
TraesCS1A02G203000	623.031	-9.87e-05	0.00409442	0.509175	0.999293	0
TraesCS1A02G203100	42.4076	2.88e-05	0.0072414	0.901266	0.99991	0
TraesCS1A02G203200	97.2721	-0.000100708	0.00986388	0.75718	0.99991	0
TraesCS1A02G203300	3.34924	-0.00102809	0.03327	0.413082	0.993614	0
TraesCS1A02G203400	209.159	-0.000582695	0.00915598	0.0530368	0.822042	0
TraesCS1A02G203600	501.546	0.000498256	0.0356818	0.74518	0.99991	0
TraesCS1A02G203700	349	0.00158205	0.0443835	0.361463	0.992708	0
TraesCS1A02G203800	76.8973	0.000661995	0.0555227	0.793294	0.99991	0
TraesCS1A02G203900	0.411885	0.00159166	0.100622	0.712867	NA	0
TraesCS1A02G204200	124.375	-1.67e-05	0.00484834	0.91419	0.99991	0
TraesCS1A02G204300	49.1542	-5.12e-05	0.00591262	0.781126	0.99991	0
TraesCS1A02G204400	1.7516	-0.00134355	0.0426909	0.430829	0.994311	0
TraesCS1A02G204500	1.96229	-0.000652203	0.0320577	0.617376	0.999862	0
TraesCS1A02G204600	0.560632	0.000175307	0.0611662	0.950526	NA	0
TraesCS1A02G204700	11.2852	-0.00704364	0.0728685	0.0276111	0.706304	0
TraesCS1A02G205000	6.88376	5.76e-05	0.0139712	0.910296	0.99991	0
TraesCS1A02G205100	1.20247	-0.000558231	0.0358897	0.715758	0.99991	0
TraesCS1A02G205200	0.533312	0.00392518	0.129945	0.441545	NA	0
TraesCS1A02G205300	147	1.42e-05	0.00389142	0.918588	0.99991	0
TraesCS1A02G205400	94.0836	1.7e-05	0.00384008	0.903089	0.99991	0
TraesCS1A02G205600	241.567	-5.22e-06	0.00382999	0.970063	0.999924	0
TraesCS1A02G205700	251.667	8.18e-05	0.00506746	0.607106	0.999862	0
TraesCS1A02G205900	1.38622	0.000368254	0.0436779	0.851071	0.99991	0
TraesCS1A02G206000	2.56993	-0.000569526	0.0317748	0.664025	0.99991	0
TraesCS1A02G206100	23.0316	-0.00754697	0.0813463	0.0345067	0.741586	0
TraesCS1A02G206200	21.7628	-0.000421046	0.0168625	0.448258	0.994711	0
TraesCS1A02G206300	39.8775	-0.000574584	0.0182054	0.313384	0.987618	0
TraesCS1A02G206400	18.2407	0.000605413	0.0166113	0.215298	0.967856	0
TraesCS1A02G206500	3.25645	-0.00118849	0.0349346	0.360549	0.992365	0
TraesCS1A02G206600	179.588	0.000837651	0.0150752	0.0621713	0.840956	0
TraesCS1A02G206700	213.249	5.16e-05	0.00411447	0.717058	0.99991	0
TraesCS1A02G206800	19.4329	0.00148467	0.0319637	0.162639	0.947879	0
TraesCS1A02G206900	513.662	-9.48e-05	0.00579331	0.591688	0.999862	0
TraesCS1A02G207000	21.1966	0.000130859	0.0102446	0.696302	0.99991	0
TraesCS1A02G207100	9.94529	-7.06e-05	0.0116583	0.862409	0.99991	0
TraesCS1A02G207500	0.95335	0.00105132	0.0748995	0.757093	NA	0
TraesCS1A02G207600	2.9552	0.000644899	0.0360012	0.671579	0.99991	0
TraesCS1A02G207700	122.958	0.000163491	0.0046861	0.319731	0.987679	0
TraesCS1A02G207900	27.7886	-0.0013329	0.0354633	0.299719	0.986228	0
TraesCS1A02G208000	44.5778	0.000104675	0.00704416	0.626081	0.999862	0
TraesCS1A02G208100	15.8562	0.000172387	0.0150018	0.75032	0.99991	0
TraesCS1A02G208300	0.947116	-0.00101649	0.0464089	0.611412	NA	0
TraesCS1A02G208400	196.365	0.00175505	0.0296499	0.0699407	0.860439	0
TraesCS1A02G208500	275.325	0.000402686	0.00729514	0.093012	0.89583	0
TraesCS1A02G208600	178.967	5.39e-05	0.00408301	0.705101	0.99991	0
TraesCS1A02G208800	0.423736	-0.000827274	0.111306	0.85563	NA	0
TraesCS1A02G208900	5.17601	-0.000122602	0.0296609	0.923095	0.99991	0
TraesCS1A02G209000	3.07609	0.00131392	0.0393883	0.387805	0.993614	0
TraesCS1A02G209100	345.844	-0.000334661	0.0158	0.529788	0.999862	0
TraesCS1A02G209200	50.0703	0.00036659	0.00883659	0.149495	0.944814	0
TraesCS1A02G209400	117.802	-2.19e-05	0.00418409	0.87686	0.99991	0
TraesCS1A02G209500	56.3824	-1.02e-05	0.00481669	0.947288	0.999924	0
TraesCS1A02G209600	399.961	1.23e-05	0.00345204	0.936423	0.999924	0
TraesCS1A02G210200	395.567	-0.000337647	0.0161952	0.540459	0.999862	0
TraesCS1A02G210300	67.5536	-0.000177042	0.00728734	0.403671	0.993614	0
TraesCS1A02G210400	13.2496	0.000645395	0.0191322	0.278062	0.982756	0
TraesCS1A02G210500	15.3108	-0.000352428	0.015022	0.469299	0.996599	0
TraesCS1A02G210600	102.846	2.88e-05	0.00419768	0.83924	0.99991	0
TraesCS1A02G210700	19.7842	-0.0012541	0.0276622	0.157838	0.945778	0
TraesCS1A02G210800	32.2004	-0.000180876	0.00874178	0.487722	0.998391	0
TraesCS1A02G210900	2.79193	-0.00270804	0.0801767	0.432656	0.994455	0
TraesCS1A02G211000	526.505	-0.00227945	0.043513	0.140722	0.940029	0
TraesCS1A02G211100	3.30592	-0.000863756	0.0374172	0.575965	0.999862	0
TraesCS1A02G211300	25.345	-4.68e-05	0.0137112	0.925546	0.99991	0
TraesCS1A02G211400	5.66194	-0.00165648	0.0417547	0.28795	0.983848	0
TraesCS1A02G211500	42.0345	0.00135955	0.0343701	0.263182	0.9825	0
TraesCS1A02G211600	55.8423	-0.000131665	0.00671547	0.510165	0.999293	0
TraesCS1A02G211900	75.2507	-7.94e-06	0.00411789	0.954859	0.999924	0
TraesCS1A02G212000	33.7809	0.000359367	0.0251974	0.722345	0.99991	0
TraesCS1A02G212400	0.643251	-0.00232603	0.0804453	0.508544	NA	0
TraesCS1A02G212600	1.75855	-0.0187058	0.221753	0.0608047	0.838097	0
TraesCS1A02G212700	115.067	0.000191066	0.0109675	0.585466	0.999862	0
TraesCS1A02G212800	745.573	-9.35e-05	0.00341294	0.594084	0.999862	0
TraesCS1A02G212900	172.027	-0.00691517	0.0626172	0.0154378	0.587005	0
TraesCS1A02G213000	252.591	-0.000191159	0.0064045	0.314846	0.987618	0
TraesCS1A02G213100	95.082	-4.49e-05	0.00407225	0.750978	0.99991	0
TraesCS1A02G213200	0.340291	-7.6e-05	0.0953407	0.985453	NA	0
TraesCS1A02G213300	30.6033	0.000362323	0.0110161	0.242953	0.978066	0
TraesCS1A02G213400	592.647	-0.000865935	0.0141706	0.0469619	0.804049	0
TraesCS1A02G213600	227.828	-0.000431569	0.0138989	0.290759	0.984146	0
TraesCS1A02G213700	0.844635	0.00704274	0.150767	0.238048	NA	0
TraesCS1A02G213800	10.4864	-0.000220002	0.0150272	0.678744	0.99991	0
TraesCS1A02G213900	118.236	-0.000686007	0.0128103	0.0696553	0.860173	0
TraesCS1A02G214100	33.9287	0.000138884	0.00705136	0.507285	0.999293	0
TraesCS1A02G214200	19.876	-0.00014528	0.00874719	0.59002	0.999862	0
TraesCS1A02G214300	331.141	-9.81e-05	0.00511157	0.540632	0.999862	0
TraesCS1A02G214316	2.93627	5.48e-05	0.0202042	0.945738	0.999924	0
TraesCS1A02G214400	8.17958	3.46e-05	0.0136842	0.94486	0.999924	0
TraesCS1A02G214600	720.952	-4.77e-05	0.00606215	0.801123	0.99991	0
TraesCS1A02G214700	1.02893	-0.00132846	0.0737355	0.689435	0.99991	0
TraesCS1A02G215100	7.57754	0.000619509	0.0208405	0.371277	0.993614	0
TraesCS1A02G215300	21.0966	-0.000248272	0.0115391	0.487728	0.998391	0
TraesCS1A02G215400	1028.6	-0.000100684	0.00474977	0.513917	0.999381	0
TraesCS1A02G215500	157.685	0.000159214	0.0108738	0.654083	0.999862	0
TraesCS1A02G215600	90.8318	-2.99e-05	0.00447712	0.838381	0.99991	0
TraesCS1A02G215700	363.244	9.69e-05	0.00481331	0.531435	0.999862	0
TraesCS1A02G215800	81.3496	-4.73e-05	0.00508641	0.767735	0.99991	0
TraesCS1A02G215900	2.38694	-0.0040904	0.113362	0.388949	0.993614	0
TraesCS1A02G216100	1.08281	0.00109905	0.0410327	0.513499	0.999293	0
TraesCS1A02G216300	45.4574	0.0027468	0.0347829	0.0295482	0.721563	0
TraesCS1A02G216700	201.116	-0.000143682	0.00831628	0.570489	0.999862	0
TraesCS1A02G216800	50.7846	4.93e-05	0.00458178	0.740039	0.99991	0
TraesCS1A02G216900	162.527	-0.000199666	0.00511947	0.253086	0.981487	0
TraesCS1A02G217000	0.370507	-0.0030054	0.0898403	0.437729	NA	0
TraesCS1A02G217100	48.6668	0.000813575	0.0300236	0.476062	0.996737	0
TraesCS1A02G217200	187.054	-0.000221385	0.00557541	0.226102	0.971309	0
TraesCS1A02G217300	1853.69	7.96e-06	0.0036037	0.955889	0.999924	0
TraesCS1A02G217400	23.512	0.00308328	0.0471826	0.0727831	0.863721	0
TraesCS1A02G217500	28.716	0.000110223	0.00761924	0.638159	0.999862	0
TraesCS1A02G217600	16.5524	7.38e-05	0.00796301	0.77154	0.99991	0
TraesCS1A02G217800	24.6604	-0.000275379	0.0127635	0.496458	0.998391	0
TraesCS1A02G217900	415.637	0.000114216	0.00545802	0.496039	0.998391	0
TraesCS1A02G218000	160.226	0.000661627	0.0155392	0.137038	0.939119	0
TraesCS1A02G218100	106.552	-0.000251702	0.0215669	0.766552	0.99991	0
TraesCS1A02G218200	30.2443	-0.000173043	0.0102317	0.592744	0.999862	0
TraesCS1A02G218300	1.90981	-0.00265774	0.0596031	0.25819	0.9825	0
TraesCS1A02G218400	33.6433	0.000152658	0.00904577	0.585195	0.999862	0
TraesCS1A02G218500	9.78613	-0.000589945	0.0180908	0.291766	0.984385	0
TraesCS1A02G218700	538.758	0.000162523	0.00393552	0.334462	0.988101	0
TraesCS1A02G218800	530.697	0.000558559	0.0148771	0.190452	0.960266	0
TraesCS1A02G218900	249.791	3.61e-05	0.00435094	0.802265	0.99991	0
TraesCS1A02G219000	36.5002	-0.000127531	0.00782453	0.592671	0.999862	0
TraesCS1A02G219200	38.9602	0.000169429	0.0100536	0.592945	0.999862	0
TraesCS1A02G219400	331.23	2.83e-05	0.00415536	0.841089	0.99991	0
TraesCS1A02G219500	9.92482	-0.0048637	0.0676128	0.0697895	0.860439	0
TraesCS1A02G219800	26.3547	0.000130165	0.00860547	0.626798	0.999862	0
TraesCS1A02G219900	15.256	0.00150421	0.0359599	0.235417	0.974529	0
TraesCS1A02G220000	3.25274	0.000316778	0.0346324	0.833309	0.99991	0
TraesCS1A02G220100	8.18397	-0.00137341	0.0387189	0.34799	0.989609	0
TraesCS1A02G220200	237.918	0.000102473	0.00368037	0.515685	0.999633	0
TraesCS1A02G220300	22.6046	-0.00088577	0.0293189	0.41016	0.993614	0
TraesCS1A02G220400	2.3068	0.000321468	0.0341234	0.827875	0.99991	0
TraesCS1A02G220500	8.95647	0.00265364	0.0592092	0.254617	0.981789	0
TraesCS1A02G220800	78.1922	2.76e-05	0.00449191	0.850693	0.99991	0
TraesCS1A02G220900	3.38129	9.09e-05	0.0266944	0.935469	0.999924	0
TraesCS1A02G221000	85.325	0.000183937	0.0127158	0.670057	0.99991	0
TraesCS1A02G221100	903.491	-6.4e-05	0.00357859	0.674644	0.99991	0
TraesCS1A02G221200	8.83863	-0.000856836	0.0332593	0.513826	0.999381	0
TraesCS1A02G221300	2.53796	-0.00119681	0.0366584	0.39212	0.993614	0
TraesCS1A02G221400	108.025	-0.00125385	0.0298278	0.206878	0.966925	0
TraesCS1A02G221500	21.8982	-0.0012694	0.0240823	0.0887342	0.889366	0
TraesCS1A02G221600	0.565324	-0.00354159	0.127677	0.47999	NA	0
TraesCS1A02G221700	56.4194	0.00124454	0.0334342	0.297467	0.985651	0
TraesCS1A02G221800	138.952	0.000144562	0.00491728	0.372392	0.993614	0
TraesCS1A02G221900	418.219	2.06e-05	0.00503166	0.897222	0.99991	0
TraesCS1A02G222000	254.988	3e-05	0.00374117	0.83208	0.99991	0
TraesCS1A02G222200	97.6918	-4.68e-05	0.0042888	0.744701	0.99991	0
TraesCS1A02G222500	2.95253	-0.000307601	0.0292074	0.802193	0.99991	0
TraesCS1A02G222600	0.320523	0.000275087	0.0951472	0.947323	NA	0
TraesCS1A02G222700	64.9786	-0.000425383	0.0160487	0.406054	0.993614	0
TraesCS1A02G222800	364.36	0.000140984	0.00545405	0.403973	0.993614	0
TraesCS1A02G222900	383.533	0.000113698	0.0113472	0.768817	0.99991	0
TraesCS1A02G223000	33.6555	-4.29e-05	0.0061536	0.823742	0.99991	0
TraesCS1A02G223100	17.4533	-2.38e-05	0.00589609	0.897954	0.99991	0
TraesCS1A02G223200	120.307	0.000108915	0.00494889	0.490478	0.998391	0
TraesCS1A02G223300	342.882	-6.39e-05	0.00550638	0.70869	0.99991	0
TraesCS1A02G223600	5.51893	0.00428224	0.0803389	0.187371	0.959475	0
TraesCS1A02G223700	288.124	0.000129863	0.0039639	0.412075	0.993614	0
TraesCS1A02G223800	435.809	-4.49e-05	0.00370409	0.755426	0.99991	0
TraesCS1A02G223900	80.0399	-0.000419335	0.00994447	0.137963	0.939119	0
TraesCS1A02G224000	680.2	-6.85e-05	0.00348419	0.668902	0.99991	0
TraesCS1A02G224700	830.202	6.31e-05	0.00491156	0.685174	0.99991	0
TraesCS1A02G224800	164.037	6.3e-05	0.00427474	0.663734	0.99991	0
TraesCS1A02G225000	341.073	4.02e-05	0.00424483	0.778498	0.99991	0
TraesCS1A02G225100	16.1471	0.000796472	0.0244061	0.335077	0.988101	0
TraesCS1A02G225200	116.068	0.000189952	0.0075362	0.383729	0.993614	0
TraesCS1A02G225600	101.279	8.82e-05	0.00417223	0.549948	0.999862	0
TraesCS1A02G225700	0.899586	-0.00310947	0.0759614	0.326109	NA	0
TraesCS1A02G225800	0.732114	0.000352404	0.0862605	0.92749	NA	0
TraesCS1A02G226100	35.0051	0.000606846	0.0147283	0.147732	0.943159	0
TraesCS1A02G226200	2.41851	0.0157514	0.144187	0.0289742	0.720616	0
TraesCS1A02G226300	150.174	-8.78e-05	0.00509464	0.582431	0.999862	0
TraesCS1A02G226400	22.423	-0.000880659	0.0184572	0.104731	0.909906	0
TraesCS1A02G226500	109.583	-4.6e-05	0.00365375	0.752323	0.99991	0
TraesCS1A02G226600	23.0978	-8.04e-05	0.00903301	0.785303	0.99991	0
TraesCS1A02G226700	5.93605	-0.000532877	0.0270153	0.616355	0.999862	0
TraesCS1A02G226800	0.606146	0.00632955	0.123359	0.219049	NA	0
TraesCS1A02G226900	21.7477	0.000227002	0.0095805	0.420356	0.993614	0
TraesCS1A02G227000	159.596	9.64e-05	0.00487646	0.536034	0.999862	0
TraesCS1A02G227200	184.711	-6.38e-05	0.0202441	0.936904	0.999924	0
TraesCS1A02G227300	85.963	-0.000431638	0.0208341	0.570887	0.999862	0
TraesCS1A02G227400	1.3818	0.00120891	0.0417134	0.47416	0.996737	0
TraesCS1A02G227500	0.941824	0.00302188	0.0798618	0.372145	NA	0
TraesCS1A02G227600	520.015	0.00445729	0.0589655	0.053308	0.822042	0
TraesCS1A02G227700	1.33333	0.0111656	0.139068	0.0710691	0.862174	0
TraesCS1A02G228000	57.0032	-0.000344092	0.0131871	0.391485	0.993614	0
TraesCS1A02G228100	11.5579	-0.0307319	0.158542	0.00530071	0.396783	0
TraesCS1A02G228200	198.5	-0.00125521	0.0242295	0.0942727	0.897422	0
TraesCS1A02G228300	222.158	-5.31e-05	0.00453094	0.719458	0.99991	0
TraesCS1A02G228400	0.620237	-0.00633411	0.127768	0.233014	NA	0
TraesCS1A02G228500	21.0468	-0.00169777	0.0402018	0.244754	0.979919	0
TraesCS1A02G228600	22.1466	-0.000377985	0.0107738	0.210308	0.967856	0
TraesCS1A02G228700	15.5376	-0.0005713	0.027671	0.599553	0.999862	0
TraesCS1A02G228800	0.503653	-0.000561935	0.0657152	0.852401	NA	0
TraesCS1A02G228900	45.8836	0.000145765	0.00607992	0.422753	0.993614	0
TraesCS1A02G229000	2.217	-0.00257084	0.0599733	0.281736	0.982968	0
TraesCS1A02G229100	0.653201	-0.00884426	0.138936	0.133331	NA	0
TraesCS1A02G229300	0.531825	-0.00187232	0.0990307	0.661675	NA	0
TraesCS1A02G229400	17.8772	-0.000132218	0.00914182	0.647032	0.999862	0
TraesCS1A02G229500	36.3489	-7.53e-05	0.0101348	0.825404	0.99991	0
TraesCS1A02G229600	6.92422	-0.00192538	0.0400877	0.172648	0.953384	0
TraesCS1A02G229700	65.671	-2.12e-05	0.00433029	0.882708	0.99991	0
TraesCS1A02G229800	99.9506	0.000305695	0.0112338	0.351202	0.990299	0
TraesCS1A02G229900	53.8258	0.000135326	0.00660546	0.490415	0.998391	0
TraesCS1A02G230000	125.154	-7.3e-05	0.00384399	0.618088	0.999862	0
TraesCS1A02G230100	179.158	0.000208824	0.0052598	0.239878	0.976456	0
TraesCS1A02G230300	5.98337	0.000719951	0.0281652	0.500158	0.998437	0
TraesCS1A02G230400	960.114	2.19e-05	0.0104983	0.951702	0.999924	0
TraesCS1A02G230500	3.47266	0.00156722	0.050332	0.451638	0.995136	0
TraesCS1A02G230600	130.582	-0.000231603	0.00813968	0.31858	0.987618	0
TraesCS1A02G230900	7.26902	0.0001894	0.0135759	0.687157	0.99991	0
TraesCS1A02G231000	112.545	1.11e-05	0.00484009	0.942678	0.999924	0
TraesCS1A02G231100	213.994	-4.56e-05	0.00409614	0.747767	0.99991	0
TraesCS1A02G231400	309.069	-0.00147118	0.0238038	0.0520976	0.819783	0
TraesCS1A02G231500	0.371698	0.00184345	0.0890768	0.639181	NA	0
TraesCS1A02G231700	2.81158	-0.00135837	0.0447449	0.455447	0.995136	0
TraesCS1A02G231800	1.1897	-0.00147988	0.0670104	0.620381	0.999862	0
TraesCS1A02G231900	5.32618	-0.000390886	0.021702	0.633794	0.999862	0
TraesCS1A02G232000	15.386	0.00031478	0.0136166	0.465933	0.996599	0
TraesCS1A02G232300	90.6873	6.58e-05	0.0081206	0.801098	0.99991	0
TraesCS1A02G232400	3.76198	1.32e-05	0.0201832	0.986931	0.999924	0
TraesCS1A02G232500	6.36726	-0.0026145	0.0786535	0.44052	0.994711	0
TraesCS1A02G232600	3.58275	-0.00398968	0.0809837	0.227607	0.971999	0
TraesCS1A02G232800	0.554105	0.00109734	0.0815057	0.765118	NA	0
TraesCS1A02G232900	4.20148	0.00127032	0.0320625	0.252227	0.981407	0
TraesCS1A02G233100	5.52068	-0.000330383	0.0152016	0.512156	0.999293	0
TraesCS1A02G233200	181.262	-9.76e-05	0.0050487	0.539357	0.999862	0
TraesCS1A02G233300	3.15895	0.000154907	0.0469073	0.942193	0.999924	0
TraesCS1A02G233400	116.464	1.74e-06	0.00401769	0.990047	0.999924	0
TraesCS1A02G233500	34.2965	4.94e-05	0.00527216	0.765093	0.99991	0
TraesCS1A02G233600	225.93	-0.00011249	0.00428645	0.459923	0.996044	0
TraesCS1A02G233700	225.146	-0.000205386	0.00466287	0.240157	0.976555	0
TraesCS1A02G233900	22.1623	0.000164989	0.0108598	0.640328	0.999862	0
TraesCS1A02G234000	5.83904	-9.92e-06	0.0146887	0.985509	0.999924	0
TraesCS1A02G234100	2.64188	0.000174404	0.0218201	0.841677	0.99991	0
TraesCS1A02G234200	276.383	-5.92e-05	0.00341572	0.721207	0.99991	0
TraesCS1A02G234300	9.1404	-4.46e-05	0.0129369	0.923732	0.99991	0
TraesCS1A02G234400	87.2065	0.00152509	0.033443	0.177347	0.957293	0
TraesCS1A02G234500	13.8757	-0.00102645	0.0349793	0.449186	0.994711	0
TraesCS1A02G234600	4410.76	0.000208274	0.0127583	0.625441	0.999862	0
TraesCS1A02G234800	98.5514	-0.000181805	0.0132143	0.689739	0.99991	0
TraesCS1A02G234900	286.822	-2.63e-06	0.003754	0.984982	0.999924	0
TraesCS1A02G235000	2.65564	0.000209619	0.0264392	0.848881	0.99991	0
TraesCS1A02G235100	13.0077	-0.000277164	0.0163971	0.63384	0.999862	0
TraesCS1A02G235200	26.6395	6.53e-05	0.0162483	0.915563	0.99991	0
TraesCS1A02G235300	3.60026	-0.00183723	0.0423732	0.235932	0.974634	0
TraesCS1A02G235500	210.52	-7.47e-05	0.00409077	0.606881	0.999862	0
TraesCS1A02G235600	196.385	-7.62e-05	0.00369528	0.612486	0.999862	0
TraesCS1A02G235700	21.8046	-5.09e-05	0.0197165	0.948064	0.999924	0
TraesCS1A02G235800	23.9711	-0.000985724	0.0315083	0.398582	0.993614	0
TraesCS1A02G235900	7.83179	-0.000937517	0.0286002	0.35588	0.991508	0
TraesCS1A02G236000	9.36456	-0.000140405	0.0141239	0.781892	0.99991	0
TraesCS1A02G236100	78.4378	3.85e-06	0.00525643	0.981548	0.999924	0
TraesCS1A02G236300	7.61551	0.0109952	0.111054	0.0343858	0.740943	0
TraesCS1A02G236400	25.1366	0.000396603	0.0130117	0.295678	0.985422	0
TraesCS1A02G236500	29.9758	8.01e-05	0.00550871	0.63731	0.999862	0
TraesCS1A02G236600	109.089	-0.000926269	0.0125244	0.028204	0.712034	0
TraesCS1A02G236700	62.0058	-0.000128501	0.00497345	0.422877	0.993614	0
TraesCS1A02G237000	51.982	0.00146438	0.0856231	0.701274	0.99991	0
TraesCS1A02G237100	89.6036	0.00031874	0.00780644	0.164881	0.948051	0
TraesCS1A02G237200	170.495	0.00020995	0.00498197	0.234264	0.974442	0
TraesCS1A02G237500	1.12448	0.00379201	0.0721691	0.186655	0.959475	0
TraesCS1A02G237600	1.12448	0.00379201	0.0721691	0.186655	0.959475	0
TraesCS1A02G237800	484.734	-6.69e-05	0.00651727	0.740935	0.99991	0
TraesCS1A02G238000	7.36834	6.8e-05	0.0138906	0.893238	0.99991	0
TraesCS1A02G238100	1.58727	-0.00123634	0.0438021	0.492338	0.998391	0
TraesCS1A02G238400	11.4152	0.00140986	0.0288657	0.129152	0.936968	0
TraesCS1A02G238600	1.53117	9.88e-05	0.0318575	0.942977	0.999924	0
TraesCS1A02G238700	868.112	0.000605603	0.0207236	0.381258	0.993614	0
TraesCS1A02G238800	74.4465	0.002343	0.0526978	0.247203	0.979919	0
TraesCS1A02G238900	502.52	0.000119174	0.00363211	0.469341	0.996599	0
TraesCS1A02G239000	761.006	0.000555419	0.011013	0.0851654	0.886619	0
TraesCS1A02G239100	571.834	0.000126772	0.00370992	0.438576	0.994711	0
TraesCS1A02G239300	23.5203	-5.41e-05	0.0101825	0.875907	0.99991	0
TraesCS1A02G239400	33.3901	0.000588696	0.0340452	0.680281	0.99991	0
TraesCS1A02G239500	12.4465	0.000592197	0.0284467	0.59843	0.999862	0
TraesCS1A02G239600	188.698	-9.5e-05	0.0112719	0.806003	0.99991	0
TraesCS1A02G239700	142.097	-0.000183431	0.0084625	0.462596	0.996302	0
TraesCS1A02G239800	247.097	-1.94e-05	0.00349522	0.897666	0.99991	0
TraesCS1A02G240000	62.9618	7.75e-05	0.00557765	0.652428	0.999862	0
TraesCS1A02G240100	27.5157	2.07e-08	0.00780067	0.999935	0.999949	0
TraesCS1A02G240200	39.1062	0.000174608	0.00829992	0.477269	0.996737	0
TraesCS1A02G240300	16.0277	8.6e-05	0.00780138	0.726503	0.99991	0
TraesCS1A02G240400	121.579	-2.7e-05	0.00455826	0.855468	0.99991	0
TraesCS1A02G240500	0.557622	-0.000536332	0.059517	0.844321	NA	0
TraesCS1A02G240600	211.494	0.000247531	0.00511729	0.184724	0.959475	0
TraesCS1A02G241000	868.456	0.000156621	0.00493312	0.340622	0.989529	0
TraesCS1A02G241100	3.64197	0.000164694	0.0180982	0.811836	0.99991	0
TraesCS1A02G241200	2.6553	0.000209866	0.0257746	0.844002	0.99991	0
TraesCS1A02G241300	165.365	-0.000101986	0.00400192	0.49889	0.998391	0
TraesCS1A02G241400	20.44	0.000147059	0.0180397	0.831645	0.99991	0
TraesCS1A02G241500	18.2174	0.000674417	0.0287654	0.545913	0.999862	0
TraesCS1A02G241600	61.8409	0.00478805	0.0576786	0.0380816	0.762605	0
TraesCS1A02G241700	24.0668	0.000144945	0.00815461	0.557094	0.999862	0
TraesCS1A02G241800	2.88812	0.00385346	0.0710003	0.169935	0.951757	0
TraesCS1A02G241900	813.007	-4.95e-06	0.00445934	0.972917	0.999924	0
TraesCS1A02G242000	1.90444	0.0660955	0.368062	0.00892284	0.488253	0
TraesCS1A02G242100	61.4999	-0.000137417	0.00957691	0.652763	0.999862	0
TraesCS1A02G242200	13.5436	0.000698324	0.0187148	0.21488	0.967856	0
TraesCS1A02G242300	70.0891	6.14e-06	0.00505962	0.969507	0.999924	0
TraesCS1A02G242400	59.0981	-0.000633574	0.0178406	0.237808	0.975949	0
TraesCS1A02G242500	20.2803	-0.000609625	0.0186215	0.293239	0.985422	0
TraesCS1A02G242600	298.991	-0.00120407	0.0248374	0.118735	0.922784	0
TraesCS1A02G242800	2.52849	-0.00107078	0.0337598	0.399244	0.993614	0
TraesCS1A02G242900	105.607	7.88e-05	0.00404191	0.589061	0.999862	0
TraesCS1A02G243000	56.6989	-0.000583156	0.015234	0.182558	0.959475	0
TraesCS1A02G243100	120.872	-0.000814125	0.0178821	0.119075	0.923083	0
TraesCS1A02G243200	4.01558	-0.000625938	0.024011	0.470137	0.996599	0
TraesCS1A02G243300	313.541	0.000300219	0.00524211	0.13583	0.939119	0
TraesCS1A02G243400	52.3371	0.00142389	0.0347701	0.243529	0.978392	0
TraesCS1A02G243700	410.497	3.12e-06	0.00468212	0.983497	0.999924	0
TraesCS1A02G243900	7.16013	0.0013719	0.0385616	0.345617	0.989609	0
TraesCS1A02G244100	16.5143	-0.00207023	0.0328373	0.0611103	0.838344	0
TraesCS1A02G244200	42.2971	-0.00036037	0.0123924	0.319573	0.987679	0
TraesCS1A02G244300	6.7514	0.00999722	0.10515	0.0378528	0.762605	0
TraesCS1A02G244400	55.1313	-0.000237838	0.00978288	0.407167	0.993614	0
TraesCS1A02G244600	59.2816	-1.61e-05	0.00461308	0.913893	0.99991	0
TraesCS1A02G244700	166.069	-7.88e-05	0.00440218	0.593863	0.999862	0
TraesCS1A02G244900	100.44	-6.72e-05	0.00437195	0.645915	0.999862	0
TraesCS1A02G245000	334.673	0.000145297	0.00410774	0.366338	0.993452	0
TraesCS1A02G245100	19.158	0.00257531	0.0448953	0.107914	0.912439	0
TraesCS1A02G245200	11.4092	-0.000488826	0.0142766	0.236116	0.974803	0
TraesCS1A02G245300	252.729	5.02e-05	0.00339377	0.763989	0.99991	0
TraesCS1A02G245400	2.52479	-0.000181162	0.0254214	0.863287	0.99991	0
TraesCS1A02G245500	253.064	0.000414412	0.0115718	0.201652	0.965478	0
TraesCS1A02G245600	129.907	0.000728697	0.0143526	0.0808492	0.879349	0
TraesCS1A02G245700	58.8436	-0.000140001	0.0055706	0.412853	0.993614	0
TraesCS1A02G245800	12.4509	-2.86e-05	0.0272373	0.980217	0.999924	0
TraesCS1A02G246000	0.792437	0.000750927	0.0536815	0.756777	NA	0
TraesCS1A02G246100	33.2201	0.00600567	0.109909	0.190416	0.960266	0
TraesCS1A02G246200	707.28	0.000828523	0.0212324	0.204675	0.966923	0
TraesCS1A02G246300	13.1916	0.000502036	0.0346787	0.734406	0.99991	0
TraesCS1A02G246400	148.16	-1.57e-05	0.00531336	0.925631	0.99991	0
TraesCS1A02G246500	59.1992	4.65e-05	0.00662853	0.823616	0.99991	0
TraesCS1A02G246600	421.094	4.59e-05	0.0046429	0.759183	0.99991	0
TraesCS1A02G246700	65.7426	0.000133571	0.00504964	0.409561	0.993614	0
TraesCS1A02G246800	372.941	-0.000203985	0.00961343	0.480126	0.996737	0
TraesCS1A02G246900	696.748	-0.000539162	0.00819502	0.0550444	0.825883	0
TraesCS1A02G247100	34.0261	-0.000897085	0.0267477	0.331278	0.987679	0
TraesCS1A02G247200	54.3222	-0.0048875	0.0590956	0.0393599	0.767856	0
TraesCS1A02G247400	4.49645	-0.00013515	0.0193826	0.858564	0.99991	0
TraesCS1A02G247500	3.60781	-0.00466095	0.0743248	0.114442	0.918882	0
TraesCS1A02G247700	39.0089	0.00124031	0.021414	0.060832	0.838097	0
TraesCS1A02G247800	67.3541	-0.00231826	0.0387588	0.0835509	0.883435	0
TraesCS1A02G247900	198.118	0.000259364	0.00791135	0.250915	0.981033	0
TraesCS1A02G248000	11.3438	0.00118042	0.0331448	0.324356	0.987679	0
TraesCS1A02G248100	19.7635	0.000604446	0.0198672	0.349427	0.989609	0
TraesCS1A02G248200	71.1674	0.000418702	0.0101464	0.144562	0.940455	0
TraesCS1A02G248300	39.5345	0.000136031	0.00943541	0.650111	0.999862	0
TraesCS1A02G248400	307.832	8.77e-05	0.00400299	0.552934	0.999862	0
TraesCS1A02G248600	47.7671	-0.000549842	0.0116237	0.0994804	0.904425	0
TraesCS1A02G248700	39.1033	-0.000836762	0.0414022	0.636323	0.999862	0
TraesCS1A02G248800	181.309	4.37e-05	0.00466608	0.771118	0.99991	0
TraesCS1A02G248900	26.7061	0.00021408	0.0119603	0.581058	0.999862	0
TraesCS1A02G249000	63.8054	-0.000223494	0.0109064	0.508005	0.999293	0
TraesCS1A02G249100	5.63915	0.000397311	0.0388984	0.816752	0.99991	0
TraesCS1A02G249200	11.7811	-0.000294408	0.0113142	0.378187	0.993614	0
TraesCS1A02G249300	93.7921	-3.91e-05	0.00438492	0.787434	0.99991	0
TraesCS1A02G249400	158.041	-3.14e-05	0.00379667	0.82359	0.99991	0
TraesCS1A02G249500	3.89124	0.000657892	0.0323601	0.618348	0.999862	0
TraesCS1A02G249600	696.524	-5.91e-05	0.0115477	NA	NA	0
TraesCS1A02G249700	92.2477	-25.5762	2.90812	NA	NA	0
TraesCS1A02G249800	4.63064	-0.0137687	0.166794	0.0677713	0.858166	0
TraesCS1A02G250000	6.83622	-0.00254472	0.0745556	0.425359	0.993614	0
TraesCS1A02G250100	106.458	-0.000188818	0.00890434	0.476044	0.996737	0
TraesCS1A02G250200	2.56666	0.00234142	0.0564271	0.29511	0.985422	0
TraesCS1A02G250300	422.483	-0.000414936	0.00655575	0.080234	0.878043	0
TraesCS1A02G250400	158.848	-5.72e-05	0.00424544	0.691303	0.99991	0
TraesCS1A02G250500	7.93653	-1.38e-05	0.0276724	0.990652	0.999924	0
TraesCS1A02G250700	9.14527	0.000367419	0.0233042	0.686678	0.99991	0
TraesCS1A02G250800	33.5959	0.000735891	0.0158165	0.1065	0.911085	0
TraesCS1A02G250900	204.121	0.000304886	0.00452361	0.136981	0.939119	0
TraesCS1A02G251000	145.634	-0.000146166	0.0048484	0.366087	0.993452	0
TraesCS1A02G251100	38.9404	0.00104473	0.0211727	0.101326	0.904474	0
TraesCS1A02G251200	2191.26	-7.13e-05	0.00531905	0.666264	0.99991	0
TraesCS1A02G251300	2.35734	-0.0205242	0.164888	0.020775	0.641525	0
TraesCS1A02G251400	533.369	3.92e-05	0.00643159	0.846576	0.99991	0
TraesCS1A02G251500	79.7761	0.00014006	0.00541005	0.404754	0.993614	0
TraesCS1A02G251600	990.22	-8.02e-07	0.00373514	0.995435	0.999924	0
TraesCS1A02G251700	342.159	3.54e-05	0.00497845	0.822495	0.99991	0
TraesCS1A02G251800	26.0091	0.000130087	0.00818937	0.605045	0.999862	0
TraesCS1A02G251900	51.7726	0.00328104	0.0526563	0.0930133	0.89583	0
TraesCS1A02G252000	92.9536	-2.51e-05	0.00425911	0.860013	0.99991	0
TraesCS1A02G252300	145.395	-6.95e-05	0.00511171	0.664472	0.99991	0
TraesCS1A02G252400	569.55	-7.03e-05	0.00504258	0.657503	0.999862	0
TraesCS1A02G252500	11.0033	-1.81e-06	0.00688336	0.993438	0.999924	0
TraesCS1A02G252700	379.947	0.000106414	0.00760509	0.650135	0.999862	0
TraesCS1A02G252900	35.5324	0.00887435	0.0961463	0.0393852	0.767856	0
TraesCS1A02G253000	134.822	0.000278573	0.00586596	0.159849	0.946317	0
TraesCS1A02G253100	0.991217	0.000956913	0.041279	0.581089	0.999862	0
TraesCS1A02G253200	22.2713	0.00140208	0.034874	0.2552	0.981789	0
TraesCS1A02G253300	0.736278	0.00153761	0.0686442	0.615288	NA	0
TraesCS1A02G253400	1724.41	-6.26e-05	0.00555912	0.716937	0.99991	0
TraesCS1A02G253600	3.37316	-0.0235936	0.259378	NA	NA	0
TraesCS1A02G253700	0.694844	0.00272594	0.074152	0.385081	NA	0
TraesCS1A02G253800	0.676611	9.27e-05	0.0650875	0.975418	NA	0
TraesCS1A02G253900	202.543	-0.00101685	0.0311986	0.371905	0.993614	0
TraesCS1A02G254000	221.997	-0.000742855	0.0256987	0.418874	0.993614	0
TraesCS1A02G254100	118.047	-0.000265248	0.00870394	0.281539	0.982759	0
TraesCS1A02G254200	486.148	0.000329531	0.00653824	0.126461	0.933144	0
TraesCS1A02G254400	766.333	1.91e-05	0.00413176	0.892283	0.99991	0
TraesCS1A02G254500	107.129	0.000108392	0.00570128	0.532215	0.999862	0
TraesCS1A02G254600	132.327	0.000243332	0.0118038	0.512276	0.999293	0
TraesCS1A02G255000	436.007	-2.56e-05	0.00336667	0.8791	0.99991	0
TraesCS1A02G255100	325.565	5.1e-05	0.00596952	0.783976	0.99991	0
TraesCS1A02G255200	17.9204	0.00279945	0.037124	0.0364824	0.753853	0
TraesCS1A02G255300	198.046	-0.000158331	0.00562935	0.361281	0.992601	0
TraesCS1A02G255400	255.02	-5.76e-05	0.00535263	0.730062	0.99991	0
TraesCS1A02G255800	169.83	-0.000896344	0.0249519	0.276658	0.9825	0
TraesCS1A02G255900	188.984	-5.8e-05	0.00339367	0.731451	0.99991	0
TraesCS1A02G256100	63.1552	0.000200563	0.00611666	0.280859	0.982756	0
TraesCS1A02G256200	50.7233	-7.67e-05	0.004418	0.60357	0.999862	0
TraesCS1A02G256300	687.877	-1.25e-05	0.00330335	0.945866	0.999924	0
TraesCS1A02G256400	380.434	0.000733564	0.0108327	0.0393364	0.767856	0
TraesCS1A02G256800	34.6058	-1.66e-05	0.00616598	0.932108	0.999924	0
TraesCS1A02G256900	6.70607	0.00222383	0.0377477	0.0860511	0.886619	0
TraesCS1A02G257000	25.2209	-8.22e-05	0.0359334	0.95874	0.999924	0
TraesCS1A02G257100	14.5039	-0.000118681	0.0101911	0.723759	0.99991	0
TraesCS1A02G257200	31.8641	-0.0024678	0.0534957	0.227716	0.971999	0
TraesCS1A02G257300	208.979	0.00160937	0.0308666	0.110054	0.912853	0
TraesCS1A02G257400	12.4543	-0.000172229	0.0120362	0.669695	0.99991	0
TraesCS1A02G257500	78.7525	-0.000309234	0.0210521	0.702262	0.99991	0
TraesCS1A02G257600	0.797028	0.000282004	0.0633167	0.923125	NA	0
TraesCS1A02G257900	127.956	-0.000444903	0.00941222	0.107245	0.911865	0
TraesCS1A02G258000	256.069	5.97e-05	0.00603677	0.749872	0.99991	0
TraesCS1A02G258100	266.906	0.000279114	0.00936648	0.292449	0.984749	0
TraesCS1A02G258200	930.392	8.73e-05	0.00375906	0.563434	0.999862	0
TraesCS1A02G258300	131.628	-3.6e-07	0.00519727	0.998254	0.999924	0
TraesCS1A02G258400	170.747	0.000973692	0.0167327	0.0547978	0.825372	0
TraesCS1A02G258700	11.7233	-0.00777841	0.0757982	0.0233306	0.669236	0
TraesCS1A02G258800	151.842	-0.00442812	0.0493411	0.0254751	0.690568	0
TraesCS1A02G258900	15.7641	-5.36e-05	0.00744922	0.821258	0.99991	0
TraesCS1A02G259000	104.283	-8.48e-05	0.00449529	0.570339	0.999862	0
TraesCS1A02G259100	2127.07	-0.00539728	0.0778927	0.0863473	0.886619	0
TraesCS1A02G259200	321.621	0.000158776	0.00645848	0.405103	0.993614	0
TraesCS1A02G259300	89.3772	-0.000109157	0.00524159	0.503565	0.998759	0
TraesCS1A02G259400	134.184	0.00380135	0.034159	0.00907309	0.489221	0
TraesCS1A02G259500	131.234	-3.33e-07	0.0054967	0.99847	0.999924	0
TraesCS1A02G259600	695.337	8.9e-05	0.00713089	0.686477	0.99991	0
TraesCS1A02G259700	1126.16	5.36e-05	0.0064062	0.789115	0.99991	0
TraesCS1A02G259800	13.0194	-0.000296263	0.0211192	0.71639	0.99991	0
TraesCS1A02G259900	17.0333	2.73e-05	0.0143831	0.959128	0.999924	0
TraesCS1A02G260000	3.01536	0.00144612	0.0375279	0.291864	0.984385	0
TraesCS1A02G260100	119.757	-7.04e-05	0.0036142	0.643726	0.999862	0
TraesCS1A02G260200	63.0193	4.54e-05	0.00513448	0.778927	0.99991	0
TraesCS1A02G260300	332.502	0.000129657	0.00448715	0.406642	0.993614	0
TraesCS1A02G260400	66.9732	0.000101302	0.00424748	0.499447	0.998391	0
TraesCS1A02G260500	5.95941	-0.00185395	0.0472475	0.309856	0.987618	0
TraesCS1A02G260600	5.55109	-0.000116513	0.0119962	0.778873	0.99991	0
TraesCS1A02G260700	129.272	6.25e-05	0.00591659	0.733156	0.99991	0
TraesCS1A02G260900	801.58	1.25e-05	0.0037767	0.928894	0.99991	0
TraesCS1A02G261000	829.978	1.05e-05	0.00370174	0.940847	0.999924	0
TraesCS1A02G261200	1.91952	-0.000263321	0.0321607	0.849187	0.99991	0
TraesCS1A02G261300	3.27934	-0.00138544	0.0407243	0.379861	0.993614	0
TraesCS1A02G261400	200.094	-0.00179878	0.0385007	0.182032	0.959475	0
TraesCS1A02G261500	1.61488	0.000441731	0.0365724	0.780966	0.99991	0
TraesCS1A02G261600	12.8388	0.000926097	0.0235151	0.212332	0.967856	0
TraesCS1A02G261800	59.2533	-0.000111594	0.00803703	0.655041	0.999862	0
TraesCS1A02G261900	2.05707	-0.0148542	0.178342	0.0662845	0.853202	0
TraesCS1A02G262000	0.95753	-0.00641118	0.159864	0.271425	0.9825	0
TraesCS1A02G262100	668.708	4.06e-06	0.00529893	0.980655	0.999924	0
TraesCS1A02G262200	111.579	0.000453418	0.00797821	0.0793178	0.875602	0
TraesCS1A02G262300	382.308	-0.00136082	0.0207895	0.0403051	0.772589	0
TraesCS1A02G262400	862.735	-2.35e-05	0.00337454	0.887702	0.99991	0
TraesCS1A02G262500	285.462	-7.94e-05	0.0041793	0.586731	0.999862	0
TraesCS1A02G262600	118.125	6.51e-06	0.00425955	0.963522	0.999924	0
TraesCS1A02G262700	3.18886	-0.000684348	0.0556505	0.78681	0.99991	0
TraesCS1A02G262800	49.6332	-0.000558268	0.0118212	0.0996445	0.904425	0
TraesCS1A02G263000	1020.18	0.00011791	0.00418155	0.442292	0.994711	0
TraesCS1A02G263100	1.69378	0.00265763	0.0824551	0.456601	0.995182	0
TraesCS1A02G263200	63.556	-0.0001271	0.00537499	0.445425	0.994711	0
TraesCS1A02G263300	408.662	-0.000122101	0.00684367	0.551931	0.999862	0
TraesCS1A02G263400	42.9269	-0.000254831	0.0102964	0.400222	0.993614	0
TraesCS1A02G263600	36.5051	0.000282817	0.0288484	0.815653	0.99991	0
TraesCS1A02G263700	68.0238	0.000482748	0.0243681	0.605681	0.999862	0
TraesCS1A02G263800	204.365	-3.9e-05	0.00467838	0.795678	0.99991	0
TraesCS1A02G263900	0.313363	-0.00135334	0.113798	0.769	NA	0
TraesCS1A02G264000	6.57884	-0.0117797	0.140251	0.0625321	0.841369	0
TraesCS1A02G264100	165.322	-0.000199077	0.00503986	0.252908	0.981487	0
TraesCS1A02G264200	16.1837	-9.45e-05	0.0105875	0.791509	0.99991	0
TraesCS1A02G264300	30.0273	-0.000469522	0.0138442	0.238943	0.976456	0
TraesCS1A02G264400	26.3676	-0.000438558	0.0139229	0.282308	0.983218	0
TraesCS1A02G264500	256.25	2.11e-05	0.00478663	0.890562	0.99991	0
TraesCS1A02G264600	1.97755	0.000352761	0.0331278	0.804243	0.99991	0
TraesCS1A02G264700	87.7426	-8.01e-05	0.00524724	0.623631	0.999862	0
TraesCS1A02G264800	2.63868	0.000559691	0.0439555	0.774528	0.99991	0
TraesCS1A02G264900	143.198	8.12e-05	0.0057144	0.643623	0.999862	0
TraesCS1A02G265000	24.2163	0.00143273	0.0260579	0.0814837	0.880159	0
TraesCS1A02G265200	104.012	0.000157546	0.00871381	0.55257	0.999862	0
TraesCS1A02G265400	0.694592	0.00415102	0.139129	0.425413	NA	0
TraesCS1A02G265600	661.648	0.00260647	0.0661272	0.338938	0.988869	0
TraesCS1A02G265700	15.1753	-0.00351856	0.0667743	0.179027	0.95767	0
TraesCS1A02G265800	21.2413	-0.00112501	0.095737	0.787814	0.99991	0
TraesCS1A02G265900	774.348	0.00123129	0.0415936	0.462422	0.996302	0
TraesCS1A02G266000	24.7973	-0.0011734	0.0611513	0.668649	0.99991	0
TraesCS1A02G266300	519.805	5.25e-05	0.0044824	0.720824	0.99991	0
TraesCS1A02G266500	70.1036	-2.49e-05	0.00435832	0.862854	0.99991	0
TraesCS1A02G266600	14.0974	0.000518449	0.0170951	0.330151	0.987679	0
TraesCS1A02G266700	1.09688	-0.00253633	0.0672709	0.365619	0.993256	0
TraesCS1A02G266900	198.333	-2.38e-05	0.00447141	0.870785	0.99991	0
TraesCS1A02G267100	0.866342	-0.00190104	0.0775803	0.580275	NA	0
TraesCS1A02G267300	216.515	0.000100574	0.00461468	0.509603	0.999293	0
TraesCS1A02G267600	5.74951	0.000365628	0.0331983	0.797509	0.99991	0
TraesCS1A02G267700	22.2051	0.00172845	0.0422652	0.270804	0.9825	0
TraesCS1A02G267800	1.45408	0.00127734	0.0557581	0.601649	0.999862	0
TraesCS1A02G267900	375.437	-0.000291404	0.00951698	0.278129	0.982756	0
TraesCS1A02G268200	0.432737	-0.00263327	0.121101	0.584454	NA	0
TraesCS1A02G268400	6.33466	0.00303428	0.0581228	0.171158	0.952697	0
TraesCS1A02G268500	195.677	2.68e-05	0.00456313	0.85628	0.99991	0
TraesCS1A02G268600	1458.26	3.62e-05	0.00404595	0.79734	0.99991	0
TraesCS1A02G268700	11.6973	-0.000161051	0.0161885	0.788549	0.99991	0
TraesCS1A02G268800	52.7059	0.000125039	0.0099763	0.700628	0.99991	0
TraesCS1A02G268900	65.461	0.000326721	0.0273797	0.772627	0.99991	0
TraesCS1A02G269000	42.0442	0.000477919	0.015934	0.327881	0.987679	0
TraesCS1A02G269100	338.636	-0.000109901	0.0041181	0.469315	0.996599	0
TraesCS1A02G269200	373.77	-9.98e-05	0.00553772	0.556482	0.999862	0
TraesCS1A02G269300	26.675	-0.000214669	0.0111125	0.53904	0.999862	0
TraesCS1A02G269400	165.306	0.000377705	0.0124624	0.295417	0.985422	0
TraesCS1A02G269500	160.999	-7.09e-06	0.00686604	0.974219	0.999924	0
TraesCS1A02G269600	135.341	-8.58e-05	0.00540523	0.607205	0.999862	0
TraesCS1A02G270200	61.6388	4.99e-05	0.00854895	0.858679	0.99991	0
TraesCS1A02G270300	166.831	-0.000140606	0.00624248	0.449436	0.994941	0
TraesCS1A02G270400	344.879	-0.000181109	0.00462011	0.282313	0.983218	0
TraesCS1A02G270500	63.6849	-7.18e-06	0.00418703	0.959465	0.999924	0
TraesCS1A02G270600	297.774	6.94e-05	0.00373259	0.638576	0.999862	0
TraesCS1A02G270700	443.562	0.000107975	0.00710025	0.617487	0.999862	0
TraesCS1A02G270800	30.504	0.0107642	0.124767	0.0555379	0.825883	0
TraesCS1A02G270900	407.992	0.000353305	0.0383344	0.834473	0.99991	0
TraesCS1A02G271000	18.0035	-0.0331827	0.286622	0.0267347	0.702062	0
TraesCS1A02G271400	3.47888	0.000834295	0.0562182	0.742687	0.99991	0
TraesCS1A02G271700	133.401	-0.000147149	0.0119564	0.717396	0.99991	0
TraesCS1A02G271800	5.12274	0.00482183	0.0663362	0.0665205	0.854136	0
TraesCS1A02G272000	11.9112	-0.00255457	0.0532483	0.205573	0.966923	0
TraesCS1A02G272100	0.639069	-0.00284446	0.128292	0.562602	NA	0
TraesCS1A02G272200	73.71	1.18e-05	0.00523177	0.943165	0.999924	0
TraesCS1A02G272300	0.560956	-3.84e-05	0.094324	0.992593	NA	0
TraesCS1A02G272400	48.1047	-0.000752411	0.0194202	0.198295	0.96309	0
TraesCS1A02G272500	9.70603	0.0014014	0.0331937	0.21895	0.968128	0
TraesCS1A02G272600	44.8426	-7.32e-05	0.00600716	0.692304	0.99991	0
TraesCS1A02G272700	52.4091	-3.54e-05	0.00488359	0.820064	0.99991	0
TraesCS1A02G272800	175.88	0.000232195	0.00763872	0.288825	0.983848	0
TraesCS1A02G272900	45.3343	-0.00097148	0.01997	0.102573	0.90613	0
TraesCS1A02G273000	72.8926	0.000605148	0.0141195	0.130962	0.936968	0
TraesCS1A02G273100	254.104	9.67e-05	0.00398393	0.518501	0.999849	0
TraesCS1A02G273200	0.608755	-0.000652719	0.0545585	0.792368	NA	0
TraesCS1A02G273400	50.0064	-0.000104815	0.00712211	0.629903	0.999862	0
TraesCS1A02G273500	4.94918	0.00174287	0.0426246	0.27199	0.9825	0
TraesCS1A02G273600	29.1805	0.000699792	0.034769	0.627324	0.999862	0
TraesCS1A02G273800	3.61686	0.00013684	0.0332912	0.924936	0.99991	0
TraesCS1A02G273900	169.959	3.69e-05	0.00530773	0.825042	0.99991	0
TraesCS1A02G274100	27.6663	-0.000131985	0.0119108	0.746306	0.99991	0
TraesCS1A02G274200	39.98	-0.000522714	0.0248113	0.580854	0.999862	0
TraesCS1A02G274300	1.07089	-0.00270085	0.111156	0.559921	0.999862	0
TraesCS1A02G274400	171.243	0.000239641	0.00771109	0.277598	0.982756	0
TraesCS1A02G274600	3.62038	-3.56e-05	0.0181956	0.959941	0.999924	0
TraesCS1A02G274800	223.697	-6.46e-05	0.00855949	0.816606	0.99991	0
TraesCS1A02G275200	272.827	0.000172972	0.00727419	0.414598	0.993614	0
TraesCS1A02G275300	191.623	9.85e-05	0.00561231	0.566099	0.999862	0
[truncated: 73,733 more rows]
