# Supplementary material for: Identification of candidate regulators of the response to early heat stress in climate-adapted wheat landraces via transcriptomic and co-expression network analyses
Source: Front Plant Sci. 2024 Jan 3;14:1252885. doi: 10.3389/fpls.2023.1252885 (PMC10791870; doi:10.3389/fpls.2023.1252885)
Supplement: Supplementary file 5 [file DataSheet_4.xlsx]

## Sheet: Legend
Table S4: Results of the gene ontology (GO) term enrichment analysis of upregulated and downregulated differentially expressed genes, before and after heat stress. The analysis was carried out using agriGO Singular Enrichment Analysis.

## Sheet: Upregulated
GO term	Ontology	Description	Number in input list	Number in BG/Ref	p-value	FDR
GO:0005506	F	iron ion binding	146	1026	5.3e-14	1.3e-11
GO:0015926	F	glucosidase activity	15	27	7.4e-11	5.3e-09
GO:0090599	F	alpha-glucosidase activity	14	24	1.3e-10	5.3e-09
GO:0016705	F	oxidoreductase activity, acting on paired donors, with incorporation or reduction of molecular oxygen	133	1001	7.1e-11	5.3e-09
GO:0004564	F	beta-fructofuranosidase activity	14	24	1.3e-10	5.3e-09
GO:0004575	F	sucrose alpha-glucosidase activity	14	24	1.3e-10	5.3e-09
GO:0016758	F	transferase activity, transferring hexosyl groups	143	1130	4.3e-10	1.5e-08
GO:0020037	F	heme binding	150	1208	6.2e-10	1.9e-08
GO:0042555	C	MCM complex	12	18	3.1e-10	2.2e-08
GO:0046906	F	tetrapyrrole binding	150	1222	1.3e-09	3.6e-08
GO:0006270	P	DNA replication initiation	14	24	1.3e-10	5.4e-08
GO:0005515	F	protein binding	1199	13634	1.6e-08	3.9e-07
GO:0046914	F	transition metal ion binding	403	4121	2.4e-08	5.4e-07
GO:0005507	F	copper ion binding	29	135	1.5e-07	2.9e-06
GO:0016757	F	transferase activity, transferring glycosyl groups	160	1426	1.5e-07	2.9e-06
GO:0006261	P	DNA-dependent DNA replication	16	44	4.1e-08	8.6e-06
GO:0004553	F	hydrolase activity, hydrolyzing O-glycosyl compounds	115	971	5.4e-07	9.5e-06
GO:0016798	F	hydrolase activity, acting on glycosyl bonds	124	1071	6.7e-07	1.1e-05
GO:0052716	F	hydroquinone:oxygen oxidoreductase activity	14	44	1.9e-06	2.8e-05
GO:0016682	F	oxidoreductase activity, acting on diphenols and related substances as donors, oxygen as acceptor	18	70	2.2e-06	3.2e-05
GO:0016491	F	oxidoreductase activity	360	3835	4.1e-06	5.6e-05
GO:0042026	P	protein refolding	11	27	1.5e-06	9.7e-05
GO:0009698	P	phenylpropanoid metabolic process	14	44	1.9e-06	9.7e-05
GO:0046274	P	lignin catabolic process	14	44	1.9e-06	9.7e-05
GO:0046271	P	phenylpropanoid catabolic process	14	44	1.9e-06	9.7e-05
GO:0009808	P	lignin metabolic process	14	44	1.9e-06	9.7e-05
GO:0055114	P	oxidation-reduction process	348	3621	8e-07	9.7e-05
GO:0019748	P	secondary metabolic process	14	49	7.7e-06	0.00035
GO:0016679	F	oxidoreductase activity, acting on diphenols and related substances as donors	18	88	6.4e-05	0.00082
GO:0031570	P	DNA integrity checkpoint	6	12	9.9e-05	0.0033
GO:0000077	P	DNA damage checkpoint	6	12	9.9e-05	0.0033
GO:0006260	P	DNA replication	29	189	0.00014	0.0033
GO:0043062	P	extracellular structure organization	9	29	0.00016	0.0033
GO:0010215	P	cellulose microfibril organization	9	29	0.00016	0.0033
GO:0071668	P	plant-type cell wall assembly	9	29	0.00016	0.0033
GO:0070726	P	cell wall assembly	9	29	0.00016	0.0033
GO:0030198	P	extracellular matrix organization	9	29	0.00016	0.0033
GO:0009832	P	plant-type cell wall biogenesis	9	29	0.00016	0.0033
GO:0016049	P	cell growth	9	29	0.00016	0.0033
GO:0040007	P	growth	9	29	0.00016	0.0033
GO:0035251	F	UDP-glucosyltransferase activity	27	183	0.00044	0.0051
GO:0043167	F	ion binding	538	6297	0.00044	0.0051
GO:0070008	F	serine-type exopeptidase activity	23	148	0.00053	0.0059
GO:0046527	F	glucosyltransferase activity	27	186	0.00057	0.006
GO:0004185	F	serine-type carboxypeptidase activity	21	131	0.0006	0.0061
GO:0046872	F	metal ion binding	500	5853	0.00064	0.0063
GO:0003678	F	DNA helicase activity	13	65	0.00079	0.0075
GO:0043169	F	cation binding	508	5988	0.00099	0.0089
GO:0004180	F	carboxypeptidase activity	21	137	0.0011	0.0095
GO:1901361	P	organic cyclic compound catabolic process	24	157	0.00052	0.0099
GO:0019439	P	aromatic compound catabolic process	24	157	0.00052	0.0099
GO:0015928	F	fucosidase activity	6	18	0.0013	0.011
GO:0004560	F	alpha-L-fucosidase activity	6	18	0.0013	0.011
GO:0000271	P	polysaccharide biosynthetic process	26	180	0.00076	0.013
GO:0033692	P	cellular polysaccharide biosynthetic process	26	180	0.00076	0.013
GO:0031225	C	anchored component of membrane	9	32	0.00037	0.013
GO:0030243	P	cellulose metabolic process	17	99	0.00087	0.014
GO:0000075	P	cell cycle checkpoint	6	17	0.00096	0.015
GO:0042274	P	ribosomal small subunit biogenesis	5	12	0.0011	0.017
GO:0005975	P	carbohydrate metabolic process	169	1811	0.0012	0.018
GO:0006869	P	lipid transport	16	96	0.0017	0.022
GO:0030244	P	cellulose biosynthetic process	16	96	0.0017	0.022
GO:0071669	P	plant-type cell wall organization or biogenesis	10	46	0.0016	0.022
GO:0009664	P	plant-type cell wall organization	10	46	0.0016	0.022
GO:0010876	P	lipid localization	16	101	0.0029	0.036
GO:0006801	P	superoxide metabolic process	8	35	0.0033	0.04
GO:0046912	F	transferase activity, transferring acyl groups, acyl groups converted into alkyl on transfer	6	24	0.0067	0.047
GO:0016760	F	cellulose synthase (UDP-forming) activity	13	82	0.0067	0.047
GO:0003918	F	DNA topoisomerase type II (ATP-hydrolyzing) activity	6	24	0.0067	0.047
GO:0016759	F	cellulose synthase activity	13	82	0.0067	0.047
GO:0061505	F	DNA topoisomerase II activity	6	24	0.0067	0.047

## Sheet: Downregulated
GO term	Ontology	Description	Number in input list	Number in BG/Ref	p-value	FDR
GO:0015035	F	protein disulfide oxidoreductase activity	32	144	2.8e-18	5.3e-16
GO:0015036	F	disulfide oxidoreductase activity	32	150	9.9e-18	9.5e-16
GO:0009055	F	electron carrier activity	52	421	1.1e-16	7.1e-15
GO:0016667	F	oxidoreductase activity, acting on a sulfur group of donors	32	203	8.2e-14	3.9e-12
GO:0042592	P	homeostatic process	45	390	1.3e-13	3.5e-11
GO:0019725	P	cellular homeostasis	42	358	4.6e-13	6.3e-11
GO:0003700	F	transcription factor activity, sequence-specific DNA binding	80	1113	2.5e-11	8.1e-10
GO:0001071	F	nucleic acid binding transcription factor activity	80	1113	2.5e-11	8.1e-10
GO:0065008	P	regulation of biological quality	46	464	1.5e-11	1.3e-09
GO:0009767	P	photosynthetic electron transport chain	11	28	3.6e-10	2.3e-08
GO:0045454	P	cell redox homeostasis	35	326	4.1e-10	2.3e-08
GO:0005509	F	calcium ion binding	56	716	9.8e-10	2.7e-08
GO:0016491	F	oxidoreductase activity	192	3835	1.7e-09	4e-08
GO:0009772	P	photosynthetic electron transport in photosystem II	7	9	9.8e-10	4.1e-08
GO:0005992	P	trehalose biosynthetic process	13	46	1.1e-09	4.1e-08
GO:0005576	C	extracellular region	31	276	1.3e-09	5.2e-08
GO:0005991	P	trehalose metabolic process	13	49	2.5e-09	8.5e-08
GO:0046351	P	disaccharide biosynthetic process	13	52	5.5e-09	1.7e-07
GO:0050136	F	NADH dehydrogenase (quinone) activity	14	68	2.1e-08	3.4e-07
GO:0008137	F	NADH dehydrogenase (ubiquinone) activity	14	68	2.1e-08	3.4e-07
GO:0003954	F	NADH dehydrogenase activity	14	68	2.1e-08	3.4e-07
GO:0045156	F	electron transporter, transferring electrons within the cyclic electron transport pathway of photosynthesis activity	7	12	2e-08	3.4e-07
GO:0006814	P	sodium ion transport	11	38	1.5e-08	4.2e-07
GO:0043565	F	sequence-specific DNA binding	50	693	8.8e-08	1.2e-06
GO:0048038	F	quinone binding	11	44	8.2e-08	1.2e-06
GO:0061733	F	peptide-lysine-N-acetyltransferase activity	9	28	1.1e-07	1.3e-06
GO:0034212	F	peptide N-acetyltransferase activity	9	28	1.1e-07	1.3e-06
GO:0004402	F	histone acetyltransferase activity	9	28	1.1e-07	1.3e-06
GO:0065007	P	biological regulation	174	3605	8.2e-08	2e-06
GO:0019684	P	photosynthesis, light reaction	11	45	1.1e-07	2.4e-06
GO:0009312	P	oligosaccharide biosynthetic process	13	66	1.2e-07	2.5e-06
GO:0050794	P	regulation of cellular process	163	3370	1.7e-07	3.3e-06
GO:0050789	P	regulation of biological process	163	3477	9.9e-07	1.8e-05
GO:0016840	F	carbon-nitrogen lyase activity	13	84	2.1e-06	2.3e-05
GO:0016301	F	kinase activity	203	4612	3.7e-06	3.7e-05
GO:0043169	F	cation binding	254	5988	4.4e-06	4.2e-05
GO:0055114	P	oxidation-reduction process	166	3621	2.7e-06	4.6e-05
GO:0016655	F	oxidoreductase activity, acting on NAD(P)H, quinone or similar compound as acceptor	14	105	5.4e-06	4.9e-05
GO:0048878	P	chemical homeostasis	10	51	3.5e-06	5.5e-05
GO:0015976	P	carbon utilization	6	15	3.6e-06	5.5e-05
GO:0016773	F	phosphotransferase activity, alcohol group as acceptor	196	4475	6.8e-06	5.9e-05
GO:0004707	F	MAP kinase activity	9	45	9e-06	6.4e-05
GO:0004702	F	receptor signaling protein serine/threonine kinase activity	9	45	9e-06	6.4e-05
GO:0043167	F	ion binding	263	6297	8.7e-06	6.4e-05
GO:0004672	F	protein kinase activity	182	4119	8.2e-06	6.4e-05
GO:0005057	F	receptor signaling protein activity	9	45	9e-06	6.4e-05
GO:0004601	F	peroxidase activity	28	354	9.6e-06	6.5e-05
GO:0046872	F	metal ion binding	246	5853	1e-05	6.8e-05
GO:0016310	P	phosphorylation	193	4376	5.3e-06	7e-05
GO:0005984	P	disaccharide metabolic process	13	91	5.3e-06	7e-05
GO:0005975	P	carbohydrate metabolic process	93	1811	5.4e-06	7e-05
GO:0016684	F	oxidoreductase activity, acting on peroxide as acceptor	28	357	1.1e-05	7.1e-05
GO:0016641	F	oxidoreductase activity, acting on the CH-NH2 group of donors, oxygen as acceptor	6	18	1.2e-05	7.6e-05
GO:0046906	F	tetrapyrrole binding	67	1222	1.3e-05	7.8e-05
GO:0044262	P	cellular carbohydrate metabolic process	30	387	7e-06	8.5e-05
GO:0006468	P	protein phosphorylation	182	4109	7.2e-06	8.5e-05
GO:0016567	P	protein ubiquitination	20	206	9.1e-06	0.0001
GO:0006811	P	ion transport	56	964	1.3e-05	0.00013
GO:0030001	P	metal ion transport	36	520	1.2e-05	0.00013
GO:0004089	F	carbonate dehydratase activity	6	20	2.5e-05	0.00014
GO:0004553	F	hydrolase activity, hydrolyzing O-glycosyl compounds	55	971	3e-05	0.00017
GO:0032446	P	protein modification by small protein conjugation	20	218	2.1e-05	0.00021
GO:0006979	P	response to oxidative stress	26	333	2.4e-05	0.00023
GO:0009311	P	oligosaccharide metabolic process	13	105	2.6e-05	0.00024
GO:0006796	P	phosphate-containing compound metabolic process	215	5113	3e-05	0.00027
GO:0006793	P	phosphorus metabolic process	215	5126	3.4e-05	0.0003
GO:0004842	F	ubiquitin-protein transferase activity	20	235	6e-05	0.00032
GO:0003677	F	DNA binding	178	4177	6.2e-05	0.00032
GO:0019787	F	ubiquitin-like protein transferase activity	20	235	6e-05	0.00032
GO:2001141	P	regulation of RNA biosynthetic process	110	2353	4.4e-05	0.00034
GO:0006355	P	regulation of transcription, DNA-templated	110	2353	4.4e-05	0.00034
GO:1903506	P	regulation of nucleic acid-templated transcription	110	2353	4.4e-05	0.00034
GO:0006558	P	L-phenylalanine metabolic process	10	67	4.3e-05	0.00034
GO:0009916	F	alternative oxidase activity	5	15	6.8e-05	0.00034
GO:0016209	F	antioxidant activity	28	397	7.3e-05	0.00036
GO:0051252	P	regulation of RNA metabolic process	110	2363	5.2e-05	0.00039
GO:0016772	F	transferase activity, transferring phosphorus-containing groups	211	5105	8.6e-05	0.00041
GO:0020037	F	heme binding	63	1208	9.3e-05	0.00043
GO:0055082	P	cellular chemical homeostasis	7	33	6e-05	0.00044
GO:0022900	P	electron transport chain	13	116	7.4e-05	0.00051
GO:0006812	P	cation transport	45	772	7.5e-05	0.00051
GO:0019219	P	regulation of nucleobase-containing compound metabolic process	110	2385	7.4e-05	0.00051
GO:0016798	F	hydrolase activity, acting on glycosyl bonds	57	1071	0.00011	0.00051
GO:0071669	P	plant-type cell wall organization or biogenesis	8	46	8.1e-05	0.00053
GO:0009664	P	plant-type cell wall organization	8	46	8.1e-05	0.00053
GO:0009889	P	regulation of biosynthetic process	111	2429	9.7e-05	0.00058
GO:0010556	P	regulation of macromolecule biosynthetic process	111	2429	9.7e-05	0.00058
GO:0031326	P	regulation of cellular biosynthetic process	111	2429	9.7e-05	0.00058
GO:2000112	P	regulation of cellular macromolecule biosynthetic process	111	2429	9.7e-05	0.00058
GO:0036211	P	protein modification process	205	4961	0.00011	0.0006
GO:0006464	P	cellular protein modification process	205	4961	0.00011	0.0006
GO:0051171	P	regulation of nitrogen compound metabolic process	111	2451	0.00014	0.00075
GO:0050801	P	ion homeostasis	6	27	0.00016	0.00081
GO:0055080	P	cation homeostasis	6	27	0.00016	0.00081
GO:0098771	P	inorganic ion homeostasis	6	27	0.00016	0.00081
GO:0010468	P	regulation of gene expression	111	2471	0.00018	0.00093
GO:0016836	F	hydro-lyase activity	13	130	0.00023	0.001
GO:0080090	P	regulation of primary metabolic process	111	2492	0.00024	0.0012
GO:0031323	P	regulation of cellular metabolic process	111	2492	0.00024	0.0012
GO:0015672	P	monovalent inorganic cation transport	22	304	0.00028	0.0013
GO:0044699	P	single-organism process	348	9072	0.00026	0.0013
GO:0003824	F	catalytic activity	744	20568	0.0004	0.0017
GO:0016651	F	oxidoreductase activity, acting on NAD(P)H	16	195	0.00047	0.002
GO:0016638	F	oxidoreductase activity, acting on the CH-NH2 group of donors	6	33	0.00049	0.0021
GO:0060255	P	regulation of macromolecule metabolic process	111	2541	0.00048	0.0022
GO:0010035	P	response to inorganic substance	9	74	0.0005	0.0023
GO:0016844	F	strictosidine synthase activity	5	23	0.00062	0.0025
GO:0016843	F	amine-lyase activity	5	23	0.00062	0.0025
GO:0019222	P	regulation of metabolic process	111	2557	0.00059	0.0027
GO:0061135	F	endopeptidase regulator activity	10	96	0.00086	0.0032
GO:0061134	F	peptidase regulator activity	10	96	0.00086	0.0032
GO:0004866	F	endopeptidase inhibitor activity	10	96	0.00086	0.0032
GO:0030414	F	peptidase inhibitor activity	10	96	0.00086	0.0032
GO:0016841	F	ammonia-lyase activity	7	50	0.00089	0.0032
GO:0005267	F	potassium channel activity	6	37	0.00093	0.0033
GO:0006559	P	L-phenylalanine catabolic process	7	49	0.00078	0.0035
GO:0043412	P	macromolecule modification	205	5181	0.00082	0.0036
GO:0005261	F	cation channel activity	6	39	0.0012	0.0043
GO:0004674	F	protein serine/threonine kinase activity	25	407	0.0013	0.0043
GO:0070647	P	protein modification by small protein conjugation or removal	22	335	0.001	0.0044
GO:0006950	P	response to stress	56	1154	0.0011	0.0048
GO:0034637	P	cellular carbohydrate biosynthetic process	17	235	0.0013	0.0054
GO:0016740	F	transferase activity	322	8615	0.0016	0.0055
GO:0071554	P	cell wall organization or biogenesis	18	258	0.0014	0.0059
GO:0071555	P	cell wall organization	9	88	0.0017	0.007
GO:0045229	P	external encapsulating structure organization	9	88	0.0017	0.007
GO:0016407	F	acetyltransferase activity	13	165	0.0022	0.0071
GO:0004867	F	serine-type endopeptidase inhibitor activity	8	75	0.0024	0.0076
GO:0004857	F	enzyme inhibitor activity	14	189	0.0027	0.0085
GO:0009415	P	response to water	6	44	0.0023	0.0086
GO:0097659	P	nucleic acid-templated transcription	111	2668	0.0022	0.0086
GO:0046835	P	carbohydrate phosphorylation	5	30	0.0022	0.0086
GO:0006351	P	transcription, DNA-templated	111	2668	0.0022	0.0086
GO:0008152	P	metabolic process	741	20971	0.0024	0.0086
GO:0001101	P	response to acid chemical	6	44	0.0023	0.0086
GO:0032774	P	RNA biosynthetic process	111	2674	0.0024	0.0087
GO:0044710	P	single-organism metabolic process	246	6521	0.003	0.011
GO:0016597	F	amino acid binding	9	98	0.0036	0.011
GO:0016051	P	carbohydrate biosynthetic process	17	261	0.0038	0.014
GO:0034654	P	nucleobase-containing compound biosynthetic process	120	2990	0.0048	0.017
GO:0070566	F	adenylyltransferase activity	5	37	0.0056	0.017
GO:0016682	F	oxidoreductase activity, acting on diphenols and related substances as donors, oxygen as acceptor	7	70	0.0062	0.019
GO:0008080	F	N-acetyltransferase activity	11	146	0.0064	0.019
GO:0005543	F	phospholipid binding	8	90	0.0072	0.021
GO:0051539	F	4 iron, 4 sulfur cluster binding	7	73	0.0078	0.022
GO:0016410	F	N-acyltransferase activity	11	151	0.0081	0.023
GO:0046983	F	protein dimerization activity	49	1088	0.0083	0.023
GO:0031406	F	carboxylic acid binding	10	131	0.0083	0.023
GO:0050896	P	response to stimulus	85	2083	0.0099	0.034
GO:0019438	P	aromatic compound biosynthetic process	125	3230	0.012	0.039
GO:0016829	F	lyase activity	29	599	0.015	0.041
GO:0055085	P	transmembrane transport	68	1634	0.013	0.042
GO:0009063	P	cellular amino acid catabolic process	7	80	0.013	0.042
GO:0015979	P	photosynthesis	13	206	0.013	0.044
GO:0022832	F	voltage-gated channel activity	6	67	0.018	0.048
GO:0005244	F	voltage-gated ion channel activity	6	67	0.018	0.048
